# Supplementary material for: Analysis of the coding sequences of clownfish reveals molecular convergence in the evolution of lifespan
Source: BMC Evol Biol. 2019 Apr 11;19:89. doi: 10.1186/s12862-019-1409-0 (PMC6460853; doi:10.1186/s12862-019-1409-0)
Supplement: Supplementary file 1 — Table S1. Clownfish lifespan questionnaire results. Table S2. PosiGene results for positively selected genes on the phylogenetic branch representing the last common ancestor of the clownfishes (genus Amphiprion). Table S3. Enrichment test results of the biological gene ontology processes enriched for positively selected genes. Table S4. Meta analysis using Fisher’s method of positive selection across three analyses of phylogenetic branches on which lifespan changed considerably. Table S5. Meta analysis using Fisher’s method of positive selection across three phylogenetic branches of the Nothobranchius genus on which the lifespan was reduced considerably. Table S6. Meta analysis using Fisher’s method of positive selection across eleven phylogenetic rodent branches on which the lifespan was reduced considerably. Table S7. Genes that were regarded as mitochondrial biogenesis related from five gene ontology terms. Table S8. PosiGene results for positively selected genes on the phylogenetic branch representing Chromis viridis. Table S9. PosiGene results for positively selected genes on the phylogenetic branch representing Cavia porcellus. Table S10. PosiGene results for positively selected genes on the phylogenetic branch representing Aphysemion striatum. Table S11. Meta analysis using Fisher’s method of positive selection across three analyses of phylogenetic branches on which the lifespan did not change considerably. Table S12. Assembly and sequence statistics. Table S13. Samples that were sequenced to create genome/transcriptome assemblies. (XLSX 6532 kb) [file 12862_2019_1409_MOESM1_ESM.xlsx]

## Sheet: S1
Table S1. Clownfish lifespan questionnaire results (oldest individuals for each species in bold).
species	captive bred (yes/no)	year of acquisition	year of death	sex	data from
A. ocellaris	yes	2010	still alive in 2016	female	public acquaria (see methods section)
A. ocellaris	yes	2010	still alive in 2016	male	public acquaria (see methods section)
A. ocellaris	yes	2010	still alive in 2016	not known	public acquaria (see methods section)
A. ocellaris	yes	2010	still alive in 2016	not known	public acquaria (see methods section)
A. ocellaris	yes	2013	still alive in 2016	not known	public acquaria (see methods section)
A. ocellaris	yes	2013	still alive in 2016	not known	public acquaria (see methods section)
A. ocellaris	yes	2013	still alive in 2016	not known	public acquaria (see methods section)
A. ocellaris	yes	2013	still alive in 2016	not known	public acquaria (see methods section)
A. ocellaris	yes	2013	still alive in 2016	not known	public acquaria (see methods section)
A. ocellaris	yes	2011	still alive in 2016	male and female	public acquaria (see methods section)
A. ocellaris	yes	2016	still alive in 2016	not known	public acquaria (see methods section)
A. ocellaris	yes	2010	still alive in 2016	male	public acquaria (see methods section)
A. ocellaris	yes	2010	still alive in 2016	female	public acquaria (see methods section)
A. ocellaris	yes	2011	still alive in 2016	not known	public acquaria (see methods section)
A. ocellaris	yes	2011	2013	not known	public acquaria (see methods section)
A. ocellaris	yes	2011	2014	not known	public acquaria (see methods section)
A. ocellaris	yes	2002	still alive in 2016	not known	public acquaria (see methods section)
A. ocellaris	yes	1999	still alive in 2016	not known	public acquaria (see methods section)
A. ocellaris	yes	1999	2006	not known	public acquaria (see methods section)
A. ocellaris	yes	1999	still alive in 2016	not known	public acquaria (see methods section)
A. ocellaris	yes	2008	still alive in 2016	not known	public acquaria (see methods section)
A. ocellaris	yes	2008	still alive in 2016	not known	public acquaria (see methods section)
A. ocellaris	yes	2008	still alive in 2016	not known	public acquaria (see methods section)
A. ocellaris	yes	2008	still alive in 2016	not known	public acquaria (see methods section)
A. ocellaris	yes	2008	still alive in 2016	not known	public acquaria (see methods section)
A. ocellaris	yes	2008	still alive in 2016	not known	public acquaria (see methods section)
A. ocellaris	yes	2008	still alive in 2016	not known	public acquaria (see methods section)
A. ocellaris	yes	2008	still alive in 2016	not known	public acquaria (see methods section)
A. ocellaris	yes	2008	still alive in 2016	not known	public acquaria (see methods section)
A. ocellaris	yes	2008	still alive in 2016	not known	public acquaria (see methods section)
A. ocellaris	yes	2008	still alive in 2016	not known	public acquaria (see methods section)
A. ocellaris	yes	2008	still alive in 2016	not known	public acquaria (see methods section)
A. ocellaris	yes	2008	still alive in 2016	not known	public acquaria (see methods section)
A. ocellaris	yes	2008	still alive in 2016	not known	public acquaria (see methods section)
A. ocellaris	yes	2008	still alive in 2016	not known	public acquaria (see methods section)
A. ocellaris	yes	2008	still alive in 2016	not known	public acquaria (see methods section)
A. ocellaris	yes	2008	still alive in 2016	not known	public acquaria (see methods section)
A. ocellaris	yes	2008	still alive in 2016	not known	public acquaria (see methods section)
A. ocellaris	yes	2008	still alive in 2016	not known	public acquaria (see methods section)
A. ocellaris	yes	2008	still alive in 2016	not known	public acquaria (see methods section)
A. ocellaris	yes	2008	still alive in 2016	not known	public acquaria (see methods section)
A. ocellaris	yes	2008	still alive in 2016	not known	public acquaria (see methods section)
A. ocellaris	yes	2008	still alive in 2016	not known	public acquaria (see methods section)
A. ocellaris	yes	2008	still alive in 2016	not known	public acquaria (see methods section)
A. ocellaris	yes	2008	still alive in 2016	not known	public acquaria (see methods section)
A. ocellaris	yes	2008	2010	not known	public acquaria (see methods section)
A. ocellaris	yes	2008	2010	not known	public acquaria (see methods section)
A. ocellaris	yes	2008	2011	not known	public acquaria (see methods section)
A. ocellaris	yes	2008	2013	not known	public acquaria (see methods section)
A. ocellaris	yes	2011	still alive in 2016	not known	public acquaria (see methods section)
A. ocellaris	yes	2011	still alive in 2016	not known	public acquaria (see methods section)
A. ocellaris	yes	2011	still alive in 2016	not known	public acquaria (see methods section)
A. ocellaris	yes	2011	still alive in 2016	not known	public acquaria (see methods section)
A. ocellaris	yes	2011	still alive in 2016	not known	public acquaria (see methods section)
A. ocellaris	yes	2011	still alive in 2016	not known	public acquaria (see methods section)
A. ocellaris	yes	2011	still alive in 2016	not known	public acquaria (see methods section)
A. ocellaris	yes	2011	still alive in 2016	not known	public acquaria (see methods section)
A. ocellaris	yes	2011	still alive in 2016	not known	public acquaria (see methods section)
A. ocellaris	yes	2011	still alive in 2016	not known	public acquaria (see methods section)
A. ocellaris	yes	2011	still alive in 2016	not known	public acquaria (see methods section)
A. ocellaris	yes	2011	still alive in 2016	not known	public acquaria (see methods section)
A. ocellaris	yes	2011	still alive in 2016	not known	public acquaria (see methods section)
A. ocellaris	yes	2011	still alive in 2016	not known	public acquaria (see methods section)
A. ocellaris	yes	2011	still alive in 2016	not known	public acquaria (see methods section)
A. ocellaris	yes	2011	still alive in 2016	not known	public acquaria (see methods section)
A. ocellaris	yes	2011	still alive in 2016	not known	public acquaria (see methods section)
A. ocellaris	yes	2011	2011	not known	public acquaria (see methods section)
A. ocellaris	yes	2011	2012	not known	public acquaria (see methods section)
A. ocellaris	yes	2011	2016	not known	public acquaria (see methods section)
A. ocellaris	no	2012	still alive in 2016	female	public acquaria (see methods section)
A. ocellaris	yes	2013	still alive in 2016	not known	public acquaria (see methods section)
A. ocellaris	yes	2013	still alive in 2016	not known	public acquaria (see methods section)
A. ocellaris	yes	2013	still alive in 2016	not known	public acquaria (see methods section)
A. ocellaris	yes	2013	still alive in 2016	not known	public acquaria (see methods section)
A. ocellaris	yes	2013	still alive in 2016	not known	public acquaria (see methods section)
A. ocellaris	yes	2013	still alive in 2016	not known	public acquaria (see methods section)
A. ocellaris	yes	2013	still alive in 2016	not known	public acquaria (see methods section)
A. ocellaris	yes	2013	still alive in 2016	not known	public acquaria (see methods section)
A. ocellaris	yes	2013	still alive in 2016	not known	public acquaria (see methods section)
A. ocellaris	yes	2013	still alive in 2016	not known	public acquaria (see methods section)
A. ocellaris	yes	2013	still alive in 2016	not known	public acquaria (see methods section)
A. ocellaris	yes	2013	still alive in 2016	not known	public acquaria (see methods section)
A. ocellaris	yes	2013	still alive in 2016	not known	public acquaria (see methods section)
A. ocellaris	yes	2013	still alive in 2016	not known	public acquaria (see methods section)
A. ocellaris	yes	2013	still alive in 2016	not known	public acquaria (see methods section)
A. ocellaris	yes	2013	still alive in 2016	not known	public acquaria (see methods section)
A. ocellaris	yes	2013	still alive in 2016	not known	public acquaria (see methods section)
A. ocellaris	yes	2013	still alive in 2016	not known	public acquaria (see methods section)
A. ocellaris	yes	2013	still alive in 2016	not known	public acquaria (see methods section)
A. ocellaris	yes	2013	still alive in 2016	not known	public acquaria (see methods section)
A. ocellaris	yes	2013	still alive in 2016	not known	public acquaria (see methods section)
A. ocellaris	yes	2013	still alive in 2016	not known	public acquaria (see methods section)
A. ocellaris	yes	2013	still alive in 2016	not known	public acquaria (see methods section)
A. ocellaris	yes	2013	still alive in 2016	not known	public acquaria (see methods section)
A. ocellaris	yes	2013	2013	not known	public acquaria (see methods section)
A. ocellaris	yes	2013	2013	not known	public acquaria (see methods section)
A. ocellaris	yes	2013	2014	not known	public acquaria (see methods section)
A. ocellaris	yes	2013	2015	not known	public acquaria (see methods section)
A. ocellaris	yes	2013	2016	not known	public acquaria (see methods section)
A. ocellaris	yes	2013	2016	not known	public acquaria (see methods section)
A. ocellaris	no	2000	still alive in 2016	not known	private entity (see methods section)
A. ocellaris	no	2000	still alive in 2016	not known	private entity (see methods section)
A. akallopisos	no	before 1999	2012	female	public acquaria (see methods section)
A. clarkii	no	2006	2010	not known	public acquaria (see methods section)
A. clarkii	no	2010	2010	not known	public acquaria (see methods section)
A. clarkii	no	2010	still alive in 2016	not known	public acquaria (see methods section)
A. clarkii	no	2007	still alive in 2016	male	public acquaria (see methods section)
A. clarkii	no	2007	still alive in 2016	female	public acquaria (see methods section)
A. clarkii	no	1994	still alive in 2016	not known	private entity (see methods section)
A. clarkii	no	1994	still alive in 2016	not known	private entity (see methods section)
A. melanopus	not known	1982	1983	not known	public acquaria (see methods section)
A. melanopus	not known	1982	1983	not known	public acquaria (see methods section)
A. melanopus	no	1995	still alive in 2016	female	public acquaria (see methods section)
A. melanopus	not known	1996	still alive in 2016	male	public acquaria (see methods section)

## Sheet: S2
Table S2. PosiGene results for positively selcted genes on the phylogenetic branch representing the last common ancestor of the the clownfishes (genus Amphiprion).
Gene	NCBI.human.gene.ID	NCBI.gene.symbol	Corresponding Stegastes partitus transcript	FDR	P.Value	Number.of.species.included	Number.of.Sites.under.positive.Selection
LOC103368672	NA	NA	XM_008297113	2.42285e-06	1.446e-08	5	43
HECTD1	25831	HECTD1	XM_008277123	2.42285e-06	1.927e-08	14	4
HECTD1	25831	HECTD1	XM_008277124	2.42285e-06	1.928e-08	14	4
LOC103356863	NA	NA	XM_008281172	3.64465e-05	3.867e-07	5	9
TSSC4	10078	TSSC4	XM_008298429	8.09042e-05	1.073e-06	6	3
LOC103372024	NA	NA	XM_008301537	0.000104806	1.86e-06	10	7
LOC103372024	NA	NA	XM_008301538	0.000104806	1.946e-06	10	7
LOC103355676	NA	NA	XM_008279548	0.000137841	2.925e-06	6	6
LOC103372503	NA	NA	XM_008302159	0.000425172	1.015e-05	9	9
CNN2	1265	CNN2	XM_008292445	0.000747591	1.983e-05	14	9
LOC103371434	NA	NA	XM_008300766	0.000749887	2.188e-05	5	17
SKIV2L	6499	SKIV2L	XM_008281120	0.000894118	2.846e-05	15	17
LOC103373890	3684	ITGAM	XM_008303895	0.00156368	5.392e-05	8	16
LOC103371091	124637	CYB5D1	XM_008300312	0.00158259	5.877e-05	13	7
FCRL4	NA	NA	XM_008300318	0.00163738	7.058e-05	4	19
FCRL4	NA	NA	XM_008300319	0.00163738	7.058e-05	4	19
LOC103365420	NA	NA	XM_008292849	0.00163738	8.049e-05	11	21
ALG5	29880	ALG5	XM_008303990	0.00163738	8.694e-05	15	3
LCP2	NA	NA	XM_008278096	0.00163738	9.142e-05	5	27
EMB	133418	EMB	XM_008294157	0.00163738	9.321e-05	7	3
CD63	967	CD63	XM_008293669	0.00163738	9.48e-05	9	16
LOC103359605	NA	NA	XM_008285015	0.00163738	9.555e-05	6	8
LOC103354548	NA	NA	XM_008277963	0.00174677	0.000108	4	37
FBXL6	26233	FBXL6	XM_008293301	0.00174677	0.0001112	10	36
MBOAT7	79143	MBOAT7	XM_008285835	0.00191462	0.0001308	14	12
LOC103357138	NA	NA	XM_008281553	0.00191462	0.0001325	5	11
LOC103365048	NA	NA	XM_008292371	0.00191462	0.0001422	6	13
LOC103365048	NA	NA	XM_008292372	0.00191462	0.0001422	6	13
L3MBTL2	NA	NA	XM_008300941	0.00191731	0.0001523	5	39
LOC103365420	NA	NA	XM_008292851	0.00191731	0.0001585	11	21
LOC103365420	NA	NA	XM_008292850	0.00191731	0.0001585	11	21
LCP2	NA	NA	XM_008278095	0.00191731	0.0001668	5	23
FASTKD2	22868	FASTKD2	XM_008301715	0.00191731	0.0001766	6	5
LOC103354548	NA	NA	XM_008277962	0.00191731	0.000178	4	37
LOC103354548	NA	NA	XM_008277964	0.00191731	0.000178	4	37
LOC103369012	NA	NA	XM_008297593	0.00196983	0.0001881	7	6
LOC103371261	54658	UGT1A1	XM_008300517	0.00200116	0.0001964	7	15
LAMP2	3920	LAMP2	XM_008275894	0.00210624	0.0002123	6	14
LOC103354981	26270	FBXO6	XM_008278623	0.00266256	0.0002825	7	8
LOC103354981	26270	FBXO6	XM_008278614	0.00266256	0.0002825	7	8
LOC103367778	7412	VCAM1	XM_008295904	0.00271709	0.0003027	6	5
LOC103367778	7412	VCAM1	XM_008295905	0.00271709	0.0003027	6	5
LOC103355458	NA	NA	XM_008279273	0.00276152	0.0003169	4	7
TYMP	1890	TYMP	XM_008296451	0.00276152	0.0003223	7	4
LOC103355458	NA	NA	XM_008279275	0.00278729	0.0003327	4	7
LOC103363788	NA	NA	XM_008290686	0.00324056	0.0003954	8	10
YWHAQ	NA	NA	XM_008286324	0.00346038	0.0004314	5	9
LOC103376103	8792	TNFRSF11A	XM_008306466	0.00349102	0.0004578	5	8
CADM4	199731	CADM4	XM_008277409	0.00349102	0.0004595	13	1
CADM4	199731	CADM4	XM_008277410	0.00349102	0.000463	13	1
PRUNE	58497	PRUNE1	XM_008298341	0.00404795	0.0005476	14	3
LOC103375320	NA	NA	XM_008305563	0.00469401	0.0006509	4	15
LOC103375320	NA	NA	XM_008305562	0.00469401	0.0006599	4	18
LOC103358230	NA	NA	XM_008283117	0.00558169	0.0007995	8	2
KNDC1	85442	KNDC1	XM_008286668	0.00595991	0.0008911	6	4
LOC103372854	NA	NA	XM_008302601	0.00595991	0.000893	8	6
LOC103358698	NA	NA	XM_008283763	0.00595991	0.0009011	8	2
YME1L1	NA	NA	XM_008295285	0.00620834	0.0009944	15	5
YME1L1	NA	NA	XM_008295287	0.00620834	0.0009944	15	5
PHKB	5257	PHKB	XM_008292002	0.00620834	0.00101	14	16
LOC103364852	NA	NA	XM_008292122	0.00620834	0.001021	11	7
LOC103364852	NA	NA	XM_008292123	0.00620834	0.001021	11	7
LOC103355469	NA	NA	XM_008279290	0.00734041	0.001278	8	6
LOC103375896	1272	CNTN1	XM_008306191	0.00734041	0.001291	14	2
ATP11C	286410	ATP11C	XM_008303617	0.00734041	0.001291	13	4
LOC103374265	NA	NA	XM_008304328	0.00734041	0.001305	14	3
LOC103374265	NA	NA	XM_008304329	0.00734041	0.001305	14	3
LOC103375896	1272	CNTN1	XM_008306190	0.00734041	0.001324	14	2
LOC103354277	79827	CLMP	XM_008277594	0.00765474	0.001401	14	5
OTUB2	NA	NA	XM_008283559	0.0082563	0.001533	13	4
PYROXD2	84795	PYROXD2	XM_008279753	0.0085117	0.001603	14	2
ATP11C	286410	ATP11C	XM_008303609	0.00854189	0.001652	13	4
ATP11C	286410	ATP11C	XM_008303565	0.00854189	0.001654	13	4
LOC103375556	NA	NA	XM_008305864	0.00916361	0.001813	6	10
RARS2	57038	RARS2	XM_008284414	0.00916361	0.001823	15	10
LOC103364103	NA	NA	XM_008291118	0.0101105	0.002057	14	19
LOC103358573	8694	DGAT1	XM_008283595	0.0101105	0.002065	15	8
LOC103364103	NA	NA	XM_008291116	0.0105369	0.002194	14	19
LOC103364103	NA	NA	XM_008291115	0.0105369	0.002208	14	19
LOC103367824	2947	GSTM3	XM_008295976	0.0108387	0.0023	14	17
LOC103364400	285315	C3orf33	XM_008291511	0.0108771	0.002337	14	2
LOC103368195	NA	NA	XM_008296475	0.0109514	0.002382	7	5
LOC103371987	NA	NA	XM_008301497	0.0115939	0.002604	5	16
MRPS24	64951	MRPS24	XM_008304749	0.0115939	0.002614	14	8
MRPS24	64951	MRPS24	XM_008304748	0.0115939	0.002614	14	8
LOC103357549	NA	NA	XM_008282153	0.0119369	0.002723	10	4
SDC4	6385	SDC4	XM_008280474	0.0119467	0.002844	5	7
SDC4	6385	SDC4	XM_008280473	0.0119467	0.002844	5	7
GSTK1	373156	GSTK1	XM_008302088	0.0119467	0.002852	14	6
GSTK1	373156	GSTK1	XM_008302087	0.0119467	0.002852	14	6
DPCD	25911	DPCD	XM_008288925	0.0124902	0.003043	13	4
TGFBI	7045	TGFBI	XM_008302649	0.0124902	0.003048	14	4
ZNF653	115950	ZNF653	XM_008299191	0.0125302	0.003091	9	4
TGFBI	7045	TGFBI	XM_008302648	0.0127307	0.003179	14	4
LOC103364795	NA	NA	XM_008292056	0.0127307	0.003208	5	43
LOC103360281	64689	GORASP1	XM_008285976	0.0127526	0.003295	9	1
LOC103376082	4627	MYH9	XM_008306444	0.0127526	0.003312	12	11
LOC103376082	4627	MYH9	XM_008306443	0.0127526	0.003315	12	11
LOC103353805	220002	CYB561A3	XM_008276951	0.0128369	0.003405	9	3
LOC103353805	220002	CYB561A3	XM_008276952	0.0128369	0.003405	9	3
CRYAB	NA	NA	XM_008278750	0.0128479	0.003442	14	4
LOC103362141	338872	C1QTNF9	XM_008288414	0.0129141	0.003494	10	3
LOC103356166	NA	NA	XM_008280235	0.0129241	0.003531	14	12
LOC103368998	2941	GSTA4	XM_008297564	0.0132812	0.003676	12	4
LOC103361881	1728	NQO1	XM_008288093	0.0132812	0.003699	7	12
SHISA4	149345	SHISA4	XM_008279834	0.013412	0.003771	15	1
LOC103356597	NA	NA	XM_008280815	0.0142344	0.00404	8	8
LOC103375700	84888	SPPL2A	XM_008306017	0.014281	0.004104	15	6
LOC103375700	84888	SPPL2A	XM_008306018	0.014281	0.004129	15	6
LOC103373426	NA	NA	XM_008303312	0.0143022	0.004174	7	17
LOC103360823	NA	NA	XM_008286730	0.0143022	0.004211	9	18
LOC103375700	84888	SPPL2A	XM_008306016	0.0144561	0.004313	15	6
LOC103365900	NA	NA	XM_008293468	0.0144561	0.004333	15	3
LOC103365246	10612	TRIM3	XM_008292644	0.0145656	0.00451	12	2
LOC103357251	NA	NA	XM_008281720	0.0145656	0.004526	14	4
LOC103365246	10612	TRIM3	XM_008292647	0.0145656	0.004559	12	2
LOC103365246	10612	TRIM3	XM_008292645	0.0145656	0.004559	12	2
LOC103365246	10612	TRIM3	XM_008292646	0.0145656	0.004559	12	2
LOC103361405	8676	STX11	XM_008287474	0.0151774	0.004812	7	7
LOC103356469	NA	NA	XM_008280617	0.0151774	0.004831	8	6
XPO5	57510	XPO5	XM_008286454	0.0152327	0.004889	15	1
VPS36	51028	VPS36	XM_008277852	0.0157042	0.005082	14	8
CETP	1071	CETP	XM_008280245	0.0157267	0.005131	4	4
LOC103353925	51501	HIKESHI	XM_008277115	0.0158826	0.005224	14	2
GPR141	353345	GPR141	XM_008276275	0.0165329	0.005505	6	6
LOC103357251	NA	NA	XM_008281717	0.0165329	0.00562	14	4
LOC103357251	NA	NA	XM_008281718	0.0165329	0.00562	14	4
LOC103363346	2833	CXCR3	XM_008290073	0.0165329	0.005667	7	11
LOC103363346	2833	CXCR3	XM_008290072	0.0165329	0.005667	7	11
GNMT	27232	GNMT	XM_008302673	0.0165329	0.005701	14	6
LOC103374823	NA	NA	XM_008304973	0.0183636	0.006381	7	8
UTP15	84135	UTP15	XM_008284919	0.0192327	0.006785	15	7
UTP15	84135	UTP15	XM_008284918	0.0192327	0.006785	15	7
LOC103356923	9181	ARHGEF2	XM_008281256	0.020358	0.007236	9	2
MTERF	7978	MTERF1	XM_008290563	0.02048	0.00734	9	2
LOC103370823	5819	NECTIN2	XM_008299986	0.02048	0.007388	13	10
MACROD2	140733	MACROD2	XM_008306093	0.0205204	0.007457	6	8
YARS2	51067	YARS2	XM_008300796	0.0208279	0.007624	15	4
NEU1	4758	NEU1	XM_008291550	0.0210523	0.007762	15	9
LOC103368195	NA	NA	XM_008296476	0.0215448	0.00801	12	5
MACROD2	140733	MACROD2	XM_008306138	0.0215448	0.008095	6	8
EPCAM	4070	TACSTD2	XM_008276528	0.0215448	0.008115	7	9
LOC103354135	NA	NA	XM_008277416	0.0215702	0.008232	6	11
LOC103366410	728568	C12orf73	XM_008294131	0.0215702	0.008239	11	3
ADAT3	113179	ADAT3	XM_008295066	0.0217802	0.008377	12	6
LOC103354167	356	FASLG	XM_008277457	0.0220519	0.00854	6	3
LOC103354178	NA	NA	XM_008277470	0.0224977	0.008773	6	4
NPAS4	NA	NA	XM_008303897	0.0224977	0.008832	12	5
DIO1	1733	DIO1	XM_008283911	0.0232247	0.009179	9	12
LOC103360597	NA	NA	XM_008286403	0.0233464	0.009289	6	3
LOC103373349	NA	NA	XM_008303218	0.0235413	0.009429	6	6
FUT8	2530	FUT8	XM_008276747	0.0243239	0.009807	14	2
AVPI1	NA	NA	XM_008279759	0.0254537	0.01033	9	3
LOC103368022	NA	NA	XM_008296252	0.0256801	0.01049	7	2
LOC103361287	30968	STOML2	XM_008287327	0.0262441	0.01079	6	4
DHRS1	115817	DHRS1	XM_008286012	0.0265341	0.01101	13	8
LOC103353773	NA	NA	XM_008276911	0.0265341	0.01105	7	24
LOC103376172	4162	MCAM	XM_008306540	0.0271297	0.01137	10	7
LOC103354483	NA	NA	XM_008277863	0.0275755	0.01163	6	4
LOC103354202	NA	NA	XM_008277501	0.0280865	0.01192	4	5
PPP5C	5536	PPP5C	XM_008303114	0.0282165	0.01205	13	4
LOC103371145	1825	DSC3	XM_008300376	0.0283448	0.01218	6	13
LOC103363620	NA	NA	XM_008290454	0.0290336	0.01258	5	5
LOC103361878	NA	NA	XM_008288090	0.0290336	0.01263	4	4
CGA	1081	CGA	XM_008279983	0.0305234	0.01336	8	5
PYURF	100996939	PYURF	XM_008280231	0.0305234	0.01344	7	8
LOC103365209	116541	MRPL54	XM_008292588	0.0314919	0.01395	6	7
CD83	9308	CD83	XM_008293868	0.0315513	0.01406	6	15
LOC103365715	26092	TOR1AIP1	XM_008293228	0.0318454	0.01432	6	12
LOC103353805	220002	CYB561A3	XM_008276953	0.0318454	0.01436	12	5
LOC103361646	NA	NA	XM_008287783	0.0318796	0.01446	6	1
LOC103366671	53838	C11orf24	XM_008294456	0.0319573	0.01458	6	39
LOC103371091	124637	CYB5D1	XM_008300313	0.0322927	0.01489	11	7
LOC103360597	NA	NA	XM_008286402	0.0322927	0.01491	4	3
LOC103354130	NA	NA	XM_008277406	0.0322927	0.01499	9	5
LOC103368238	NA	NA	XM_008296544	0.0344625	0.01609	7	9
LOC103361457	NA	NA	XM_008287539	0.0344625	0.01618	12	10
LOC103362625	NA	NA	XM_008289029	0.0361378	0.0172	9	28
LOC103376263	58527	ABRACL	XM_008306643	0.0361378	0.01731	13	1
LOC103376263	58527	ABRACL	XM_008306641	0.0361378	0.01731	13	1
LOC103360230	483	ATP1B3	XM_008285914	0.0361378	0.01735	8	1
GDNF	2668	GDNF	XM_008286470	0.0363329	0.01754	14	3
MRPS21	54460	MRPS21	XM_008280470	0.0374116	0.01816	11	2
LRRC69	100130742	LRRC69	XM_008306795	0.0376389	0.01846	5	1
LOC103352998	10406	WFDC2	XM_008275733	0.0376389	0.01847	6	7
WDPCP	51057	WDPCP	XM_008302634	0.0385064	0.01905	7	3
GDPD2	NA	NA	XM_008303745	0.0385064	0.0191	5	6
LOC103368824	NA	NA	XM_008297317	0.040353	0.02022	6	2
POP5	51367	POP5	XM_008297882	0.040353	0.02023	14	6
FAM35A	54537	FAM35A	XM_008288323	0.0404581	0.02039	4	4
EGLN2	112398	EGLN2	XM_008280439	0.0428714	0.02172	11	6
LOC103354213	55049	C19orf60	XM_008277514	0.0459007	0.02355	13	2
LOC103372224	1535	CYBA	XM_008301800	0.0459007	0.02358	15	2
LOC103373171	283643	C14orf80	XM_008302992	0.0459007	0.02362	7	5
LOC103371513	220004	PPP1R32	XM_008300863	0.0460133	0.0238	4	4
TTC36	143941	TTC36	XM_008289504	0.046548	0.0242	15	3
LOC103357505	NA	NA	XM_008282089	0.0483976	0.02529	6	6
MRPL30	51263	MRPL30	XM_008296386	0.0486292	0.02554	13	4
SESN1	27244	SESN1	XM_008278633	0.0498394	0.02644	15	1
SESN1	27244	SESN1	XM_008278634	0.0498394	0.02644	15	1
LOC103371391	54935	DUSP23	XM_008300703	0.0499245	0.02675	14	4
LOC103371391	54935	DUSP23	XM_008300702	0.0499245	0.02675	14	4
LOC103367094	NA	NA	XM_008295012	0.0506814	0.02729	8	1
LOC103364549	344892	RTP2	XM_008291698	0.0510059	0.0276	7	1
LOC103353626	NA	NA	XM_008276685	0.0514375	0.02797	14	3
LOC103367094	NA	NA	XM_008295013	0.0517185	0.02826	8	1
MRPL17	63875	MRPL17	XM_008305999	0.0521061	0.02861	14	1
SWT1	54823	SWT1	XM_008292858	0.0541575	0.02988	7	4
SLC2A8	29988	SLC2A8	XM_008303667	0.0543854	0.03015	13	15
LOC103370394	7113	TMPRSS2	XM_008299434	0.0571783	0.03185	5	5
POLR2M	81488	POLR2M	XM_008305056	0.0573719	0.03211	9	14
LOC103353859	NA	NA	XM_008277031	0.0576703	0.03243	8	10
LOC103369991	NA	NA	XM_008298886	0.0580545	0.0328	8	3
LOC103366989	NA	NA	XM_008294868	0.0586464	0.03329	6	2
GPRIN2	9721	GPRIN2	XM_008281524	0.0590926	0.0337	7	3
LOC103367340	NA	NA	XM_008295340	0.0604073	0.03461	12	3
FCER1G	2207	FCER1G	XM_008287158	0.0610947	0.03523	8	1
LOC103368754	NA	NA	XM_008297218	0.0610947	0.03543	6	2
LOC103353979	NA	NA	XM_008277198	0.0610947	0.03549	14	3
LOC103367340	NA	NA	XM_008295341	0.0612753	0.03586	12	3
LOC103371754	57493	HEG1	XM_008301184	0.0612753	0.03592	5	1
LOC103374886	NA	NA	XM_008305039	0.0632749	0.03726	5	1
LOC103353304	3598	IL13RA2	XM_008276214	0.0649522	0.03842	7	3
DRAM1	55332	DRAM1	XM_008300989	0.0653186	0.03881	5	2
ATXN10	25814	ATXN10	XM_008294861	0.0655349	0.03942	14	4
ATXN10	25814	ATXN10	XM_008294862	0.0655349	0.03942	14	4
LOC103374050	NA	NA	XM_008304074	0.0655349	0.03946	10	1
LOC103371653	NA	NA	XM_008301046	0.0658923	0.03985	6	10
LOC103358979	57684	ZBTB26	XM_008284141	0.0671521	0.04079	14	6
TMEM150C	441027	TMEM150C	XM_008300820	0.0675499	0.04139	7	4
TMEM150C	441027	TMEM150C	XM_008300819	0.0675499	0.04139	7	4
LOC103355566	3005	H1F0	XM_008279411	0.06812	0.04192	12	14
SPCS2	9789	SPCS2	XM_008304430	0.0696075	0.04302	15	1
LOC103359527	NA	NA	XM_008284908	0.069737	0.04351	12	4
LOC103359527	NA	NA	XM_008284907	0.069737	0.04351	12	4
LOC103362300	63901	FAM111A	XM_008288618	0.069737	0.04384	5	13
LOC103362300	63901	FAM111A	XM_008288617	0.069737	0.04384	5	13
LOC103368348	401207	C5orf63	XM_008296688	0.0723428	0.04567	11	4
LOC103362782	NA	NA	XM_008289265	0.0731759	0.04639	6	11
LOC103365545	NA	NA	XM_008293009	0.0819232	0.05218	6	19
CD99L2	83692	CD99L2	XM_008288375	0.0819232	0.05237	7	8
DNAJC12	56521	DNAJC12	XM_008304778	0.0850104	0.0547	13	1
LOC103366055	1374	CPT1A	XM_008293677	0.0850104	0.05499	14	2
LOC103365545	NA	NA	XM_008293008	0.0850104	0.05502	6	19
LOC103352882	NA	NA	XM_008275586	0.0892437	0.05831	12	1
LOC103352882	NA	NA	XM_008275587	0.0892437	0.05831	12	1
ARPP19	NA	NA	XM_008289733	0.0892437	0.05847	14	5
LOC103366055	1374	CPT1A	XM_008293675	0.0892536	0.05887	14	2
LOC103366055	1374	CPT1A	XM_008293676	0.0892536	0.05895	14	2
LOC103363224	NA	NA	XM_008289885	0.0915808	0.06073	7	4
ANO10	55129	ANO10	XM_008286197	0.09428	0.06277	15	4
TMEM220	388335	TMEM220	XM_008293826	0.0964192	0.06445	13	2
LOC103360926	NA	NA	XM_008286874	0.0975747	0.06574	7	5
LOC103360926	NA	NA	XM_008286864	0.0975747	0.06574	7	5
ACKR4	51554	ACKR4	XM_008280816	0.0992619	0.06714	15	3
LOC103360141	NA	NA	XM_008285807	0.100936	0.06854	11	8
LOC103361198	NA	NA	XM_008287227	0.103668	0.07067	5	3
MGST1	4257	MGST1	XM_008278775	0.106637	0.07326	7	9
MGST1	4257	MGST1	XM_008278774	0.106637	0.07326	7	9
ATOX1	475	ATOX1	XM_008306219	0.106763	0.07363	11	9
RCN3	NA	NA	XM_008290212	0.107423	0.07437	12	5
LOC103369462	NA	NA	XM_008298181	0.108352	0.0753	7	2
IL12B	NA	NA	XM_008279578	0.108619	0.07604	6	18
LOC103354071	5887	RAD23B	XM_008277323	0.108619	0.07634	7	4
LOC103369261	NA	NA	XM_008297939	0.108619	0.07635	6	5
TMEM27	57393	TMEM27	XM_008298761	0.10933	0.07723	5	10
RCN3	NA	NA	XM_008290211	0.10933	0.07743	12	5
PFKP	5214	PFKP	XM_008275886	0.112453	0.07994	13	8
LOC103354359	NA	NA	XM_008277698	0.112736	0.08044	4	3
BSG	682	BSG	XM_008300465	0.114105	0.08172	10	3
PHKG1	5260	PHKG1	XM_008276337	0.122782	0.08826	12	5
RFC2	5982	RFC2	XM_008283204	0.124396	0.08975	15	1
SOCS6	9306	SOCS6	XM_008278507	0.125795	0.09153	15	2
SOCS6	9306	SOCS6	XM_008278506	0.125795	0.09153	15	2
LOC103359141	2246	FGF1	XM_008284364	0.125795	0.09176	15	1
COPE	11316	COPE	XM_008290908	0.125954	0.09221	13	2
LOC103367385	NA	NA	XM_008295391	0.13508	0.09925	7	2
LOC103369462	NA	NA	XM_008298182	0.135747	0.1001	7	2
EDC4	23644	EDC4	XM_008285845	0.139179	0.103	13	4
EDC4	23644	EDC4	XM_008285849	0.13953	0.1037	13	4
EDC4	23644	EDC4	XM_008285846	0.13953	0.104	13	4
LOC103364744	23336	SYNM	XM_008291982	0.142731	0.1072	13	2
LOC103360097	NA	NA	XM_008285752	0.142731	0.1076	6	2
ATL3	25923	ATL3	XM_008304002	0.142731	0.1077	15	3
ATP6V0E1	8992	ATP6V0E1	XM_008279561	0.142731	0.1079	14	4
ACBD7	414149	ACBD7	XM_008299556	0.142787	0.1087	7	14
LOC103362164	NA	NA	XM_008288453	0.142787	0.1087	10	3
GPRC5C	55890	GPRC5C	XM_008296132	0.147789	0.1129	6	7
DDIAS	220042	DDIAS	XM_008288881	0.150278	0.1152	6	3
LOC103373088	NA	NA	XM_008302893	0.15119	0.1163	14	3
LOC103355252	7716	VEZF1	XM_008278969	0.157019	0.1212	9	5
LOC103362369	NA	NA	XM_008288698	0.16238	0.126	9	1
LOC103357815	284325	C19orf54	XM_008282529	0.16238	0.1262	11	4
LOC103358260	NA	NA	XM_008283155	0.165931	0.1294	12	6
RIIAD1	284485	RIIAD1	XM_008287736	0.177037	0.1386	7	4
LOC103354374	NA	NA	XM_008277715	0.177037	0.139	6	6
SENP5	NA	NA	XM_008286604	0.179107	0.1411	6	2
TEKT2	27285	TEKT2	XM_008301091	0.183566	0.1451	13	6
VIMP	55829	SELENOS	XM_008302265	0.185358	0.1473	7	3
ARPC1A	10552	ARPC1A	XM_008298039	0.185358	0.1475	12	1
PFKP	5214	PFKP	XM_008275889	0.189251	0.1511	13	12
LOC103361533	56160	NSMCE3	XM_008287636	0.19273	0.1549	13	1
LOC103361533	56160	NSMCE3	XM_008287637	0.19273	0.1549	13	1
LOC103372659	NA	NA	XM_008302349	0.194205	0.1566	14	6
LOC103362824	NA	NA	XM_008289318	0.199377	0.1613	6	11
THEMIS2	9473	THEMIS2	XM_008277391	0.199835	0.1622	7	1
ZNF414	84330	ZNF414	XM_008298437	0.203727	0.1659	5	25
KLF1	NA	NA	XM_008279927	0.215061	0.1757	9	18
MPL	4352	MPL	XM_008299545	0.215951	0.177	7	5
LOC103368372	6622	SNCA	XM_008296719	0.216593	0.1781	13	4
RAMP2	NA	NA	XM_008296080	0.228127	0.1889	5	10
ABCD4	5826	ABCD4	XM_008292277	0.228127	0.1891	14	7
LOC103363013	NA	NA	XM_008289582	0.228127	0.1894	8	11
UIMC1	51720	UIMC1	XM_008278118	0.235805	0.1964	4	4
LOC103369343	NA	NA	XM_008298034	0.251333	0.21	15	3
LOC103353109	NA	NA	XM_008275897	0.263423	0.2208	7	16
LOC103365846	NA	NA	XM_008293397	0.276822	0.2334	13	3
GRPEL1	80273	GRPEL1	XM_008285776	0.276822	0.2335	15	4
DNAI2	64446	DNAI2	XM_008299018	0.282573	0.2391	11	7
PIFO	128344	PIFO	XM_008288265	0.296181	0.2514	5	6
PTRHD1	391356	PTRHD1	XM_008289175	0.297724	0.2535	13	2
RPP14	11102	RPP14	XM_008305175	0.322206	0.2752	11	3
LOC103373595	NA	NA	XM_008303512	0.336158	0.2882	6	2
ZBED4	9889	ZBED4	XM_008281830	0.336158	0.2889	14	3
TMEM136	219902	TMEM136	XM_008276313	0.348116	0.3001	15	2
CD79A	973	CD79A	XM_008290058	0.373552	0.3237	5	15
HM13	81502	HM13	XM_008306081	0.373552	0.3249	5	2
MRPL33	9553	MRPL33	XM_008297069	0.373552	0.325	13	5
EFCAB2	84288	EFCAB2	XM_008300466	0.38674	0.3375	6	6
SLC27A4	10999	SLC27A4	XM_008286224	0.391166	0.3424	15	7
TSSC4	10078	TSSC4	XM_008298431	0.392034	0.3442	6	3
CGREF1	10669	CGREF1	XM_008300464	0.41277	0.3635	6	1
DYNLRB1	83658	DYNLRB1	XM_008280481	0.434965	0.3842	14	1
NPY	4852	NPY	XM_008296762	0.45319	0.4015	15	2
KLF3	51274	KLF3	XM_008278421	0.47457	0.4217	7	21
LOC103373564	NA	NA	XM_008303471	0.50233	0.4477	4	17
KLF6	1316	KLF6	XM_008275891	0.562591	0.5029	13	1
LOC103360048	50626	CYHR1	XM_008285681	0.594835	0.5333	6	8
MRPS33	51650	MRPS33	XM_008290351	0.60042	0.5399	12	5
LOC103354874	NA	NA	XM_008278452	0.621717	0.5607	7	9
LOC103372806	NA	NA	XM_008302543	0.629513	0.5694	4	10
LOC103358113	NA	NA	XM_008282937	0.689513	0.6255	14	29
LOC103364728	NA	NA	XM_008291995	0.699044	0.636	5	25
OSTN	344901	OSTN	XM_008287225	0.752247	0.6864	5	4
IQCC	55721	IQCC	XM_008296269	0.790498	0.7234	4	9
OSTN	344901	OSTN	XM_008287224	0.909594	0.8348	5	4
LOC103375638	NA	NA	XM_008305958	0.923487	0.85	4	13
MSH6	2956	MSH6	XM_008282967	1	1	15	12
LRRC32	2615	LRRC32	XM_008282457	1	1	13	5
KIAA1328	57536	KIAA1328	XM_008280503	1	1	7	42
PPOX	5498	PPOX	XM_008298731	1	1	13	15
SERINC1	57515	SERINC1	XM_008296193	1	1	13	1
NDC80	10403	NDC80	XM_008289482	1	1	14	16
MSH6	2956	MSH6	XM_008282968	1	1	15	12
IBTK	25998	IBTK	XM_008277614	1	1	15	11
ADAM19	8728	ADAM19	XM_008279567	1	1	10	4
ATP13A2	23400	ATP13A2	XM_008293927	1	1	15	14
AGL	178	AGL	XM_008299305	1	1	14	12
GTF3C4	9329	GTF3C4	XM_008288343	1	1	13	22
LOC103367230	54106	TLR9	XM_008295198	1	1	9	16
TRIM66	9866	TRIM66	XM_008290422	1	1	10	17
LOC103362523	NA	NA	XM_008288900	1	1	12	2
WDR75	84128	WDR75	XM_008295078	1	1	14	13
LOC103365371	84920	ALG10	XM_008292796	1	1	15	4
LOC103366356	NA	NA	XM_008294056	1	1	9	10
IBTK	25998	IBTK	XM_008277613	1	1	15	11
CXADR	1525	CXADR	XM_008287280	1	1	13	2
ENDOV	284131	ENDOV	XM_008279808	1	1	7	2
LOC103361556	NA	NA	XM_008287668	1	1	13	10
ACE2	59272	ACE2	XM_008292540	1	1	14	10
LOC103364405	5612	THAP12	XM_008291515	1	1	15	10
MRPL35	51318	MRPL35	XM_008283705	1	1	7	6
LRRCC1	85444	LRRCC1	XM_008286756	1	1	14	22
LOC103365721	55732	C1orf112	XM_008293242	1	1	14	35
OCIAD2	132299	OCIAD2	XM_008299195	1	1	7	9
DHX30	22907	DHX30	XM_008303081	1	1	12	14
LAS1L	81887	LAS1L	XM_008298084	1	1	14	4
LOC103359192	NA	NA	XM_008284423	NA	NA	3	210
STAB1	23166	STAB1	XM_008299104	NA	NA	4	157
PKHD1L1	93035	PKHD1L1	XM_008299813	NA	NA	7	66
LOC103359632	8972	MGAM	XM_008285075	NA	NA	10	34
ALDH16A1	126133	ALDH16A1	XM_008295505	NA	NA	13	18
LOC103359266	NA	NA	XM_008284513	NA	NA	6	1
IQCG	84223	IQCG	XM_008292399	NA	NA	6	33
LOC103375450	389643	NUGGC	XM_008305741	NA	NA	4	8
LOC103374278	1015	CDH17	XM_008304344	NA	NA	3	0
GPR126	57211	ADGRG6	XM_008301140	NA	NA	4	0
AS3MT	57412	AS3MT	XM_008288930	NA	NA	13	5
LOC103353014	NA	NA	XM_008275755	NA	NA	6	31
FLNB	2317	FLNB	XM_008302172	NA	NA	11	36
FLNB	2317	FLNB	XM_008302173	NA	NA	11	36
LOC103375450	389643	NUGGC	XM_008305748	NA	NA	4	0
LOC103375450	389643	NUGGC	XM_008305750	NA	NA	4	99
LOC103374068	NA	NA	XM_008304097	NA	NA	5	15
ALDH16A1	126133	ALDH16A1	XM_008295504	NA	NA	7	19
ASPM	259266	ASPM	XM_008304399	NA	NA	3	31
LOC103375450	389643	NUGGC	XM_008305743	NA	NA	4	0
LOC103364132	NA	NA	XM_008291154	NA	NA	4	8
LOC103375450	389643	NUGGC	XM_008305742	NA	NA	4	0
GPR126	57211	ADGRG6	XM_008301142	NA	NA	4	0
GPR126	57211	ADGRG6	XM_008301141	NA	NA	4	0
COL24A1	255631	COL24A1	XM_008299596	NA	NA	12	8
SMCHD1	23347	SMCHD1	XM_008300558	NA	NA	6	33
NKX6-1	4825	NKX6-1	XM_008297648	NA	NA	10	4
GDF3	9573	GDF3	XM_008301464	NA	NA	4	0
LOC103352920	NA	NA	XM_008275627	NA	NA	5	30
COL4A1	1282	COL4A1	XM_008275532	NA	NA	14	14
LOC103365330	1230	CCR1	XM_008292748	NA	NA	5	0
AKAP12	9590	AKAP12	XM_008278660	NA	NA	6	44
GOLGB1	NA	NA	XM_008282912	NA	NA	9	22
AKAP12	9590	AKAP12	XM_008278658	NA	NA	6	44
AKAP12	9590	AKAP12	XM_008278659	NA	NA	6	44
LOC103367771	NA	NA	XM_008295900	NA	NA	6	23
LOC103367771	NA	NA	XM_008295907	NA	NA	6	23
ST14	6768	ST14	XM_008289776	NA	NA	3	90
LOC103367771	NA	NA	XM_008295923	NA	NA	6	23
LOC103365300	NA	NA	XM_008292707	NA	NA	14	2
LOC103365300	NA	NA	XM_008292708	NA	NA	14	2
LOC103375497	NA	NA	XM_008305797	NA	NA	4	4
LOC103372596	NA	NA	XM_008302278	NA	NA	9	16
LOC103367771	NA	NA	XM_008295914	NA	NA	6	23
LOC103354871	817	CAMK2D	XM_008278443	NA	NA	9	0
TUFT1	7286	TUFT1	XM_008288910	NA	NA	13	3
TMIGD1	388364	TMIGD1	XM_008292510	NA	NA	4	0
LOC103353073	NA	NA	XM_008275851	NA	NA	3	70
LOC103369628	NA	NA	XM_008298383	NA	NA	4	0
CFP	5199	CFP	XM_008287591	NA	NA	4	0
LOC103366239	NA	NA	XM_008293907	NA	NA	5	22
LOC103368652	NA	NA	XM_008297091	NA	NA	7	31
LOC103368652	NA	NA	XM_008297083	NA	NA	7	31
LOC103355324	NA	NA	XM_008279075	NA	NA	5	0
LOC103357826	834	CASP1	XM_008282546	NA	NA	6	10
LOC103358525	NA	NA	XM_008283530	NA	NA	3	8
CADM4	199731	CADM4	XM_008277407	NA	NA	13	1
LOC103363354	NA	NA	XM_008290085	NA	NA	3	0
LOC103354871	817	CAMK2D	XM_008278447	NA	NA	9	0
LOC103366157	NA	NA	XM_008293805	NA	NA	10	5
LOC103366157	NA	NA	XM_008293804	NA	NA	10	5
LOC103376010	55367	PIDD1	XM_008306349	NA	NA	12	13
OARD1	221443	OARD1	XM_008278923	NA	NA	3	11
LOC103370916	374308	PTCHD3	XM_008300107	NA	NA	10	13
LOC103369915	26330	GAPDHS	XM_008298765	NA	NA	13	2
SPINT1	NA	NA	XM_008281413	NA	NA	5	19
SPINT1	NA	NA	XM_008281412	NA	NA	5	19
LOC103363459	101929989	LOC101929989	XM_008290234	NA	NA	4	17
ATG9A	79065	ATG9A	XM_008276922	NA	NA	15	5
ATG9A	79065	ATG9A	XM_008276923	NA	NA	15	5
ATG9A	79065	ATG9A	XM_008276921	NA	NA	15	5
ATG9A	79065	ATG9A	XM_008276925	NA	NA	15	5
NOC3L	64318	NOC3L	XM_008304811	NA	NA	5	11
SLC10A2	6555	SLC10A2	XM_008281119	NA	NA	8	7
HTR1F	3355	HTR1F	XM_008284181	NA	NA	14	6
LOC103363126	NA	NA	XM_008289743	NA	NA	13	9
LOC103364188	NA	NA	XM_008291219	NA	NA	3	15
ADNP2	22850	ADNP2	XM_008306717	NA	NA	11	12
HEATR5A	NA	NA	XM_008277122	NA	NA	8	26
LOC103370199	NA	NA	XM_008299165	NA	NA	9	4
LOC103363049	1938	EEF2	XM_008289643	NA	NA	15	5
LOC103360865	91409	CCDC74B	XM_008286779	NA	NA	5	5
C5	NA	NA	XM_008300876	NA	NA	3	29
LOC103368660	6692	SPINT1	XM_008297088	NA	NA	3	0
LOC103354232	NA	NA	XM_008277539	NA	NA	9	46
LOC103371429	3741	KCNA5	XM_008300755	NA	NA	10	1
LOC103372760	8288	EPX	XM_008302474	NA	NA	13	17
LOC103372760	8288	EPX	XM_008302472	NA	NA	13	17
KCNK10	54207	KCNK10	XM_008279847	NA	NA	15	8
LOC103371429	3741	KCNA5	XM_008300756	NA	NA	10	1
DCST2	127579	DCST2	XM_008304260	NA	NA	3	22
WDR55	54853	WDR55	XM_008292662	NA	NA	14	2
LOC103370586	NA	NA	XM_008299697	NA	NA	14	7
CMTM6	NA	NA	XM_008301970	NA	NA	5	0
DMXL2	23312	DMXL2	XM_008289454	NA	NA	14	3
DMXL2	23312	DMXL2	XM_008289455	NA	NA	14	3
LOC103359271	NA	NA	XM_008284521	NA	NA	4	14
DMXL2	23312	DMXL2	XM_008289452	NA	NA	14	3
TSPAN8	NA	NA	XM_008297029	NA	NA	3	18
COL6A1	1291	COL6A1	XM_008288502	NA	NA	13	29
DMXL2	23312	DMXL2	XM_008289453	NA	NA	14	4
LOC103353020	NA	NA	XM_008275762	NA	NA	3	15
LOC103372513	NA	NA	XM_008302169	NA	NA	4	25
LOC103375239	NA	NA	XM_008305458	NA	NA	10	1
LOC103375634	80737	VWA7	XM_008305954	NA	NA	8	3
CCDC148	130940	CCDC148	XM_008292969	NA	NA	6	3
PLCZ1	NA	NA	XM_008278929	NA	NA	9	3
LOC103357508	NA	NA	XM_008282093	NA	NA	3	10
SGPP1	81537	SGPP1	XM_008283423	NA	NA	3	5
LOC103355182	NA	NA	XM_008278878	NA	NA	3	9
SGOL1	151648	SGO1	XM_008306783	NA	NA	10	13
CCKAR	NA	NA	XM_008287420	NA	NA	7	2
HPS3	84343	HPS3	XM_008284286	NA	NA	13	6
SGOL1	151648	SGO1	XM_008306785	NA	NA	10	13
HPS3	84343	HPS3	XM_008284288	NA	NA	13	4
BRDT	NA	NA	XM_008297195	NA	NA	3	14
TEP1	7011	TEP1	XM_008299238	NA	NA	5	80
LOC103363984	NA	NA	XM_008290973	NA	NA	9	14
JMJD7	100137047	JMJD7	XM_008277096	NA	NA	11	9
MYB	4602	MYB	XM_008297008	NA	NA	12	7
LOC103375320	NA	NA	XM_008305560	NA	NA	4	13
LOC103362321	NA	NA	XM_008288646	NA	NA	11	7
RAB3IP	117177	RAB3IP	XM_008291642	NA	NA	13	2
LOC103367411	NA	NA	XM_008295430	NA	NA	4	18
LOC103374138	NA	NA	XM_008304174	NA	NA	4	6
LOC103373485	5315	PKM	XM_008303383	NA	NA	14	3
LOC103375320	NA	NA	XM_008305557	NA	NA	4	11
LOC103375320	NA	NA	XM_008305561	NA	NA	4	11
CTTNBP2	83992	CTTNBP2	XM_008277987	NA	NA	8	6
JMJD7	100137047	JMJD7	XM_008277097	NA	NA	11	9
SNTB2	6645	SNTB2	XM_008296797	NA	NA	10	1
GRK6	NA	NA	XM_008294083	NA	NA	13	6
LOC103373485	5315	PKM	XM_008303382	NA	NA	14	3
RPL15	6138	RPL15	XM_008295654	NA	NA	12	1
LOC103358062	NA	NA	XM_008282869	NA	NA	10	3
CD55	NA	NA	XM_008279388	NA	NA	4	11
LOC103361626	22844	FRMPD1	XM_008287758	NA	NA	6	46
LOC103371427	NA	NA	XM_008300752	NA	NA	9	2
KIAA0319L	79932	KIAA0319L	XM_008304945	NA	NA	10	14
LOC103359271	NA	NA	XM_008284522	NA	NA	4	14
LOC103359271	NA	NA	XM_008284523	NA	NA	4	14
KNOP1	400506	KNOP1	XM_008296256	NA	NA	4	15
TTI2	80185	TTI2	XM_008303124	NA	NA	6	18
ATP11C	286410	ATP11C	XM_008303599	NA	NA	14	5
ATP11C	286410	ATP11C	XM_008303580	NA	NA	14	5
ATP11C	286410	ATP11C	XM_008303589	NA	NA	14	5
ATP11C	286410	ATP11C	XM_008303574	NA	NA	14	5
TXN	7295	TXN	XM_008283379	NA	NA	10	5
HPS3	84343	HPS3	XM_008284285	NA	NA	13	6
LOC103373590	NA	NA	XM_008303505	NA	NA	3	0
KNOP1	400506	KNOP1	XM_008296258	NA	NA	4	15
LOC103363997	NA	NA	XM_008290989	NA	NA	11	7
HPS3	84343	HPS3	XM_008284290	NA	NA	13	6
LOC103365591	NA	NA	XM_008293065	NA	NA	9	13
CCDC96	257236	CCDC96	XM_008285777	NA	NA	4	0
HPS3	84343	HPS3	XM_008284289	NA	NA	13	6
LOC103364492	51531	TRMO	XM_008291636	NA	NA	9	13
AASDHPPT	60496	AASDHPPT	XM_008301660	NA	NA	14	2
LOC103365835	947	CD34	XM_008293388	NA	NA	5	21
TTI1	9675	TTI1	XM_008291405	NA	NA	15	28
CENPO	79172	CENPO	XM_008291227	NA	NA	8	1
CENPO	79172	CENPO	XM_008291229	NA	NA	8	1
LOC103363984	NA	NA	XM_008290974	NA	NA	9	14
F5	2153	F5	XM_008290248	NA	NA	5	0
LOC103363984	NA	NA	XM_008290975	NA	NA	9	13
RBBP8	5932	RBBP8	XM_008305325	NA	NA	6	45
KNOP1	400506	KNOP1	XM_008296257	NA	NA	4	15
LOC103364685	26074	CFAP61	XM_008291888	NA	NA	3	0
LOC103372003	976	ADGRE5	XM_008301508	NA	NA	7	11
LOC103363984	NA	NA	XM_008290972	NA	NA	9	13
HELQ	113510	HELQ	XM_008297654	NA	NA	8	26
MATR3	9782	MATR3	XM_008303449	NA	NA	3	17
PSME2	5721	PSME2	XM_008305431	NA	NA	14	8
LOC103366120	685	BTC	XM_008293760	NA	NA	5	29
USP36	57602	USP36	XM_008303135	NA	NA	12	10
FBXO21	23014	FBXO21	XM_008298582	NA	NA	13	2
FBXO21	23014	FBXO21	XM_008298583	NA	NA	13	2
RNF180	285671	RNF180	XM_008305341	NA	NA	5	15
LOC103362804	NA	NA	XM_008289298	NA	NA	12	2
LOC103359877	NA	NA	XM_008285432	NA	NA	4	15
RBM43	375287	RBM43	XM_008295862	NA	NA	5	0
LOC103359877	NA	NA	XM_008285433	NA	NA	4	15
LOC103361714	NA	NA	XM_008287870	NA	NA	5	3
LOC103356527	NA	NA	XM_008280698	NA	NA	6	3
LOC103356527	NA	NA	XM_008280699	NA	NA	6	3
COL11A2	NA	NA	XM_008302407	NA	NA	9	7
PIP5K1B	8395	PIP5K1B	XM_008281461	NA	NA	11	4
ELTD1	64123	ADGRL4	XM_008296937	NA	NA	14	8
LOC103359608	NA	NA	XM_008285021	NA	NA	5	18
LOC103359608	NA	NA	XM_008285020	NA	NA	5	18
LOC103356713	NA	NA	XM_008280964	NA	NA	9	6
SEC16B	89866	SEC16B	XM_008297003	NA	NA	5	6
CHAD	1101	CHAD	XM_008301291	NA	NA	11	1
LOC103370823	5819	NECTIN2	XM_008299988	NA	NA	4	30
HSD3B7	80270	HSD3B7	XM_008295344	NA	NA	13	11
LOC103376203	843	CASP10	XM_008306574	NA	NA	4	21
LOC103369110	158326	FREM1	XM_008297722	NA	NA	7	11
LOC103370105	112770	GLMP	XM_008299026	NA	NA	5	8
LOC103371033	1605	DAG1	XM_008300246	NA	NA	13	3
CD79A	973	CD79A	XM_008290059	NA	NA	4	26
LOC103354991	NA	NA	XM_008278625	NA	NA	8	4
LOC103372853	NA	NA	XM_008302600	NA	NA	3	0
LOC103376143	55704	CCDC88A	XM_008306510	NA	NA	11	4
UBA2	10054	UBA2	XM_008286527	NA	NA	15	5
HYDIN	54768	HYDIN	XM_008290584	NA	NA	3	38
AUH	549	AUH	XM_008291599	NA	NA	12	2
LOC103366625	5787	PTPRB	XM_008294395	NA	NA	3	25
AP2A2	NA	NA	XM_008283432	NA	NA	10	2
SEC16B	89866	SEC16B	XM_008297010	NA	NA	5	6
LOC103369207	NA	NA	XM_008297863	NA	NA	4	0
LOC103371603	80017	C14orf159	XM_008300975	NA	NA	6	15
LOC103360639	65250	C5orf42	XM_008286471	NA	NA	4	23
LAMA4	3910	LAMA4	XM_008285637	NA	NA	13	2
LIPE	3991	LIPE	XM_008290056	NA	NA	13	9
LIPE	3991	LIPE	XM_008290055	NA	NA	13	9
ASIC4	55515	ASIC4	XM_008277214	NA	NA	14	1
AP2A2	NA	NA	XM_008283431	NA	NA	10	2
CPD	1362	CPD	XM_008295035	NA	NA	13	9
CPD	1362	CPD	XM_008295036	NA	NA	13	9
LOC103358910	NA	NA	XM_008284061	NA	NA	3	7
LOC103371363	NA	NA	XM_008300668	NA	NA	9	8
LOC103371146	1829	DSG2	XM_008300377	NA	NA	5	27
TARS2	NA	NA	XM_008292699	NA	NA	13	14
GTF2A1L	11036	GTF2A1L	XM_008282994	NA	NA	3	2
TCF21	6943	TCF21	XM_008296194	NA	NA	10	4
FAM98B	283742	FAM98B	XM_008279852	NA	NA	12	4
LOC103363915	55182	RNF220	XM_008290871	NA	NA	13	1
LOC103363915	55182	RNF220	XM_008290870	NA	NA	13	1
LOC103360133	NA	NA	XM_008285797	NA	NA	4	6
LOC103363915	55182	RNF220	XM_008290873	NA	NA	13	1
LOC103375320	NA	NA	XM_008305558	NA	NA	4	12
LOC103363915	55182	RNF220	XM_008290874	NA	NA	13	1
LOC103363915	55182	RNF220	XM_008290872	NA	NA	13	1
VRTN	55237	VRTN	XM_008281768	NA	NA	10	7
NUDCD1	84955	NUDCD1	XM_008299814	NA	NA	12	3
LOC103375184	NA	NA	XM_008305398	NA	NA	14	3
LOC103372969	3572	IL6ST	XM_008302752	NA	NA	4	146
LOC103358399	NA	NA	XM_008283357	NA	NA	15	2
LOC103358399	NA	NA	XM_008283356	NA	NA	15	2
LOC103371363	NA	NA	XM_008300667	NA	NA	9	7
LOC103366995	10002	NR2E3	XM_008294875	NA	NA	9	1
ADPRM	56985	ADPRM	XM_008296701	NA	NA	7	4
LOC103371363	NA	NA	XM_008300669	NA	NA	9	8
LOC103370185	NA	NA	XM_008299143	NA	NA	12	8
LOC103371363	NA	NA	XM_008300670	NA	NA	9	8
LOC103360856	NA	NA	XM_008286766	NA	NA	4	26
LOC103360856	NA	NA	XM_008286767	NA	NA	4	26
WDR89	112840	WDR89	XM_008283417	NA	NA	7	7
LOC103370833	60437	CDH26	XM_008300000	NA	NA	3	17
GABRA1	2554	GABRA1	XM_008298305	NA	NA	12	5
CCDC40	55036	CCDC40	XM_008305012	NA	NA	6	5
LOC103363915	55182	RNF220	XM_008290878	NA	NA	15	1
SMC1A	8243	SMC1A	XM_008290630	NA	NA	15	3
LOC103371363	NA	NA	XM_008300671	NA	NA	9	7
TAF1C	9013	TAF1C	XM_008295960	NA	NA	6	0
LOC103362346	NA	NA	XM_008288678	NA	NA	6	0
LOC103358468	90550	MCU	XM_008283449	NA	NA	15	1
LOC103358468	90550	MCU	XM_008283448	NA	NA	15	1
LOC103358277	NA	NA	XM_008283185	NA	NA	11	18
LOC103374018	NA	NA	XM_008304033	NA	NA	8	6
LOC103374018	NA	NA	XM_008304034	NA	NA	8	6
RPL7	6129	RPL7	XM_008301750	NA	NA	14	1
LOC103367693	NA	NA	XM_008295808	NA	NA	4	4
G0S2	50486	G0S2	XM_008303590	NA	NA	5	4
LOC103359602	NA	NA	XM_008285010	NA	NA	10	4
LOC103359602	NA	NA	XM_008285011	NA	NA	10	4
LOC103364178	NA	NA	XM_008291204	NA	NA	10	13
SCXB	642658	SCX	XM_008298764	NA	NA	11	2
LOC103371142	NA	NA	XM_008300373	NA	NA	6	0
LOC103363351	NA	NA	XM_008290079	NA	NA	6	11
LOC103371440	NA	NA	XM_008300769	NA	NA	5	44
LOC103358700	3163	HMOX2	XM_008283766	NA	NA	13	5
LOC103365927	671	BPI	XM_008293504	NA	NA	6	6
CCDC88C	440193	CCDC88C	XM_008300979	NA	NA	8	8
LOC103373736	50615	IL21R	XM_008303702	NA	NA	4	2
LOC103364590	NA	NA	XM_008291743	NA	NA	5	0
ATF7IP	55729	ATF7IP	XM_008277306	NA	NA	6	13
LOC103356813	NA	NA	XM_008281110	NA	NA	5	19
LOC103367393	NA	NA	XM_008295399	NA	NA	4	13
LOC103369137	203076	C8orf74	XM_008297777	NA	NA	4	5
OMP	4975	OMP	XM_008282478	NA	NA	9	3
ASB9	140462	ASB9	XM_008275633	NA	NA	8	2
ASB9	140462	ASB9	XM_008275634	NA	NA	8	2
TFB1M	51106	TFB1M	XM_008276869	NA	NA	13	8
TFB1M	51106	TFB1M	XM_008276871	NA	NA	13	8
TFB1M	51106	TFB1M	XM_008276870	NA	NA	13	8
ASB9	140462	ASB9	XM_008275635	NA	NA	8	2
MAP3K8	1326	MAP3K8	XM_008302605	NA	NA	14	8
ENO2	NA	NA	XM_008280158	NA	NA	9	3
ATF7IP	55729	ATF7IP	XM_008277291	NA	NA	6	13
LOC103361628	55244	SLC47A1	XM_008287761	NA	NA	14	15
SPR	6697	SPR	XM_008302389	NA	NA	13	5
ATF7IP	55729	ATF7IP	XM_008277282	NA	NA	6	13
LOC103365129	341208	HEPHL1	XM_008292482	NA	NA	10	56
CD55	NA	NA	XM_008279396	NA	NA	4	0
LOC103376249	NA	NA	XM_008306627	NA	NA	14	2
LOC103370389	NA	NA	XM_008299428	NA	NA	9	7
ATF7IP	55729	ATF7IP	XM_008277299	NA	NA	6	13
FLT3	2322	FLT3	XM_008306356	NA	NA	6	160
LOC103359691	25861	WHRN	XM_008285164	NA	NA	5	20
LOC103367534	NA	NA	XM_008295590	NA	NA	4	80
LOC103376477	NA	NA	XM_008306852	NA	NA	11	10
LOC103359291	NA	NA	XM_008284551	NA	NA	4	20
ABCB1	5243	ABCB1	XM_008299559	NA	NA	14	12
ABCB1	5243	ABCB1	XM_008299562	NA	NA	14	12
ABCB1	5243	ABCB1	XM_008299558	NA	NA	14	12
ABCB1	5243	ABCB1	XM_008299561	NA	NA	14	12
ABCB1	5243	ABCB1	XM_008299560	NA	NA	14	12
TESPA1	9840	TESPA1	XM_008280746	NA	NA	7	3
HSDL2	84263	HSDL2	XM_008305470	NA	NA	15	3
GGT5	2687	GGT5	XM_008276677	NA	NA	9	10
LOC103363406	NA	NA	XM_008290161	NA	NA	4	22
VPS72	6944	VPS72	XM_008300659	NA	NA	14	2
LOC103365927	671	BPI	XM_008293506	NA	NA	5	6
LOC103363124	NA	NA	XM_008289741	NA	NA	11	8
HMGXB4	10042	HMGXB4	XM_008285591	NA	NA	14	6
SKOR1	NA	NA	XM_008276048	NA	NA	13	4
CHMP2B	25978	CHMP2B	XM_008284183	NA	NA	15	4
RAB9A	9367	RAB9A	XM_008275647	NA	NA	13	1
LOC103365927	671	BPI	XM_008293505	NA	NA	5	6
LOC103365927	671	BPI	XM_008293507	NA	NA	5	6
HMGCS1	3157	HMGCS1	XM_008288810	NA	NA	15	3
LOC103365927	671	BPI	XM_008293508	NA	NA	5	6
LOC103365927	671	BPI	XM_008293509	NA	NA	5	6
HMGXB4	10042	HMGXB4	XM_008285590	NA	NA	14	6
LOC103357658	NA	NA	XM_008282299	NA	NA	3	0
TGM2	NA	NA	XM_008289261	NA	NA	7	3
LOC103358217	NA	NA	XM_008283095	NA	NA	4	146
IQCB1	9657	IQCB1	XM_008304574	NA	NA	3	7
PKN3	NA	NA	XM_008299877	NA	NA	13	2
CDKN2C	NA	NA	XM_008299503	NA	NA	4	7
CDKN2C	NA	NA	XM_008299502	NA	NA	4	7
TXLNB	NA	NA	XM_008289658	NA	NA	5	0
TBL2	26608	TBL2	XM_008285930	NA	NA	15	3
LOC103376049	NA	NA	XM_008306398	NA	NA	13	3
LOC103375756	NA	NA	XM_008306076	NA	NA	11	8
CEP55	55165	CEP55	XM_008277582	NA	NA	12	6
LOC103370823	5819	NECTIN2	XM_008299987	NA	NA	4	28
LOC103373925	NA	NA	XM_008303935	NA	NA	5	3
RPGRIP1L	23322	RPGRIP1L	XM_008300856	NA	NA	8	9
SMC5	23137	SMC5	XM_008306111	NA	NA	14	12
LOC103375639	92162	TMEM88	XM_008305959	NA	NA	10	3
LOC103374851	NA	NA	XM_008305004	NA	NA	4	0
LOC103362611	NA	NA	XM_008289015	NA	NA	3	20
DNASE1L2	1773	DNASE1	XM_008295507	NA	NA	9	7
LOC103367493	81616	ACSBG2	XM_008295527	NA	NA	14	2
LOC103365267	NA	NA	XM_008292670	NA	NA	13	6
LOC103375833	8273	SLC10A3	XM_008306144	NA	NA	15	2
KLF12	11278	KLF12	XM_008282066	NA	NA	14	1
KLF12	11278	KLF12	XM_008282059	NA	NA	14	1
LOC103363137	NA	NA	XM_008289757	NA	NA	14	6
RDH5	8608	RDH16	XM_008279278	NA	NA	13	5
LOC103367424	126353	MISP	XM_008295444	NA	NA	5	34
EPHX2	2053	EPHX2	XM_008302142	NA	NA	13	10
GCNT3	9245	GCNT3	XM_008276786	NA	NA	4	7
NPHP4	261734	NPHP4	XM_008280199	NA	NA	14	8
LOC103365129	341208	HEPHL1	XM_008292485	NA	NA	10	50
LOC103365129	341208	HEPHL1	XM_008292484	NA	NA	10	50
LOC103365129	341208	HEPHL1	XM_008292483	NA	NA	10	50
FBXO32	114907	FBXO32	XM_008276979	NA	NA	14	2
BLK	640	BLK	XM_008302194	NA	NA	11	3
STARD10	10809	STARD10	XM_008301374	NA	NA	14	1
LOC103362263	54980	C2orf42	XM_008288571	NA	NA	9	7
LOC103367965	NA	NA	XM_008296170	NA	NA	4	7
LOC103367965	NA	NA	XM_008296171	NA	NA	4	7
LOC103367965	NA	NA	XM_008296168	NA	NA	4	7
ATE1	11101	ATE1	XM_008298681	NA	NA	12	1
TXLNB	NA	NA	XM_008289661	NA	NA	5	0
TXLNB	NA	NA	XM_008289659	NA	NA	5	0
LOC103360688	NA	NA	XM_008286540	NA	NA	7	101
LOC103372378	NA	NA	XM_008301993	NA	NA	6	15
COL12A1	1303	COL12A1	XM_008276880	NA	NA	6	8
LOC103357194	NA	NA	XM_008281633	NA	NA	13	7
TMEM181	57583	TMEM181	XM_008278647	NA	NA	15	1
LOC103361193	NA	NA	XM_008287214	NA	NA	5	0
LOC103368877	348093	RBPMS2	XM_008297405	NA	NA	13	4
LOC103357913	NA	NA	XM_008282671	NA	NA	10	7
LOC103375508	NA	NA	XM_008305808	NA	NA	13	8
LOC103376499	NA	NA	XM_008306885	NA	NA	3	21
LOC103375508	NA	NA	XM_008305809	NA	NA	13	8
LOC103375508	NA	NA	XM_008305810	NA	NA	13	8
LOC103372765	NA	NA	XM_008302483	NA	NA	14	7
LOC103354600	1803	DPP4	XM_008278037	NA	NA	8	19
LOC103354600	1803	DPP4	XM_008278038	NA	NA	8	19
LOC103362967	NA	NA	XM_008289520	NA	NA	13	3
APOA1BP	128240	NAXE	XM_008301083	NA	NA	14	2
APOA1BP	128240	NAXE	XM_008301082	NA	NA	14	2
ATE1	11101	ATE1	XM_008298607	NA	NA	13	1
LOC103353685	NA	NA	XM_008276787	NA	NA	6	3
LOC103371001	NA	NA	XM_008300205	NA	NA	3	5
LOC103365446	NA	NA	XM_008292882	NA	NA	4	31
PLEKHM1	9842	PLEKHM1	XM_008291498	NA	NA	14	12
B3GNTL1	146712	B3GNTL1	XM_008303296	NA	NA	13	3
WRNIP1	56897	WRNIP1	XM_008303086	NA	NA	15	7
SERINC5	256987	SERINC5	XM_008281485	NA	NA	12	3
LOC103374692	NA	NA	XM_008304809	NA	NA	8	4
LOC103374692	NA	NA	XM_008304828	NA	NA	8	4
LOC103374692	NA	NA	XM_008304819	NA	NA	8	4
B3GNTL1	146712	B3GNTL1	XM_008303297	NA	NA	13	3
LOC103357897	NA	NA	XM_008282651	NA	NA	14	2
LOC103357897	NA	NA	XM_008282650	NA	NA	14	2
LOC103357897	NA	NA	XM_008282649	NA	NA	14	2
TBCCD1	55171	TBCCD1	XM_008295575	NA	NA	12	9
LOC103361030	NA	NA	XM_008287014	NA	NA	5	41
TXLNB	NA	NA	XM_008289660	NA	NA	5	0
FBN1	2200	FBN1	XM_008276079	NA	NA	10	14
LOC103363846	10614	HEXIM1	XM_008290783	NA	NA	15	1
LOC103361552	NA	NA	XM_008287661	NA	NA	4	27
ZWILCH	55055	ZWILCH	XM_008276841	NA	NA	14	6
ATP5SL	55101	ATP5SL	XM_008292147	NA	NA	4	0
SLC25A30	253512	SLC25A30	XM_008277689	NA	NA	14	1
AMIGO1	57463	AMIGO1	XM_008296056	NA	NA	13	7
COL1A2	1278	COL1A2	XM_008289278	NA	NA	14	5
GPM6B	2824	GPM6B	XM_008275643	NA	NA	12	1
GPM6B	2824	GPM6B	XM_008275642	NA	NA	12	1
SEC16B	89866	SEC16B	XM_008297017	NA	NA	3	16
FAM65A	NA	NA	XM_008294457	NA	NA	4	6
LOC103353404	NA	NA	XM_008276384	NA	NA	13	13
PIEZO2	63895	PIEZO2	XM_008279680	NA	NA	9	4
LOC103367965	NA	NA	XM_008296169	NA	NA	4	7
AMIGO1	57463	AMIGO1	XM_008296066	NA	NA	13	7
AMIGO1	57463	AMIGO1	XM_008296047	NA	NA	13	7
UBOX5	22888	UBOX5	XM_008286619	NA	NA	9	16
LOC103368553	NA	NA	XM_008296959	NA	NA	13	5
LOC103356770	414	ARSD	XM_008281057	NA	NA	12	6
TRMT5	57570	TRMT5	XM_008283921	NA	NA	13	2
TRMT5	57570	TRMT5	XM_008283913	NA	NA	13	2
LOC103356916	NA	NA	XM_008281284	NA	NA	14	2
CDH20	28316	CDH20	XM_008297660	NA	NA	13	7
LOC103367255	NA	NA	XM_008295234	NA	NA	7	4
MORN5	254956	MORN5	XM_008290142	NA	NA	10	2
ERH	2079	ERH	XM_008288482	NA	NA	15	0
LOC103372130	NA	NA	XM_008301695	NA	NA	4	10
LOC103360396	51513	ETV7	XM_008286127	NA	NA	5	3
LOC103374628	101929327	NULL	XM_008304746	NA	NA	3	16
LOC103367297	NA	NA	XM_008295280	NA	NA	4	6
LOC103360134	NA	NA	XM_008285800	NA	NA	13	5
SH3TC1	54436	SH3TC1	XM_008288385	NA	NA	8	3
LOC103375181	23370	ARHGEF18	XM_008305391	NA	NA	6	8
LOC103362362	54860	MS4A12	XM_008288688	NA	NA	6	9
AFF4	27125	AFF4	XM_008298214	NA	NA	14	8
LOC103360134	NA	NA	XM_008285798	NA	NA	13	5
LOC103354512	NA	NA	XM_008277906	NA	NA	13	5
TGFBR3	7049	TGFBR3	XM_008297205	NA	NA	6	7
LOC103354512	NA	NA	XM_008277907	NA	NA	13	5
IWS1	55677	IWS1	XM_008287221	NA	NA	9	7
NAT9	26151	NAT9	XM_008307040	NA	NA	13	2
LOC103366807	NA	NA	XM_008294636	NA	NA	7	21
LOC103366807	NA	NA	XM_008294638	NA	NA	7	21
THOC3	84321	THOC3	XM_008306278	NA	NA	15	1
LOC103360166	NA	NA	XM_008285839	NA	NA	5	14
LOC103366807	NA	NA	XM_008294637	NA	NA	7	21
TRAPPC11	60684	TRAPPC11	XM_008300208	NA	NA	14	8
LOC103372139	826	CAPNS1	XM_008301704	NA	NA	12	3
COL1A2	1278	COL1A2	XM_008289277	NA	NA	14	5
COL1A2	1278	COL1A2	XM_008289276	NA	NA	14	5
ARSK	153642	ARSK	XM_008288578	NA	NA	13	11
LOC103357573	203522	INTS6L	XM_008282182	NA	NA	14	3
CCDC178	374864	CCDC178	XM_008298576	NA	NA	6	0
LOC103367096	NA	NA	XM_008295016	NA	NA	5	0
UTP18	51096	UTP18	XM_008287584	NA	NA	8	7
NRCAM	NA	NA	XM_008306193	NA	NA	12	5
UTP18	51096	UTP18	XM_008287583	NA	NA	8	7
SERPINF1	5176	SERPINF1	XM_008295838	NA	NA	14	3
NRCAM	NA	NA	XM_008306194	NA	NA	12	5
LOC103353047	NA	NA	XM_008275804	NA	NA	3	0
SPDYA	245711	SPDYA	XM_008294405	NA	NA	4	6
LOC103371500	NA	NA	XM_008300847	NA	NA	12	2
LOC103374008	NA	NA	XM_008304021	NA	NA	12	2
LOC103365005	NA	NA	XM_008292326	NA	NA	3	0
LOC103364363	57084	SLC17A6	XM_008291454	NA	NA	11	1
LOC103361028	56649	TMPRSS4	XM_008287012	NA	NA	4	4
WDR74	54663	WDR74	XM_008287223	NA	NA	12	14
LOC103363186	140606	SELENOM	XM_008289825	NA	NA	9	2
CEP76	79959	CEP76	XM_008291957	NA	NA	14	6
RPL27A	6157	RPL27A	XM_008294765	NA	NA	4	5
PIK3CB	5291	PIK3CB	XM_008302891	NA	NA	14	11
REC114	283677	REC114	XM_008303770	NA	NA	4	1
RUVBL2	10856	RUVBL2	XM_008284848	NA	NA	15	1
SMARCD2	6603	SMARCD2	XM_008283571	NA	NA	14	1
SENP6	26054	SENP6	XM_008298136	NA	NA	6	2
PTPN22	NA	NA	XM_008293308	NA	NA	4	4
PTPN22	NA	NA	XM_008293300	NA	NA	4	4
BLK	640	BLK	XM_008302192	NA	NA	11	3
BLK	640	BLK	XM_008302193	NA	NA	11	3
NOP14	8602	NOP14	XM_008296732	NA	NA	14	4
AHRR	57491	AHRR	XM_008301029	NA	NA	12	1
LOC103376114	7385	UQCRC2	XM_008306480	NA	NA	14	10
ACOX3	8310	ACOX3	XM_008288382	NA	NA	13	6
ACOX3	8310	ACOX3	XM_008288381	NA	NA	13	6
LOC103371967	54906	FAM208B	XM_008301470	NA	NA	4	0
LOC103368824	NA	NA	XM_008297316	NA	NA	6	2
NOXO1	124056	NOXO1	XM_008287922	NA	NA	4	0
LOC103360418	134957	STXBP5	XM_008286162	NA	NA	14	3
RSPH9	221421	RSPH9	XM_008290692	NA	NA	6	10
USH1C	10083	USH1C	XM_008287097	NA	NA	12	3
GLIS2	84662	GLIS2	XM_008283772	NA	NA	14	5
LOC103366682	NA	NA	XM_008294471	NA	NA	6	8
LOC103372494	1536	CYBB	XM_008302150	NA	NA	12	13
LOC103372494	1536	CYBB	XM_008302149	NA	NA	12	13
LOC103361985	84818	IL17RC	XM_008288221	NA	NA	4	8
LOC103372164	NA	NA	XM_008301734	NA	NA	13	6
LOC103372164	NA	NA	XM_008301733	NA	NA	13	6
LOC103363656	10015	PDCD6IP	XM_008290496	NA	NA	13	13
CLTB	1212	CLTB	XM_008293192	NA	NA	11	2
LOC103371967	54906	FAM208B	XM_008301471	NA	NA	4	0
LOC103372916	NA	NA	XM_008302689	NA	NA	4	0
LOC103374180	10664	CTCF	XM_008304221	NA	NA	12	2
LOC103354784	3274	HRH2	XM_008278324	NA	NA	14	10
GUK1	NA	NA	XM_008304653	NA	NA	13	4
RSPH9	221421	RSPH9	XM_008290691	NA	NA	6	9
GUK1	NA	NA	XM_008304655	NA	NA	13	4
LOC103363656	10015	PDCD6IP	XM_008290497	NA	NA	13	13
LOC103360430	NA	NA	XM_008286177	NA	NA	14	1
RUVBL2	10856	RUVBL2	XM_008284847	NA	NA	15	1
HDAC6	10013	HDAC6	XM_008295248	NA	NA	4	17
LOC103353779	NA	NA	XM_008276914	NA	NA	11	4
MYO6	4646	MYO6	XM_008280007	NA	NA	12	3
KCNJ15	3772	KCNJ15	XM_008285918	NA	NA	12	5
FADD	8772	FADD	XM_008282152	NA	NA	5	8
LOC103369977	8738	CRADD	XM_008298851	NA	NA	7	8
PARPBP	55010	PARPBP	XM_008280878	NA	NA	10	1
LOC103364718	NA	NA	XM_008291941	NA	NA	4	5
LOC103365809	NA	NA	XM_008293356	NA	NA	6	12
RARS	5917	RARS	XM_008294082	NA	NA	13	21
GLTSCR2	29997	NOP53	XM_008292151	NA	NA	12	2
GLTSCR2	29997	NOP53	XM_008292149	NA	NA	12	2
GLTSCR2	29997	NOP53	XM_008292150	NA	NA	12	2
LOC103376105	NA	NA	XM_008306468	NA	NA	14	2
STS	412	STS	XM_008284092	NA	NA	7	9
FGG	2266	FGG	XM_008282068	NA	NA	14	5
PANX1	24145	PANX1	XM_008279911	NA	NA	14	5
RTTN	25914	RTTN	XM_008278508	NA	NA	13	1
LOC103354086	3146	HMGB1	XM_008277343	NA	NA	14	1
LOC103354086	3146	HMGB1	XM_008277342	NA	NA	14	1
CBLB	868	CBLB	XM_008305132	NA	NA	7	4
LOC103370497	NA	NA	XM_008299572	NA	NA	15	5
LOC103360971	NA	NA	XM_008286922	NA	NA	12	9
LOC103357277	NA	NA	XM_008281767	NA	NA	11	6
LOC103366218	NA	NA	XM_008293880	NA	NA	3	0
HERC1	8925	HERC1	XM_008304853	NA	NA	14	4
LOC103358149	168090	C6orf118	XM_008282995	NA	NA	5	10
LOC103373322	9144	SYNGR2	XM_008303190	NA	NA	14	3
EXO1	9156	EXO1	XM_008306817	NA	NA	6	21
DMRT2	10655	DMRT2	XM_008276396	NA	NA	8	4
RBM34	23029	RBM34	XM_008305522	NA	NA	6	5
RBM34	23029	RBM34	XM_008305523	NA	NA	6	5
POLR3H	171568	POLR3H	XM_008299952	NA	NA	15	2
CENPI	2491	CENPI	XM_008275574	NA	NA	13	5
CENPI	2491	CENPI	XM_008275581	NA	NA	13	5
LOC103357978	NA	NA	XM_008282752	NA	NA	6	37
SLC35A2	7355	SLC35A2	XM_008293056	NA	NA	13	2
SLC35A2	7355	SLC35A2	XM_008293055	NA	NA	13	2
RASGEF1C	255426	RASGEF1C	XM_008277711	NA	NA	14	2
SEMA7A	8482	SEMA7A	XM_008276813	NA	NA	6	3
SUPT7L	9913	SUPT7L	XM_008297061	NA	NA	13	6
LOC103354160	NA	NA	XM_008277451	NA	NA	8	2
LOC103373330	NA	NA	XM_008303193	NA	NA	11	2
JAZF1	NA	NA	XM_008291052	NA	NA	13	2
NKAP	222698	NKAPL	XM_008275946	NA	NA	14	2
LOC103363888	9429	ABCG2	XM_008290839	NA	NA	15	7
LOC103368211	NA	NA	XM_008296498	NA	NA	11	3
BEND3	57673	BEND3	XM_008301839	NA	NA	15	2
LOC103371583	2966	GTF2H2	XM_008300953	NA	NA	10	2
LMNA	4000	LMNA	XM_008288682	NA	NA	13	11
TXNDC12	51060	TXNDC12	XM_008279655	NA	NA	14	1
CAP1	10487	CAP1	XM_008304944	NA	NA	15	4
LOC103354995	NA	NA	XM_008278629	NA	NA	11	7
LOC103371737	NA	NA	XM_008301161	NA	NA	12	5
LOC103371583	2966	GTF2H2	XM_008300954	NA	NA	10	2
GOLGA3	2802	GOLGA3	XM_008297387	NA	NA	13	6
GOLGA3	2802	GOLGA3	XM_008297369	NA	NA	13	6
LOC103366116	NA	NA	XM_008293759	NA	NA	14	1
XRRA1	143570	XRRA1	XM_008276231	NA	NA	3	0
PFDN4	5203	PFDN4	XM_008287639	NA	NA	13	3
LOC103369178	3595	IL12RB2	XM_008297825	NA	NA	5	0
KLC1	3831	KLC1	XM_008278220	NA	NA	11	1
KLC1	3831	KLC1	XM_008278219	NA	NA	11	1
KLC1	3831	KLC1	XM_008278222	NA	NA	11	1
LOC103367031	NA	NA	XM_008294926	NA	NA	5	18
KLC1	3831	KLC1	XM_008278221	NA	NA	11	1
CLTB	1212	CLTB	XM_008293193	NA	NA	12	2
LOC103363827	58472	SQOR	XM_008290760	NA	NA	15	5
LOC103362596	NA	NA	XM_008288995	NA	NA	13	5
LOC103363827	58472	SQOR	XM_008290761	NA	NA	15	5
FAM187B	148109	FAM187B	XM_008302927	NA	NA	3	10
CASC3	22794	CASC3	XM_008300946	NA	NA	14	4
LOC103376114	7385	UQCRC2	XM_008306481	NA	NA	14	14
LOC103362943	NA	NA	XM_008289489	NA	NA	13	5
LOC103360430	NA	NA	XM_008286178	NA	NA	14	2
RFC1	5981	RFC1	XM_008278414	NA	NA	15	5
LOC103361508	NA	NA	XM_008287602	NA	NA	11	1
SBK2	NA	NA	XM_008295752	NA	NA	10	10
LOC103366197	2690	GHR	XM_008293856	NA	NA	12	3
LARP7	51574	LARP7	XM_008294253	NA	NA	13	7
LARP7	51574	LARP7	XM_008294252	NA	NA	13	7
LOC103370758	NA	NA	XM_008299906	NA	NA	8	4
MEGF8	1954	MEGF8	XM_008290070	NA	NA	13	12
LOC103364745	64927	TTC23	XM_008291985	NA	NA	4	5
LOC103370028	NA	NA	XM_008298927	NA	NA	4	7
PPAP2A	8611	PLPP1	XM_008291681	NA	NA	12	9
ZC3H10	84872	ZC3H10	XM_008306999	NA	NA	14	3
DCUN1D3	123879	DCUN1D3	XM_008302885	NA	NA	13	3
GOLGA3	2802	GOLGA3	XM_008297378	NA	NA	13	7
KIRREL	55243	KIRREL	XM_008287159	NA	NA	15	1
ACOX1	51	ACOX1	XM_008291812	NA	NA	15	9
DCUN1D3	123879	DCUN1D3	XM_008302884	NA	NA	13	3
LOC103358194	NA	NA	XM_008283068	NA	NA	10	1
ATP5C1	509	ATP5C1	XM_008302620	NA	NA	13	4
ATP5C1	509	ATP5C1	XM_008302621	NA	NA	13	4
DFFA	1676	DFFA	XM_008282573	NA	NA	15	3
LOC103370999	89848	FCHSD1	XM_008300203	NA	NA	9	8
LOC103368282	NA	NA	XM_008296610	NA	NA	7	5
KIRREL	55243	KIRREL	XM_008287160	NA	NA	15	1
LOC103353775	NA	NA	XM_008276909	NA	NA	11	2
LOC103354124	NA	NA	XM_008277397	NA	NA	12	9
LOC103358161	NA	NA	XM_008283013	NA	NA	14	12
CASC3	22794	CASC3	XM_008300948	NA	NA	14	3
ZDHHC16	84287	ZDHHC16	XM_008282386	NA	NA	13	10
LOC103359665	2492	FSHR	XM_008285128	NA	NA	9	9
CASS4	57091	CASS4	XM_008284738	NA	NA	7	4
LOC103359352	NA	NA	XM_008284661	NA	NA	7	20
LOC103359352	NA	NA	XM_008284660	NA	NA	7	20
LOC103362465	79966	SCD5	XM_008288825	NA	NA	14	5
PRNP	NA	NA	XM_008298777	NA	NA	6	14
LOC103365766	NA	NA	XM_008293299	NA	NA	7	4
GCC1	79571	GCC1	XM_008294189	NA	NA	13	5
LSM14B	149986	LSM14B	XM_008300011	NA	NA	4	5
ELFN1	392617	ELFN1	XM_008280368	NA	NA	15	8
TDRKH	11022	TDRKH	XM_008289365	NA	NA	12	2
LOC103356873	NA	NA	XM_008281182	NA	NA	15	4
LOC103369715	NA	NA	XM_008298496	NA	NA	14	4
LOC103368104	NA	NA	XM_008296357	NA	NA	8	4
MRPS31	10240	MRPS31	XM_008303234	NA	NA	5	7
LOC103360339	56245	C21orf62	XM_008286053	NA	NA	6	1
BICC1	80114	BICC1	XM_008280414	NA	NA	10	1
PPP1R21	129285	PPP1R21	XM_008282963	NA	NA	15	1
LOC103360339	56245	C21orf62	XM_008286052	NA	NA	6	1
LOC103370121	57124	CD248	XM_008299042	NA	NA	7	5
PPAP2A	8611	PLPP1	XM_008291680	NA	NA	12	9
LOC103368080	5222	PGA5	XM_008296332	NA	NA	6	12
LDHD	197257	LDHD	XM_008280247	NA	NA	12	7
LOC103361031	84000	TMPRSS13	XM_008287016	NA	NA	3	0
LOC103358348	83886	PRSS27	XM_008283272	NA	NA	6	8
LOC103359501	NA	NA	XM_008284872	NA	NA	8	4
LOC103359501	NA	NA	XM_008284873	NA	NA	8	4
APTX	54840	APTX	XM_008286498	NA	NA	7	5
SIDT2	51092	SIDT2	XM_008298682	NA	NA	14	6
LOC103357246	NA	NA	XM_008281704	NA	NA	3	13
CNKSR1	10256	CNKSR1	XM_008306842	NA	NA	11	1
TSPO	706	TSPO	XM_008285468	NA	NA	14	4
RCN3	NA	NA	XM_008290213	NA	NA	10	4
LOC103374245	NA	NA	XM_008304307	NA	NA	8	9
NOD1	10392	NOD1	XM_008300757	NA	NA	13	7
NOD1	10392	NOD1	XM_008300758	NA	NA	13	7
LOC103375971	NA	NA	XM_008306290	NA	NA	3	4
LOC103354923	3604	TNFRSF9	XM_008278523	NA	NA	4	0
LOC103354923	3604	TNFRSF9	XM_008278532	NA	NA	4	17
LOC103362647	NA	NA	XM_008289055	NA	NA	9	2
LOC103371045	NA	NA	XM_008300264	NA	NA	3	10
LOC103366479	NA	NA	XM_008294223	NA	NA	5	0
JAK1	3716	JAK1	XM_008296212	NA	NA	14	6
JAK1	3716	JAK1	XM_008296213	NA	NA	14	6
LOC103370015	NA	NA	XM_008298917	NA	NA	12	2
GTF3C2	2976	GTF3C2	XM_008289677	NA	NA	7	9
SLC4A4	8671	SLC4A4	XM_008300252	NA	NA	11	4
LOC103370992	NA	NA	XM_008300195	NA	NA	14	4
TDRKH	11022	TDRKH	XM_008289363	NA	NA	12	2
TDRKH	11022	TDRKH	XM_008289364	NA	NA	12	2
SLC3A1	6519	SLC3A1	XM_008298075	NA	NA	12	7
SPDL1	54908	SPDL1	XM_008300199	NA	NA	13	11
LOC103362327	169355	IDO2	XM_008288653	NA	NA	10	7
CELSR1	9620	CELSR1	XM_008292801	NA	NA	9	8
LOC103366479	NA	NA	XM_008294222	NA	NA	5	0
FRZB	2487	FRZB	XM_008279970	NA	NA	13	1
LOC103369308	NA	NA	XM_008297992	NA	NA	6	2
HPN	3249	HPN	XM_008286893	NA	NA	11	4
BTK	695	BTK	XM_008276194	NA	NA	12	4
LOC103365253	NA	NA	XM_008292655	NA	NA	7	5
ARR3	NA	NA	XM_008303660	NA	NA	11	8
TMEM254	80195	TMEM254	XM_008300162	NA	NA	8	1
TYK2	7297	TYK2	XM_008283101	NA	NA	13	5
LOC103364995	NA	NA	XM_008292313	NA	NA	6	7
DUSP16	80824	DUSP16	XM_008293777	NA	NA	7	8
NOD1	10392	NOD1	XM_008300759	NA	NA	13	12
LOC103368471	NA	NA	XM_008296868	NA	NA	4	4
LOC103368860	1158	CKM	XM_008297371	NA	NA	11	2
FBXO3	26273	FBXO3	XM_008300368	NA	NA	5	2
IRF8	3394	IRF8	XM_008304771	NA	NA	15	3
COL6A2	1292	COL6A2	XM_008288503	NA	NA	14	10
VPS8	23355	VPS8	XM_008281496	NA	NA	15	3
LOC103361515	NA	NA	XM_008287613	NA	NA	4	6
LOC103371583	2966	GTF2H2	XM_008300955	NA	NA	10	3
LOC103366239	NA	NA	XM_008293906	NA	NA	5	21
BICC1	80114	BICC1	XM_008280415	NA	NA	10	1
FAM206A	54942	FAM206A	XM_008300211	NA	NA	12	3
LOC103376093	NA	NA	XM_008306456	NA	NA	9	2
LOC103365648	NA	NA	XM_008293135	NA	NA	15	9
NADSYN1	55191	NADSYN1	XM_008299816	NA	NA	10	8
TAB2	23118	TAB2	XM_008300878	NA	NA	15	1
TAB2	23118	TAB2	XM_008300879	NA	NA	15	1
TAB2	23118	TAB2	XM_008300880	NA	NA	15	1
ZDHHC16	84287	ZDHHC16	XM_008282388	NA	NA	14	10
PDIA6	10130	PDIA6	XM_008289096	NA	NA	14	7
LOC103355846	84171	LOXL4	XM_008279774	NA	NA	10	7
ZDHHC16	84287	ZDHHC16	XM_008282387	NA	NA	14	10
LOC103363036	4869	NPM1	XM_008289617	NA	NA	13	1
LOC103354140	1580	CYP4B1	XM_008277422	NA	NA	10	7
PLEKHG5	57449	PLEKHG5	XM_008285249	NA	NA	12	8
LOC103363542	79669	C3orf52	XM_008290355	NA	NA	4	12
PRRX1	5396	PRRX1	XM_008280998	NA	NA	11	1
NRM	11270	NRM	XM_008291535	NA	NA	13	3
LOC103365133	NA	NA	XM_008292490	NA	NA	11	3
LOC103364652	NA	NA	XM_008291823	NA	NA	9	10
DOCK8	81704	DOCK8	XM_008284055	NA	NA	13	14
HAUS7	55559	HAUS7	XM_008298086	NA	NA	7	37
CTIF	9811	CTIF	XM_008296741	NA	NA	13	3
LOC103354505	NA	NA	XM_008277895	NA	NA	8	3
MGLL	11343	MGLL	XM_008284720	NA	NA	13	4
MGLL	11343	MGLL	XM_008284721	NA	NA	13	4
ABCC2	1244	ABCC2	XM_008282418	NA	NA	14	25
CTIF	9811	CTIF	XM_008296742	NA	NA	13	3
PTGER2	5732	PTGER2	XM_008301461	NA	NA	5	15
LOC103374004	NA	NA	XM_008304016	NA	NA	3	0
LOC103356435	144568	A2ML1	XM_008280569	NA	NA	5	10
LOC103370896	NA	NA	XM_008300084	NA	NA	14	9
LOC103370896	NA	NA	XM_008300085	NA	NA	14	9
USMG5	84833	USMG5	XM_008282855	NA	NA	12	2
LOC103356435	144568	A2ML1	XM_008280570	NA	NA	5	10
CCDC13	152206	CCDC13	XM_008282891	NA	NA	5	11
CFL1	NA	NA	XM_008303984	NA	NA	15	3
LOC103360892	22986	SORCS3	XM_008286821	NA	NA	15	3
LOC103363835	NA	NA	XM_008290771	NA	NA	14	3
DNPEP	23549	DNPEP	XM_008294846	NA	NA	13	2
DNPEP	23549	DNPEP	XM_008294845	NA	NA	13	2
GXYLT2	727936	GXYLT2	XM_008304136	NA	NA	13	3
CCDC97	90324	CCDC97	XM_008305899	NA	NA	6	3
CCDC97	90324	CCDC97	XM_008305900	NA	NA	6	3
PAOX	196743	PAOX	XM_008291379	NA	NA	13	5
LOC103358035	201232	SLC16A13	XM_008282837	NA	NA	11	3
STAB2	55576	STAB2	XM_008301677	NA	NA	6	109
LOC103375319	NA	NA	XM_008305559	NA	NA	6	14
LOC103358650	NA	NA	XM_008283695	NA	NA	13	1
RELB	5971	RELB	XM_008291666	NA	NA	4	31
RELB	5971	RELB	XM_008291667	NA	NA	4	31
MARCH7	64844	MARCH7	XM_008284820	NA	NA	9	1
LOC103369621	NA	NA	XM_008298379	NA	NA	7	3
LOC103358650	NA	NA	XM_008283694	NA	NA	13	1
RFK	55312	RFK	XM_008294440	NA	NA	14	1
MRPL15	29088	MRPL15	XM_008290805	NA	NA	14	5
FAM115C	285966	TCAF2	XM_008298471	NA	NA	11	17
CLASP1	23332	CLASP1	XM_008286060	NA	NA	10	2
CLASP1	23332	CLASP1	XM_008286057	NA	NA	10	2
CLASP1	23332	CLASP1	XM_008286059	NA	NA	10	2
ATP8B1	5205	ATP8B1	XM_008301954	NA	NA	9	6
FAM115C	285966	TCAF2	XM_008298470	NA	NA	11	17
RBM42	79171	RBM42	XM_008298729	NA	NA	14	2
RBM42	79171	RBM42	XM_008298730	NA	NA	14	2
SCML2	NA	NA	XM_008286658	NA	NA	15	3
CCDC97	90324	CCDC97	XM_008305898	NA	NA	6	3
LOC103360002	NA	NA	XM_008285617	NA	NA	12	1
LOC103354505	NA	NA	XM_008277896	NA	NA	8	3
BAD	572	BAD	XM_008286854	NA	NA	4	15
TMED9	54732	TMED9	XM_008292911	NA	NA	14	2
CLTB	1212	CLTB	XM_008293190	NA	NA	11	2
CLTB	1212	CLTB	XM_008293191	NA	NA	11	2
TPI1	NA	NA	XM_008280192	NA	NA	9	1
LOC103371840	NA	NA	XM_008301302	NA	NA	11	4
LOC103371840	NA	NA	XM_008301299	NA	NA	11	4
LOC103371840	NA	NA	XM_008301303	NA	NA	11	4
LOC103371840	NA	NA	XM_008301298	NA	NA	11	4
LOC103372523	NA	NA	XM_008302203	NA	NA	3	9
LOC103371840	NA	NA	XM_008301301	NA	NA	11	4
LOC103361005	2776	GNAQ	XM_008286976	NA	NA	12	5
UBFD1	56061	UBFD1	XM_008286278	NA	NA	15	2
FAM155A	NA	NA	XM_008283132	NA	NA	13	2
LOC103368935	NA	NA	XM_008297482	NA	NA	5	9
PIWIL1	9271	PIWIL1	XM_008306148	NA	NA	9	11
LOC103371840	NA	NA	XM_008301300	NA	NA	11	4
SCML2	NA	NA	XM_008286659	NA	NA	15	3
LOC103373243	NA	NA	XM_008303092	NA	NA	14	3
LOC103360002	NA	NA	XM_008285616	NA	NA	12	1
NLRC5	84166	NLRC5	XM_008299637	NA	NA	3	25
LOC103359504	3480	IGF1R	XM_008284876	NA	NA	11	4
LOC103367776	389073	C2orf80	XM_008295902	NA	NA	5	2
LOC103364700	9967	THRAP3	XM_008291915	NA	NA	9	2
LOC103364700	9967	THRAP3	XM_008291916	NA	NA	9	2
LOC103364700	9967	THRAP3	XM_008291914	NA	NA	9	2
LOC103352877	NA	NA	XM_008275573	NA	NA	9	5
LOC103362496	150921	TCF23	XM_008288864	NA	NA	8	1
LOC103365769	NA	NA	XM_008293305	NA	NA	11	27
LOC103363496	NA	NA	XM_008290280	NA	NA	8	4
LOC103365769	NA	NA	XM_008293306	NA	NA	11	27
LOC103365769	NA	NA	XM_008293307	NA	NA	11	27
BRF2	55290	BRF2	XM_008293732	NA	NA	5	28
LOC103365769	NA	NA	XM_008293304	NA	NA	11	27
LOC103365769	NA	NA	XM_008293303	NA	NA	11	27
DNM3	NA	NA	XM_008277433	NA	NA	12	4
PLXNA3	55558	PLXNA3	XM_008288859	NA	NA	10	2
SARS	6301	SARS	XM_008301340	NA	NA	15	1
LOC103361130	51130	ASB3	XM_008287138	NA	NA	12	5
LOC103367389	NA	NA	XM_008295395	NA	NA	4	23
LOC103367389	NA	NA	XM_008295394	NA	NA	4	23
CTSA	5476	CTSA	XM_008290674	NA	NA	14	3
DNM3	NA	NA	XM_008277432	NA	NA	12	4
DNM3	NA	NA	XM_008277431	NA	NA	12	4
ABCC12	94160	ABCC12	XM_008297895	NA	NA	10	5
LOC103360854	NA	NA	XM_008286764	NA	NA	12	2
LOC103368924	NA	NA	XM_008297469	NA	NA	3	5
LOC103368924	NA	NA	XM_008297468	NA	NA	3	3
PARVG	64098	PARVG	XM_008276125	NA	NA	15	1
PARVG	64098	PARVG	XM_008276126	NA	NA	15	1
PARVG	64098	PARVG	XM_008276124	NA	NA	15	1
LOC103367170	NA	NA	XM_008295117	NA	NA	5	0
LOC103366590	79608	RIC3	XM_008294362	NA	NA	8	3
LOC103366332	NA	NA	XM_008294030	NA	NA	11	5
LOC103364446	NA	NA	XM_008291573	NA	NA	5	0
LOC103370862	NA	NA	XM_008300031	NA	NA	9	1
LOC103363542	79669	C3orf52	XM_008290354	NA	NA	4	11
ABHD11	83451	ABHD11	XM_008299381	NA	NA	15	4
LOC103360631	NA	NA	XM_008286461	NA	NA	15	2
LOC103356123	55080	TAPBPL	XM_008280185	NA	NA	5	0
LOC103360333	NA	NA	XM_008286044	NA	NA	7	4
TMPRSS9	360200	TMPRSS9	XM_008303631	NA	NA	7	7
LOC103368767	NA	NA	XM_008297238	NA	NA	9	12
GTPBP3	84705	GTPBP3	XM_008284760	NA	NA	15	3
LOC103374281	25788	RAD54B	XM_008304348	NA	NA	11	6
LOC103363452	NA	NA	XM_008290225	NA	NA	7	2
LOC103363452	NA	NA	XM_008290224	NA	NA	7	2
FAM43B	163933	FAM43B	XM_008293131	NA	NA	14	3
DDX4	54514	DDX4	XM_008279811	NA	NA	6	12
LOC103365895	NA	NA	XM_008293461	NA	NA	9	3
LOC103369658	NA	NA	XM_008298428	NA	NA	8	5
LOC103354948	23478	SEC11A	XM_008278559	NA	NA	15	2
INTS10	55174	INTS10	XM_008293124	NA	NA	14	7
LOC103370177	94240	EPSTI1	XM_008299129	NA	NA	5	13
LOC103352949	4808	NHLH2	XM_008275665	NA	NA	8	1
LOC103357142	4691	NCL	XM_008281599	NA	NA	5	4
LOC103354238	NA	NA	XM_008277544	NA	NA	9	3
CCP110	9738	CCP110	XM_008286590	NA	NA	8	8
AP5B1	91056	AP5B1	XM_008304968	NA	NA	6	3
GPR126	57211	ADGRG6	XM_008301143	NA	NA	8	8
BCAM	NA	NA	XM_008277413	NA	NA	6	15
PARD6B	84612	PARD6B	XM_008288259	NA	NA	13	3
CREB3L2	64764	CREB3L2	XM_008291110	NA	NA	13	9
FBXO18	84893	FBXO18	XM_008286985	NA	NA	8	24
SLC6A20	54716	SLC6A20	XM_008298739	NA	NA	13	6
JPH2	NA	NA	XM_008288044	NA	NA	9	1
ZMIZ2	NA	NA	XM_008281815	NA	NA	12	2
ZMIZ2	NA	NA	XM_008281814	NA	NA	12	2
AP4M1	9179	AP4M1	XM_008295845	NA	NA	13	4
CREB3L2	64764	CREB3L2	XM_008291111	NA	NA	13	10
LOC103376446	5407	PNLIPRP1	XM_008306804	NA	NA	3	30
CBX3	NA	NA	XM_008291039	NA	NA	14	2
CBX3	NA	NA	XM_008291038	NA	NA	14	2
MCCC1	56922	MCCC1	XM_008294664	NA	NA	13	11
LOC103374549	79169	C1orf35	XM_008304656	NA	NA	12	5
IPO9	55705	IPO9	XM_008279840	NA	NA	13	5
LOC103364831	NA	NA	XM_008292092	NA	NA	15	2
FBXW2	26190	FBXW2	XM_008302501	NA	NA	15	4
FBXW2	26190	FBXW2	XM_008302500	NA	NA	15	4
SH2D1A	4068	SH2D1A	XM_008287439	NA	NA	13	3
LOC103369980	9997	SCO2	XM_008298856	NA	NA	11	2
SCML2	NA	NA	XM_008286660	NA	NA	14	3
VWA5B1	127731	VWA5B1	XM_008293098	NA	NA	10	10
CKMT2	1160	CKMT2	XM_008300557	NA	NA	11	3
LOC103365693	9420	CYP7B1	XM_008293189	NA	NA	12	21
LOC103359615	NA	NA	XM_008285039	NA	NA	13	4
LOC103369578	2172	FABP6	XM_008298326	NA	NA	4	1
LOC103363827	58472	SQOR	XM_008290762	NA	NA	14	7
ACTN4	81	ACTN4	XM_008283054	NA	NA	11	7
CNTN1	NA	NA	XM_008278910	NA	NA	14	3
RINT1	60561	RINT1	XM_008280921	NA	NA	12	2
NDUFS5	4725	NDUFS5	XM_008303139	NA	NA	7	6
LOC103371944	NA	NA	XM_008301439	NA	NA	12	3
LOC103357142	4691	NCL	XM_008281678	NA	NA	5	4
LOC103355958	NA	NA	XM_008279942	NA	NA	13	4
LOC103355958	NA	NA	XM_008279943	NA	NA	13	4
WDR27	253769	WDR27	XM_008280672	NA	NA	7	2
EIF2A	83939	EIF2A	XM_008306021	NA	NA	6	10
LOC103372652	91748	ELMSAN1	XM_008302341	NA	NA	8	15
LOC103362204	644943	RASSF10	XM_008288495	NA	NA	13	4
LOC103367209	NA	NA	XM_008295174	NA	NA	11	5
LOC103371944	NA	NA	XM_008301440	NA	NA	12	3
LOC103364087	23646	PLD3	XM_008291097	NA	NA	14	3
CLDN11	5010	CLDN11	XM_008279047	NA	NA	8	5
THNSL1	79896	THNSL1	XM_008294098	NA	NA	13	1
LOC103361510	NA	NA	XM_008287605	NA	NA	5	0
LOC103361464	5578	PRKCA	XM_008287545	NA	NA	10	0
LOC103370318	999	CDH1	XM_008299332	NA	NA	5	8
LOC103362528	NA	NA	XM_008288908	NA	NA	11	9
CTSC	1075	CTSC	XM_008301563	NA	NA	15	6
LOC103367051	NA	NA	XM_008294962	NA	NA	11	5
LOC103367051	NA	NA	XM_008294960	NA	NA	11	5
LOC103373328	124925	SEZ6	XM_008303192	NA	NA	15	12
LOC103367916	6272	SORT1	XM_008296111	NA	NA	15	4
KCNJ6	NA	NA	XM_008285936	NA	NA	4	6
LOC103355958	NA	NA	XM_008279944	NA	NA	13	4
SPDL1	54908	SPDL1	XM_008300198	NA	NA	12	11
LOC103362938	25836	NIPBL	XM_008289479	NA	NA	14	8
ALDH3B1	221	ALDH3B1	XM_008285739	NA	NA	13	4
ABHD5	51099	ABHD5	XM_008286194	NA	NA	15	1
NPL	80896	NPL	XM_008277520	NA	NA	10	9
ACTN4	81	ACTN4	XM_008283055	NA	NA	11	7
LOC103364270	9684	LRRC14	XM_008291329	NA	NA	15	6
CDK13	8621	CDK13	XM_008293971	NA	NA	12	4
LOC103360635	NA	NA	XM_008286464	NA	NA	10	3
ROPN1L	83853	ROPN1L	XM_008276290	NA	NA	9	3
UVRAG	7405	UVRAG	XM_008287293	NA	NA	14	3
LOC103366934	NA	NA	XM_008294805	NA	NA	4	19
ASB10	136371	ASB10	XM_008283022	NA	NA	9	13
LOC103361870	302	ANXA2	XM_008288077	NA	NA	13	2
LOC103360413	NA	NA	XM_008286156	NA	NA	14	11
DOCK2	1794	DOCK2	XM_008278326	NA	NA	10	13
LOC103368924	NA	NA	XM_008297471	NA	NA	3	0
LOC103356720	NA	NA	XM_008280972	NA	NA	3	0
LOC103353941	51332	SPTBN5	XM_008277139	NA	NA	5	6
LOC103368924	NA	NA	XM_008297470	NA	NA	3	0
RMDN2	151393	RMDN2	XM_008280167	NA	NA	13	2
URI1	8725	URI1	XM_008301137	NA	NA	11	4
ZNF536	9745	ZNF536	XM_008279351	NA	NA	12	8
HLCS	3141	HLCS	XM_008280061	NA	NA	5	4
DOCK8	81704	DOCK8	XM_008284056	NA	NA	13	14
ZNF536	9745	ZNF536	XM_008279352	NA	NA	12	8
URB1	9875	URB1	XM_008290177	NA	NA	9	1
CLN5	1203	CLN5	XM_008281889	NA	NA	15	1
LOC103368456	64902	AGXT2	XM_008296850	NA	NA	14	6
LOC103363555	NA	NA	XM_008290381	NA	NA	7	3
LOC103363555	NA	NA	XM_008290372	NA	NA	7	3
LOC103363555	NA	NA	XM_008290389	NA	NA	7	3
LOC103357552	NA	NA	XM_008282156	NA	NA	11	1
SYNGR3	9143	SYNGR3	XM_008288717	NA	NA	14	2
MCPH1	79648	MCPH1	XM_008297567	NA	NA	8	5
LOC103355508	NA	NA	XM_008279341	NA	NA	5	0
LOC103366788	NA	NA	XM_008294610	NA	NA	13	2
TWF1	5756	TWF1	XM_008276107	NA	NA	15	5
LOC103369303	NA	NA	XM_008297988	NA	NA	5	8
ARHGEF25	NA	NA	XM_008296100	NA	NA	8	2
LOC103366296	NA	NA	XM_008293975	NA	NA	3	22
FAM177A1	NA	NA	XM_008301962	NA	NA	8	3
POMT2	29954	POMT2	XM_008284065	NA	NA	13	5
SNAP23	8773	SNAP23	XM_008277287	NA	NA	13	4
LOC103365660	NA	NA	XM_008293150	NA	NA	3	0
ERCC6L2	375748	ERCC6L2	XM_008284049	NA	NA	6	4
GK5	256356	GK5	XM_008281482	NA	NA	15	4
GK5	256356	GK5	XM_008281405	NA	NA	15	4
SLC35A5	55032	SLC35A5	XM_008290249	NA	NA	14	21
RNF170	81790	RNF170	XM_008285218	NA	NA	15	2
RNF170	81790	RNF170	XM_008285219	NA	NA	15	2
RNF170	81790	RNF170	XM_008285220	NA	NA	15	2
TOP2A	7153	TOP2A	XM_008289790	NA	NA	13	8
FJX1	24147	FJX1	XM_008281766	NA	NA	15	1
PDSS1	23590	PDSS1	XM_008295298	NA	NA	13	2
LOC103372523	NA	NA	XM_008302197	NA	NA	3	7
SLC35A5	55032	SLC35A5	XM_008290250	NA	NA	14	21
SLC35A5	55032	SLC35A5	XM_008290251	NA	NA	14	21
ATM	472	ATM	XM_008275953	NA	NA	10	26
LOC103352894	79074	C2orf49	XM_008275602	NA	NA	11	3
TMTC1	83857	TMTC1	XM_008288946	NA	NA	12	6
LOC103364402	NA	NA	XM_008291513	NA	NA	15	9
LOC103363216	NA	NA	XM_008289876	NA	NA	10	3
LOC103363269	10205	MPZL2	XM_008289948	NA	NA	5	3
PEX16	9409	PEX16	XM_008297388	NA	NA	11	14
ALG12	79087	ALG12	XM_008281827	NA	NA	14	4
LOC103362620	NA	NA	XM_008289023	NA	NA	9	16
MCOLN2	255231	MCOLN2	XM_008293694	NA	NA	12	6
LOC103357772	NA	NA	XM_008282473	NA	NA	8	2
SNAP23	8773	SNAP23	XM_008277286	NA	NA	11	4
TOP2A	7153	TOP2A	XM_008289791	NA	NA	13	8
MCOLN2	255231	MCOLN2	XM_008293693	NA	NA	12	5
LOC103372652	91748	ELMSAN1	XM_008302340	NA	NA	8	16
LOC103376121	240	ALOX5	XM_008306486	NA	NA	9	6
TCTN2	79867	TCTN2	XM_008276562	NA	NA	8	5
LOC103352889	84417	C2orf40	XM_008275598	NA	NA	10	3
FBXO34	55030	FBXO34	XM_008277092	NA	NA	6	3
FBXO34	55030	FBXO34	XM_008277093	NA	NA	6	3
FBXO34	55030	FBXO34	XM_008277094	NA	NA	6	3
CCDC152	100129792	CCDC152	XM_008304564	NA	NA	5	1
TAGLN	6876	TAGLN	XM_008289952	NA	NA	13	3
TAGLN	6876	TAGLN	XM_008289951	NA	NA	13	3
ARHGEF25	NA	NA	XM_008296097	NA	NA	7	4
ARHGEF25	NA	NA	XM_008296098	NA	NA	7	4
LOC103359608	NA	NA	XM_008285022	NA	NA	6	3
SLC31A1	1317	SLC31A1	XM_008301427	NA	NA	14	3
LOC103372104	NA	NA	XM_008301659	NA	NA	8	5
LGALS4	NA	NA	XM_008297197	NA	NA	5	3
DENND4A	NA	NA	XM_008276834	NA	NA	14	7
CAMK1D	57118	CAMK1D	XM_008286982	NA	NA	9	3
LOC103367167	10755	GIPC1	XM_008295112	NA	NA	14	1
LOC103371946	NA	NA	XM_008301444	NA	NA	4	36
LOC103373147	NA	NA	XM_008302967	NA	NA	11	1
LOC103365204	NA	NA	XM_008292580	NA	NA	9	7
LOC103360299	NA	NA	XM_008285998	NA	NA	6	3
SNAP23	8773	SNAP23	XM_008277285	NA	NA	11	4
SLC3A2	6520	SLC3A2	XM_008289887	NA	NA	8	10
MACROD1	28992	MACROD1	XM_008304391	NA	NA	11	3
FBXL18	80028	FBXL18	XM_008302106	NA	NA	14	7
MYOF	NA	NA	XM_008286439	NA	NA	11	43
MYOF	NA	NA	XM_008286438	NA	NA	11	43
WNT16	51384	WNT16	XM_008301672	NA	NA	8	3
LOC103370213	6383	SDC2	XM_008299182	NA	NA	13	2
LOC103356364	339221	ENPP7	XM_008280468	NA	NA	10	8
POMK	84197	POMK	XM_008301763	NA	NA	15	4
PROCA1	NA	NA	XM_008297159	NA	NA	6	4
LOC103354799	NA	NA	XM_008278345	NA	NA	10	3
LOC103361601	NA	NA	XM_008287733	NA	NA	6	6
LOC103364936	NA	NA	XM_008292235	NA	NA	11	9
GPR176	11245	GPR176	XM_008284795	NA	NA	12	3
POGZ	NA	NA	XM_008298346	NA	NA	6	44
XKRX	NA	NA	XM_008275615	NA	NA	14	8
LOC103362005	NA	NA	XM_008288248	NA	NA	13	8
ZC3H12A	80149	ZC3H12A	XM_008277380	NA	NA	5	34
LOC103354071	5887	RAD23B	XM_008277321	NA	NA	9	5
LOC103354071	5887	RAD23B	XM_008277322	NA	NA	9	5
ECH1	1891	ECH1	XM_008283065	NA	NA	10	18
LOC103366983	NA	NA	XM_008294860	NA	NA	13	2
PDCD2L	84306	PDCD2L	XM_008281639	NA	NA	4	0
LOC103356564	NA	NA	XM_008280761	NA	NA	11	12
LOC103356564	NA	NA	XM_008280762	NA	NA	11	12
LOC103366415	NA	NA	XM_008294138	NA	NA	10	3
SFPQ	6421	SFPQ	XM_008304448	NA	NA	6	5
LOC103364428	171169	SPACA4	XM_008291546	NA	NA	6	9
DUSP1	1843	DUSP1	XM_008281330	NA	NA	11	3
LOC103366983	NA	NA	XM_008294859	NA	NA	13	3
LOC103362104	NA	NA	XM_008288373	NA	NA	14	2
MFSD7	84179	MFSD7	XM_008291723	NA	NA	6	7
LOC103360125	NA	NA	XM_008285789	NA	NA	10	7
LOC103358203	NA	NA	XM_008283078	NA	NA	12	13
SLC7A11	23657	SLC7A11	XM_008291963	NA	NA	13	7
ELP2	55250	ELP2	XM_008300210	NA	NA	12	7
LTBP1	NA	NA	XM_008299338	NA	NA	3	12
LTBP1	NA	NA	XM_008299337	NA	NA	3	12
LTBP1	NA	NA	XM_008299336	NA	NA	3	12
LOC103360702	NA	NA	XM_008286570	NA	NA	15	6
MIPOL1	145282	MIPOL1	XM_008296680	NA	NA	4	0
ANGEL1	23357	ANGEL1	XM_008282693	NA	NA	6	4
LOC103360128	337	APOA4	XM_008285793	NA	NA	5	3
LOC103364078	NA	NA	XM_008291084	NA	NA	6	11
LOC103364078	NA	NA	XM_008291085	NA	NA	6	11
LOC103374433	NA	NA	XM_008304524	NA	NA	9	5
LOC103361601	NA	NA	XM_008287732	NA	NA	6	6
WDR19	57728	WDR19	XM_008278413	NA	NA	14	15
LOC103373908	NA	NA	XM_008303914	NA	NA	9	1
DNM3	NA	NA	XM_008277434	NA	NA	9	8
LOC103371745	NA	NA	XM_008301174	NA	NA	5	0
SHROOM2	357	SHROOM2	XM_008281292	NA	NA	9	2
LOC103360985	NA	NA	XM_008286941	NA	NA	12	5
SHROOM2	357	SHROOM2	XM_008281294	NA	NA	9	2
TACR3	6870	TACR3	XM_008298698	NA	NA	11	12
ZCCHC7	84186	ZCCHC7	XM_008278425	NA	NA	7	3
LOC103365287	60482	SLC5A7	XM_008292698	NA	NA	12	5
GRSF1	2926	GRSF1	XM_008300256	NA	NA	5	0
GRSF1	2926	GRSF1	XM_008300255	NA	NA	5	0
GRSF1	2926	GRSF1	XM_008300254	NA	NA	5	0
LOC103373821	NA	NA	XM_008303824	NA	NA	12	2
LOC103374119	NA	NA	XM_008304156	NA	NA	5	4
SLC12A1	6557	SLC12A1	XM_008276084	NA	NA	9	28
LOC103361300	NA	NA	XM_008287343	NA	NA	9	2
DOC2A	8448	DOC2A	XM_008294941	NA	NA	9	4
CEP152	22995	CEP152	XM_008290763	NA	NA	6	0
LOC103353320	NA	NA	XM_008276237	NA	NA	15	2
LOC103357159	9173	IL1RL1	XM_008281586	NA	NA	3	0
PDIA3	2923	PDIA3	XM_008293989	NA	NA	14	3
LOC103358760	NA	NA	XM_008283859	NA	NA	7	6
ZNF687	NA	NA	XM_008287737	NA	NA	4	10
LOC103355722	80304	WDCP	XM_008279613	NA	NA	15	7
LOC103359617	157753	TMEM74	XM_008285040	NA	NA	14	2
LOC103356831	NA	NA	XM_008281131	NA	NA	5	6
LOC103353787	NA	NA	XM_008276928	NA	NA	14	1
TAF1B	9014	TAF1B	XM_008300711	NA	NA	3	6
LOC103374602	NA	NA	XM_008304717	NA	NA	8	5
TGDS	23483	TGDS	XM_008292396	NA	NA	12	1
LOC103353787	NA	NA	XM_008276927	NA	NA	14	1
DPY19L1	23333	DPY19L1	XM_008291276	NA	NA	11	4
RTKN2	219790	RTKN2	XM_008293342	NA	NA	13	2
NISCH	NA	NA	XM_008299094	NA	NA	10	10
FAM161B	NA	NA	XM_008284143	NA	NA	5	0
LOC103357159	9173	IL1RL1	XM_008281587	NA	NA	3	10
LOC103358850	NA	NA	XM_008283989	NA	NA	12	5
IVD	3712	IVD	XM_008286332	NA	NA	14	15
LOC103364591	NA	NA	XM_008291744	NA	NA	7	5
LOC103370163	NA	NA	XM_008299114	NA	NA	12	4
ABCA12	26154	ABCA12	XM_008298147	NA	NA	4	11
LOC103370978	NA	NA	XM_008300177	NA	NA	4	25
MOS	4342	MOS	XM_008299580	NA	NA	11	5
LOC103369032	84072	HORMAD1	XM_008297613	NA	NA	4	4
SLC31A1	1317	SLC31A1	XM_008301425	NA	NA	11	4
SLC31A1	1317	SLC31A1	XM_008301426	NA	NA	11	4
SLC31A1	1317	SLC31A1	XM_008301424	NA	NA	11	4
REST	5978	REST	XM_008302652	NA	NA	9	19
LOC103367418	NA	NA	XM_008295439	NA	NA	8	2
FAT2	2196	FAT2	XM_008306183	NA	NA	9	13
LOC103365793	152940	C4orf45	XM_008293336	NA	NA	7	5
COMMD1	150684	COMMD1	XM_008299793	NA	NA	13	1
RBM7	10179	RBM7	XM_008277595	NA	NA	14	2
LOC103362032	NA	NA	XM_008288278	NA	NA	5	12
LOC103373741	NA	NA	XM_008303711	NA	NA	7	3
LOC103373741	NA	NA	XM_008303710	NA	NA	7	3
TXLNA	200081	TXLNA	XM_008296602	NA	NA	14	4
LOC103368848	NA	NA	XM_008297357	NA	NA	12	6
PPIH	10465	PPIH	XM_008288992	NA	NA	15	1
PVRL3	25945	NECTIN3	XM_008280970	NA	NA	15	5
GBA	2629	GBA	XM_008280713	NA	NA	6	11
LOC103373373	NA	NA	XM_008303247	NA	NA	15	2
NEK4	6787	NEK4	XM_008295687	NA	NA	13	6
AFMID	125061	AFMID	XM_008276394	NA	NA	15	4
ABCC3	8714	ABCC3	XM_008284296	NA	NA	13	4
CDC42BPB	9578	CDC42BPB	XM_008298914	NA	NA	11	17
LOC103368468	NA	NA	XM_008296865	NA	NA	6	11
PTGER3	5733	PTGER3	XM_008290154	NA	NA	13	5
RCC2	55920	RCC2	XM_008295717	NA	NA	14	5
CDC42BPB	9578	CDC42BPB	XM_008298913	NA	NA	11	17
FITM1	NA	NA	XM_008292774	NA	NA	9	2
LEPREL2	NA	NA	XM_008305509	NA	NA	13	8
LOC103363900	54766	BTG4	XM_008290854	NA	NA	11	6
LOC103365987	NA	NA	XM_008293575	NA	NA	10	5
LOC103361600	NA	NA	XM_008287730	NA	NA	14	2
IGFBP2	3485	IGFBP2	XM_008301271	NA	NA	13	1
NMU	10874	NMU	XM_008303432	NA	NA	9	1
GDPGP1	390637	GDPGP1	XM_008275873	NA	NA	13	5
LOC103371051	NA	NA	XM_008300268	NA	NA	4	7
MORC4	NA	NA	XM_008280336	NA	NA	4	20
LOC103362705	NA	NA	XM_008289145	NA	NA	6	36
LOC103368223	100293534	C4B_2	XM_008296517	NA	NA	5	0
LOC103363000	442721	LMOD2	XM_008289568	NA	NA	3	7
LOC103362347	NA	NA	XM_008288675	NA	NA	8	2
MTPAP	55149	MTPAP	XM_008302607	NA	NA	12	6
LOC103361196	80895	ILKAP	XM_008287220	NA	NA	13	5
FAM110B	90362	FAM110B	XM_008290917	NA	NA	15	5
LOC103357720	NA	NA	XM_008282394	NA	NA	10	1
MTPAP	55149	MTPAP	XM_008302606	NA	NA	12	6
LOC103361600	NA	NA	XM_008287731	NA	NA	9	4
EDC4	23644	EDC4	XM_008285847	NA	NA	13	4
LOC103369654	NA	NA	XM_008298425	NA	NA	4	54
LOC103353277	NA	NA	XM_008276167	NA	NA	12	2
CDK18	5129	CDK18	XM_008304132	NA	NA	10	4
LOC103376601	NA	NA	XM_008307024	NA	NA	11	11
LOC103371674	NA	NA	XM_008301076	NA	NA	11	7
CHAF1A	10036	CHAF1A	XM_008297836	NA	NA	15	2
LOC103358031	NA	NA	XM_008282830	NA	NA	3	0
LOC103354752	NA	NA	XM_008278262	NA	NA	11	10
PLEKHG5	57449	PLEKHG5	XM_008285251	NA	NA	13	6
GLIPR1	11010	GLIPR1	XM_008278539	NA	NA	6	7
LOC103354752	NA	NA	XM_008278263	NA	NA	11	11
FOXRED1	55572	FOXRED1	XM_008282467	NA	NA	13	3
PNO1	56902	PNO1	XM_008304947	NA	NA	12	2
LOC103354752	NA	NA	XM_008278264	NA	NA	11	11
LOC103354752	NA	NA	XM_008278261	NA	NA	11	11
LOC103370840	NA	NA	XM_008300012	NA	NA	12	9
LOC103372217	NA	NA	XM_008301792	NA	NA	15	1
LOC103371744	NA	NA	XM_008301167	NA	NA	4	10
GIT2	9815	GIT2	XM_008276594	NA	NA	10	3
WWOX	51741	WWOX	XM_008291956	NA	NA	15	4
PLEKHG5	57449	PLEKHG5	XM_008285250	NA	NA	13	6
MRPS6	64968	MRPS6	XM_008283457	NA	NA	7	11
LOC103364618	222171	PRR15	XM_008291779	NA	NA	3	6
GLIPR1	11010	GLIPR1	XM_008278540	NA	NA	6	7
MRPL13	28998	MRPL13	XM_008291754	NA	NA	15	4
PDZD2	23037	PDZD2	XM_008283519	NA	NA	5	5
KLHDC2	23588	KLHDC2	XM_008306875	NA	NA	10	6
TM9SF2	9375	TM9SF2	XM_008306945	NA	NA	13	4
TM9SF2	9375	TM9SF2	XM_008306950	NA	NA	13	4
MPST	4357	MPST	XM_008300676	NA	NA	12	4
LOC103358997	NA	NA	XM_008284167	NA	NA	6	10
LOC103356420	NA	NA	XM_008280546	NA	NA	6	9
HEG1	NA	NA	XM_008290819	NA	NA	6	1
LOC103372069	9922	IQSEC1	XM_008301608	NA	NA	9	5
METTL16	79066	METTL16	XM_008299896	NA	NA	13	3
EGLN3	112399	EGLN3	XM_008284882	NA	NA	11	5
EGLN3	112399	EGLN3	XM_008284883	NA	NA	11	5
LOC103365556	NA	NA	XM_008293020	NA	NA	7	4
LOC103365757	NA	NA	XM_008293287	NA	NA	4	4
DAP3	7818	DAP3	XM_008280703	NA	NA	14	8
LOC103358241	NA	NA	XM_008283138	NA	NA	9	7
MINOS1	NA	NA	XM_008291417	NA	NA	10	3
PPARG	5468	PPARG	XM_008289896	NA	NA	13	9
LOC103355616	NA	NA	XM_008279474	NA	NA	13	3
LOC103354158	2330	FMO5	XM_008277445	NA	NA	12	2
LOC103354158	2330	FMO5	XM_008277444	NA	NA	12	2
LOC103354158	2330	FMO5	XM_008277446	NA	NA	12	2
LOC103362109	8776	MTMR1	XM_008288376	NA	NA	13	3
LOC103362109	8776	MTMR1	XM_008288377	NA	NA	13	3
LOC103372317	NA	NA	XM_008301925	NA	NA	7	7
LOC103365086	323	APBB2	XM_008292425	NA	NA	13	5
LOC103365086	323	APBB2	XM_008292421	NA	NA	13	5
LOC103365086	323	APBB2	XM_008292427	NA	NA	13	5
LOC103367632	NA	NA	XM_008295725	NA	NA	14	4
LOC103367632	NA	NA	XM_008295724	NA	NA	14	4
LOC103372407	375444	C5orf34	XM_008302035	NA	NA	5	0
LOC103365086	323	APBB2	XM_008292424	NA	NA	13	5
LOC103360007	NA	NA	XM_008285627	NA	NA	12	2
LOC103365086	323	APBB2	XM_008292422	NA	NA	13	5
LOC103365086	323	APBB2	XM_008292426	NA	NA	13	5
REP15	387849	REP15	XM_008301642	NA	NA	6	2
PPP4R1	9989	PPP4R1	XM_008279258	NA	NA	13	4
LOC103370345	8989	TRPA1	XM_008299371	NA	NA	9	11
LOC103358460	NA	NA	XM_008283442	NA	NA	6	1
PLBD1	79887	PLBD1	XM_008296379	NA	NA	14	3
LOC103369526	2896	GRN	XM_008298263	NA	NA	8	8
NES	10763	NES	XM_008297933	NA	NA	7	8
LOC103369251	NA	NA	XM_008297916	NA	NA	5	0
ZDHHC18	84243	ZDHHC18	XM_008294117	NA	NA	13	6
PTGIR	5739	PTGIR	XM_008299507	NA	NA	10	2
FAM115C	285966	TCAF2	XM_008298469	NA	NA	11	17
KLHL8	57563	KLHL8	XM_008297105	NA	NA	14	2
KLHL8	57563	KLHL8	XM_008297104	NA	NA	14	2
LRWD1	222229	LRWD1	XM_008306277	NA	NA	10	5
ACE	1636	ACE	XM_008302739	NA	NA	5	27
LOC103365556	NA	NA	XM_008293021	NA	NA	7	4
SEC23A	10484	SEC23A	XM_008296676	NA	NA	13	3
LOC103360946	NA	NA	XM_008286891	NA	NA	4	6
LOC103360946	NA	NA	XM_008286890	NA	NA	4	6
LOC103356411	NA	NA	XM_008280534	NA	NA	7	4
LOC103361900	NA	NA	XM_008288111	NA	NA	3	15
JADE3	9767	JADE3	XM_008281269	NA	NA	15	4
AGMAT	79814	AGMAT	XM_008293184	NA	NA	14	3
RHOBTB2	23221	RHOBTB2	XM_008288652	NA	NA	14	1
KCTD16	57528	KCTD16	XM_008294607	NA	NA	11	3
TMEM131	23505	TMEM131	XM_008293325	NA	NA	15	5
LOC103371836	NA	NA	XM_008301293	NA	NA	6	1
PPARG	5468	PPARG	XM_008289913	NA	NA	13	9
PPARG	5468	PPARG	XM_008289922	NA	NA	13	9
PPARG	5468	PPARG	XM_008289906	NA	NA	13	9
MANBA	4126	MANBA	XM_008300891	NA	NA	15	14
DNAJC13	23317	DNAJC13	XM_008294619	NA	NA	14	4
DNAJC13	23317	DNAJC13	XM_008294616	NA	NA	14	4
DNAJC13	23317	DNAJC13	XM_008294622	NA	NA	14	4
DNAJC13	23317	DNAJC13	XM_008294618	NA	NA	14	4
DNAJC13	23317	DNAJC13	XM_008294617	NA	NA	14	4
DNAJC13	23317	DNAJC13	XM_008294620	NA	NA	14	4
RNASEH2A	10535	RNASEH2A	XM_008277130	NA	NA	15	2
RNASEH2A	10535	RNASEH2A	XM_008277138	NA	NA	15	2
LOC103372656	NA	NA	XM_008302344	NA	NA	3	0
LOC103355666	128674	PROKR2	XM_008279536	NA	NA	9	3
LOC103361196	80895	ILKAP	XM_008287219	NA	NA	13	3
CEP290	80184	CEP290	XM_008291315	NA	NA	7	45
LOC103357562	NA	NA	XM_008282169	NA	NA	8	5
LSM10	84967	LSM10	XM_008305483	NA	NA	13	3
LSM10	84967	LSM10	XM_008305482	NA	NA	13	3
LSM10	84967	LSM10	XM_008305484	NA	NA	13	3
STX10	8677	STX10	XM_008289393	NA	NA	6	1
GAA	2548	GAA	XM_008287540	NA	NA	9	6
SRRD	402055	SRRD	XM_008282009	NA	NA	10	1
LOC103365973	NA	NA	XM_008293556	NA	NA	10	4
MKS1	54903	MKS1	XM_008285937	NA	NA	15	3
LOC103366159	NA	NA	XM_008293807	NA	NA	4	9
ITM2A	NA	NA	XM_008294685	NA	NA	11	4
LOC103354944	79968	WDR76	XM_008278553	NA	NA	10	14
NUF2	83540	NUF2	XM_008301603	NA	NA	12	16
LOC103358771	NA	NA	XM_008283876	NA	NA	4	0
ADPRH	141	ADPRH	XM_008301297	NA	NA	14	10
RGL2	NA	NA	XM_008281175	NA	NA	13	4
LOC103366909	56673	C11orf16	XM_008294777	NA	NA	3	6
ABCA7	NA	NA	XM_008279370	NA	NA	10	7
SLC35F6	54978	SLC35F6	XM_008276773	NA	NA	15	3
TRAPPC2L	51693	TRAPPC2L	XM_008292869	NA	NA	12	2
LOC103354990	NA	NA	XM_008278624	NA	NA	12	3
LOC103365776	NA	NA	XM_008293320	NA	NA	5	7
IL2RG	3561	IL2RG	XM_008301486	NA	NA	7	5
LOC103360317	NA	NA	XM_008286022	NA	NA	3	12
LOC103367585	NA	NA	XM_008295666	NA	NA	3	11
ENPP4	22875	ENPP4	XM_008297771	NA	NA	14	9
RAB11FIP4	84440	RAB11FIP4	XM_008276551	NA	NA	15	4
LOC103356165	1119	CHKA	XM_008280234	NA	NA	7	3
LOC103364983	NA	NA	XM_008292297	NA	NA	8	7
RASAL3	NA	NA	XM_008279802	NA	NA	10	4
RASAL3	NA	NA	XM_008279803	NA	NA	10	4
PRPF39	55015	PRPF39	XM_008285458	NA	NA	13	2
LOC103375603	NA	NA	XM_008305920	NA	NA	6	7
LOC103359217	NA	NA	XM_008284452	NA	NA	14	1
LOC103359217	NA	NA	XM_008284453	NA	NA	14	1
LOC103363992	83642	SELENOO	XM_008290985	NA	NA	15	5
KIF11	3832	KIF11	XM_008301667	NA	NA	11	8
PRPF39	55015	PRPF39	XM_008285456	NA	NA	13	2
KIF11	3832	KIF11	XM_008301666	NA	NA	11	8
LOC103368069	NA	NA	XM_008296316	NA	NA	13	4
TMA16	55319	TMA16	XM_008306214	NA	NA	11	2
ABHD14B	84836	ABHD14B	XM_008289251	NA	NA	13	3
ABHD14B	84836	ABHD14B	XM_008289243	NA	NA	13	3
ABHD14B	84836	ABHD14B	XM_008289235	NA	NA	13	3
LOC103362445	NA	NA	XM_008288802	NA	NA	7	15
LPIN2	9663	LPIN2	XM_008300561	NA	NA	11	4
AKAP11	11215	AKAP11	XM_008299132	NA	NA	9	30
LOC103362788	NA	NA	XM_008289274	NA	NA	15	7
HELZ2	85441	HELZ2	XM_008302580	NA	NA	6	19
LOC103355767	NA	NA	XM_008279681	NA	NA	3	0
FAM13C	NA	NA	XM_008303713	NA	NA	10	7
ZW10	9183	ZW10	XM_008285935	NA	NA	14	4
OGFOD1	55239	OGFOD1	XM_008304226	NA	NA	9	4
TMEM66	51669	SARAF	XM_008294286	NA	NA	9	4
ANKRD13B	124930	ANKRD13B	XM_008300004	NA	NA	12	2
LOC103368808	NA	NA	XM_008297298	NA	NA	14	3
ACBD5	91452	ACBD5	XM_008295294	NA	NA	10	4
LLGL1	3996	LLGL1	XM_008288004	NA	NA	14	14
LOC103370143	4784	NFIX	XM_008299079	NA	NA	7	2
LOC103354855	NA	NA	XM_008278420	NA	NA	5	8
LOC103362571	1513	CTSK	XM_008288957	NA	NA	15	3
LOC103371744	NA	NA	XM_008301169	NA	NA	6	10
LOC103359712	NA	NA	XM_008285200	NA	NA	11	3
LOC103359712	NA	NA	XM_008285201	NA	NA	11	3
LOC103376268	NA	NA	XM_008306648	NA	NA	12	7
ZFYVE19	84936	ZFYVE19	XM_008281415	NA	NA	13	4
IZUMO1	284359	IZUMO1	XM_008281575	NA	NA	5	3
PPP1R37	284352	PPP1R37	XM_008291673	NA	NA	8	1
VPS37A	137492	VPS37A	XM_008297793	NA	NA	15	5
VPS37A	137492	VPS37A	XM_008297794	NA	NA	15	5
SEMA5A	9037	SEMA5A	XM_008278500	NA	NA	14	4
MLH3	27030	MLH3	XM_008282938	NA	NA	6	6
LOC103373088	NA	NA	XM_008302894	NA	NA	14	3
LOC103360663	NA	NA	XM_008286510	NA	NA	6	29
INHBB	3625	INHBB	XM_008297265	NA	NA	7	5
LOC103375725	NA	NA	XM_008306038	NA	NA	3	0
NAGPA	51172	NAGPA	XM_008283179	NA	NA	13	4
PPP1R37	284352	PPP1R37	XM_008291674	NA	NA	8	1
PPP1R37	284352	PPP1R37	XM_008291672	NA	NA	8	1
LOC103376256	4715	NDUFB9	XM_008306635	NA	NA	15	1
LOC103359756	8692	HYAL2	XM_008285271	NA	NA	14	6
WDR65	149465	CFAP57	XM_008293513	NA	NA	4	15
RABEP2	NA	NA	XM_008305409	NA	NA	11	3
FUOM	282969	FUOM	XM_008291375	NA	NA	13	1
LOC103364345	NA	NA	XM_008291432	NA	NA	3	0
LOC103369039	NA	NA	XM_008297627	NA	NA	9	4
LOC103369039	NA	NA	XM_008297628	NA	NA	9	4
LOC103369039	NA	NA	XM_008297626	NA	NA	9	4
LOC103369039	NA	NA	XM_008297629	NA	NA	9	4
LOC103369039	NA	NA	XM_008297625	NA	NA	9	4
LOC103369039	NA	NA	XM_008297631	NA	NA	9	4
LOC103363380	NA	NA	XM_008290126	NA	NA	4	8
LOC103361205	NA	NA	XM_008287232	NA	NA	15	21
LOC103360208	NA	NA	XM_008285890	NA	NA	5	1
LOC103359241	NA	NA	XM_008284479	NA	NA	3	12
N6AMT1	29104	N6AMT1	XM_008304737	NA	NA	11	2
LOC103364985	NA	NA	XM_008292301	NA	NA	10	7
HMG20A	10363	HMG20A	XM_008290647	NA	NA	14	2
POLDIP3	84271	POLDIP3	XM_008284528	NA	NA	8	5
HMG20A	10363	HMG20A	XM_008290648	NA	NA	14	2
CLEC14A	NA	NA	XM_008296677	NA	NA	5	0
LSM1	27257	LSM1	XM_008295699	NA	NA	15	1
NCMAP	NA	NA	XM_008296272	NA	NA	9	3
MYBPC3	4607	MYBPC3	XM_008291460	NA	NA	9	14
LOC103374819	79078	C1orf50	XM_008304970	NA	NA	13	2
COG1	9382	COG1	XM_008306289	NA	NA	13	13
ROR2	4920	ROR2	XM_008291601	NA	NA	10	1
LOC103361742	51734	MSRB1	XM_008287915	NA	NA	12	3
LOC103370750	338094	FAM151A	XM_008299893	NA	NA	6	14
CCDC71	64925	CCDC71	XM_008299092	NA	NA	15	6
LOC103362016	NA	NA	XM_008288261	NA	NA	12	5
TBCB	1155	TBCB	XM_008291664	NA	NA	14	4
NT5DC2	64943	NT5DC2	XM_008278428	NA	NA	15	19
AKIP1	56672	AKIP1	XM_008294437	NA	NA	10	1
CDK10	8558	CDK10	XM_008293564	NA	NA	15	1
CDK10	8558	CDK10	XM_008293563	NA	NA	15	1
ERI2	112479	ERI2	XM_008293893	NA	NA	5	11
ACBD5	91452	ACBD5	XM_008295295	NA	NA	10	4
LOC103357149	NA	NA	XM_008281573	NA	NA	14	4
LOC103374375	NA	NA	XM_008304452	NA	NA	4	0
LOC103373058	NA	NA	XM_008302857	NA	NA	6	5
LEPR	3953	LEPR	XM_008296218	NA	NA	7	7
LEPR	3953	LEPR	XM_008296217	NA	NA	7	7
SPNS1	83985	SPNS1	XM_008294945	NA	NA	12	4
LOC103360482	80829	ZFP91	XM_008286249	NA	NA	13	4
LOC103366269	54465	ETAA1	XM_008293943	NA	NA	6	6
LOC103360063	NA	NA	XM_008285713	NA	NA	14	7
CCDC103	388389	CCDC103	XM_008294797	NA	NA	5	0
LOC103356796	NA	NA	XM_008281090	NA	NA	7	4
LOC103363855	90268	OTULIN	XM_008290796	NA	NA	4	3
LRRC47	57470	LRRC47	XM_008280202	NA	NA	12	5
LOC103353173	9232	PTTG1	XM_008276016	NA	NA	6	1
LOC103353173	9232	PTTG1	XM_008276008	NA	NA	6	1
LOC103363855	90268	OTULIN	XM_008290795	NA	NA	4	3
LOC103366039	NA	NA	XM_008293658	NA	NA	5	4
RBP2	5948	RBP2	XM_008289267	NA	NA	11	6
FAM183A	440585	FAM183A	XM_008279419	NA	NA	6	1
LOC103360482	80829	ZFP91	XM_008286250	NA	NA	13	4
LOC103361681	NA	NA	XM_008287829	NA	NA	9	4
LOC103370143	4784	NFIX	XM_008299076	NA	NA	7	2
LOC103370143	4784	NFIX	XM_008299074	NA	NA	7	2
MYO9B	4650	MYO9B	XM_008290893	NA	NA	10	7
MYO9B	4650	MYO9B	XM_008290894	NA	NA	10	7
TMEM63B	NA	NA	XM_008290696	NA	NA	6	7
EMG1	10436	EMG1	XM_008298183	NA	NA	14	4
RIPK1	8737	RIPK1	XM_008297505	NA	NA	10	15
RIPK1	8737	RIPK1	XM_008297506	NA	NA	10	15
LOC103362414	NA	NA	XM_008288763	NA	NA	4	3
SARDH	1757	SARDH	XM_008286227	NA	NA	12	2
LOC103367483	NA	NA	XM_008295513	NA	NA	6	3
LOC103362414	NA	NA	XM_008288762	NA	NA	4	3
SLC22A5	6584	SLC22A5	XM_008287989	NA	NA	7	3
SLC22A5	6584	SLC22A5	XM_008287990	NA	NA	7	3
LOC103370143	4784	NFIX	XM_008299077	NA	NA	7	2
LOC103365212	4023	LPL	XM_008292590	NA	NA	15	6
LOC103376035	NA	NA	XM_008306379	NA	NA	4	2
SSUH2	NA	NA	XM_008295828	NA	NA	6	2
PRR14	NA	NA	XM_008295334	NA	NA	6	0
AGA	175	AGA	XM_008306210	NA	NA	15	3
LOC103373336	NA	NA	XM_008303198	NA	NA	4	17
TMEM131	23505	TMEM131	XM_008293326	NA	NA	15	6
NDUFA10	4705	NDUFA10	XM_008304190	NA	NA	13	7
LOC103372527	NA	NA	XM_008302189	NA	NA	6	9
LOC103370143	4784	NFIX	XM_008299075	NA	NA	7	2
KIAA1467	57613	FAM234B	XM_008284527	NA	NA	14	1
LOC103358402	NA	NA	XM_008283361	NA	NA	10	4
LOC103358402	NA	NA	XM_008283363	NA	NA	10	4
WARS2	10352	WARS2	XM_008290373	NA	NA	14	14
PFKFB3	5209	PFKFB3	XM_008286986	NA	NA	14	1
LOC103367226	1576	CYP3A4	XM_008295195	NA	NA	6	11
LOC103353820	NA	NA	XM_008276972	NA	NA	7	4
GOLGA2	2801	GOLGA2	XM_008301615	NA	NA	15	7
LOC103353820	NA	NA	XM_008276973	NA	NA	7	4
LOC103368209	NA	NA	XM_008296495	NA	NA	4	0
PFKFB3	5209	PFKFB3	XM_008286987	NA	NA	14	1
LOC103356411	NA	NA	XM_008280535	NA	NA	6	4
RNF216	54476	RNF216	XM_008292026	NA	NA	9	2
LOC103366039	NA	NA	XM_008293656	NA	NA	5	4
MEI4	101928601	MEI4	XM_008286356	NA	NA	3	0
LOC103360320	NA	NA	XM_008286024	NA	NA	4	9
LOC103358402	NA	NA	XM_008283364	NA	NA	10	4
GOLGA2	2801	GOLGA2	XM_008301613	NA	NA	15	7
GOLGA2	2801	GOLGA2	XM_008301616	NA	NA	15	7
GOLGA2	2801	GOLGA2	XM_008301614	NA	NA	15	7
ICE2	79664	ICE2	XM_008282144	NA	NA	7	8
AGBL5	60509	AGBL5	XM_008296309	NA	NA	13	5
PAQR8	NA	NA	XM_008289553	NA	NA	13	2
LOC103375735	5694	PSMB6	XM_008306053	NA	NA	13	4
LOC103362414	NA	NA	XM_008288764	NA	NA	4	3
ZBTB12	221527	ZBTB12	XM_008281122	NA	NA	14	5
SDS	10993	SDS	XM_008280844	NA	NA	12	3
NMT1	4836	NMT1	XM_008290785	NA	NA	13	2
LOC103358350	NA	NA	XM_008283275	NA	NA	11	8
LOC103372718	NA	NA	XM_008302426	NA	NA	5	2
PLIN4	10226	PLIN3	XM_008283899	NA	NA	15	3
LOC103363409	NA	NA	XM_008290163	NA	NA	6	0
NANS	54187	NANS	XM_008294213	NA	NA	14	3
NDEL1	81565	NDEL1	XM_008287274	NA	NA	12	1
LOC103372159	10803	CCR9	XM_008301729	NA	NA	14	5
RHBDD2	57414	RHBDD2	XM_008275980	NA	NA	7	9
GNL3	26354	GNL3	XM_008295684	NA	NA	13	2
LOC103366856	NA	NA	XM_008294702	NA	NA	13	5
LOC103361877	NA	NA	XM_008288089	NA	NA	3	8
NAGA	4668	NAGA	XM_008290687	NA	NA	14	14
LOC103356409	NA	NA	XM_008280528	NA	NA	6	14
ATP5F1	515	ATP5F1	XM_008295963	NA	NA	12	5
PTPRC	5788	PTPRC	XM_008284757	NA	NA	4	4
SUMF1	285362	SUMF1	XM_008307002	NA	NA	13	2
LOC103371137	NA	NA	XM_008300371	NA	NA	4	0
LAMA2	3908	LAMA2	XM_008284638	NA	NA	11	12
LOC103368661	NA	NA	XM_008297092	NA	NA	6	2
AKIP1	56672	AKIP1	XM_008294428	NA	NA	10	1
LOC103360666	NA	NA	XM_008286514	NA	NA	14	9
LOC103369874	NA	NA	XM_008298715	NA	NA	7	4
LOC103373058	NA	NA	XM_008302858	NA	NA	5	5
BIN2	NA	NA	XM_008293536	NA	NA	10	2
LOC103355359	NA	NA	XM_008279122	NA	NA	6	1
LOC103369008	NA	NA	XM_008297582	NA	NA	15	8
LOC103369008	NA	NA	XM_008297581	NA	NA	15	8
ZFYVE20	64145	RBSN	XM_008289528	NA	NA	14	2
ZFYVE20	64145	RBSN	XM_008289527	NA	NA	14	2
LOC103365866	121512	FGD4	XM_008293419	NA	NA	6	15
NENF	29937	NENF	XM_008298275	NA	NA	13	2
LOC103363293	13	AADAC	XM_008289985	NA	NA	15	6
ZFYVE20	64145	RBSN	XM_008289529	NA	NA	14	2
LOC103365866	121512	FGD4	XM_008293420	NA	NA	6	15
GPR183	1880	GPR183	XM_008282155	NA	NA	14	4
PARP10	84875	PARP10	XM_008302646	NA	NA	7	5
TTC32	130502	TTC32	XM_008289110	NA	NA	12	3
RBM28	55131	RBM28	XM_008300259	NA	NA	8	1
SPICE1	152185	SPICE1	XM_008300733	NA	NA	9	1
RBM28	55131	RBM28	XM_008300260	NA	NA	8	1
LOC103371242	NA	NA	XM_008300497	NA	NA	4	0
LYN	4067	LYN	XM_008286294	NA	NA	13	5
LOC103366505	NA	NA	XM_008294255	NA	NA	3	0
MTCH2	23788	MTCH2	XM_008298436	NA	NA	15	5
UAP1L1	91373	UAP1L1	XM_008283195	NA	NA	13	2
LOC103364200	246269	AFG1L	XM_008291234	NA	NA	11	5
FAM83D	81610	FAM83D	XM_008293459	NA	NA	15	7
SPRN	NA	NA	XM_008291377	NA	NA	12	5
PNPLA8	50640	PNPLA8	XM_008306530	NA	NA	13	4
PLP2	5355	PLP2	XM_008278097	NA	NA	8	8
PLP2	5355	PLP2	XM_008278090	NA	NA	8	8
LAMA2	3908	LAMA2	XM_008284656	NA	NA	11	12
LAMA2	3908	LAMA2	XM_008284630	NA	NA	11	12
LOC103353158	54940	OCIAD1	XM_008275979	NA	NA	9	1
SLC16A9	220963	SLC16A9	XM_008280419	NA	NA	15	2
SLC16A9	220963	SLC16A9	XM_008280421	NA	NA	15	2
SLC16A9	220963	SLC16A9	XM_008280422	NA	NA	15	2
LOC103355224	NA	NA	XM_008278925	NA	NA	8	5
LOC103369821	7913	DEK	XM_008298643	NA	NA	8	7
LOC103355075	9039	UBA3	XM_008278744	NA	NA	11	5
LOC103355075	9039	UBA3	XM_008278735	NA	NA	11	5
SEC63	11231	SEC63	XM_008297013	NA	NA	14	2
LOC103367610	NA	NA	XM_008295692	NA	NA	8	4
BBS10	79738	BBS10	XM_008283503	NA	NA	9	5
LOC103371024	NA	NA	XM_008300234	NA	NA	4	2
LOC103363434	NA	NA	XM_008290201	NA	NA	11	4
LOC103366795	NA	NA	XM_008294624	NA	NA	11	3
LOC103369359	NA	NA	XM_008298057	NA	NA	13	6
LOC103369821	7913	DEK	XM_008298641	NA	NA	8	7
LOC103367440	NA	NA	XM_008295462	NA	NA	4	21
LOC103355642	NA	NA	XM_008279511	NA	NA	9	5
NAV1	NA	NA	XM_008286154	NA	NA	13	5
LOC103366324	81578	COL21A1	XM_008294022	NA	NA	12	4
LOC103369359	NA	NA	XM_008298060	NA	NA	13	6
LOC103369359	NA	NA	XM_008298059	NA	NA	13	6
MCCC2	64087	MCCC2	XM_008288151	NA	NA	15	11
RPAP3	79657	RPAP3	XM_008284464	NA	NA	12	1
UBR1	197131	UBR1	XM_008283521	NA	NA	14	12
GPCPD1	56261	GPCPD1	XM_008287957	NA	NA	15	5
LOC103363434	NA	NA	XM_008290202	NA	NA	11	4
LOC103355532	10437	IFI30	XM_008279749	NA	NA	9	6
LOC103366713	9290	GPR55	XM_008294517	NA	NA	6	4
CCDC105	126402	CCDC105	XM_008301556	NA	NA	7	3
DTD1	92675	DTD1	XM_008278996	NA	NA	13	4
LOC103359055	1297	COL9A1	XM_008284241	NA	NA	10	2
LOC103368223	100293534	C4B_2	XM_008296518	NA	NA	5	0
LOC103369663	NA	NA	XM_008298435	NA	NA	13	8
LOC103353295	NA	NA	XM_008276198	NA	NA	12	7
LOC103369893	NA	NA	XM_008298736	NA	NA	12	5
LOC103353295	NA	NA	XM_008276195	NA	NA	12	7
LOC103362106	400569	MED11	XM_008288372	NA	NA	11	2
LOC103353295	NA	NA	XM_008276196	NA	NA	12	7
LOC103363435	10921	RNPS1	XM_008290204	NA	NA	12	6
CGRRF1	10668	CGRRF1	XM_008279508	NA	NA	6	8
LOC103367538	NA	NA	XM_008295599	NA	NA	7	21
LOC103357313	NA	NA	XM_008281816	NA	NA	5	0
LOC103360028	65062	TMEM237	XM_008285651	NA	NA	12	2
ACADS	35	ACADS	XM_008280765	NA	NA	14	6
LOC103366541	NA	NA	XM_008294310	NA	NA	7	23
LOC103355252	7716	VEZF1	XM_008278970	NA	NA	9	5
LOC103355252	7716	VEZF1	XM_008278972	NA	NA	9	5
LOC103363136	79094	CHAC1	XM_008289756	NA	NA	9	9
KLHL36	79786	KLHL36	XM_008293578	NA	NA	13	7
LOC103373366	367	AR	XM_008303238	NA	NA	10	10
LOC103366541	NA	NA	XM_008294311	NA	NA	7	23
UGP2	NA	NA	XM_008299835	NA	NA	13	5
UGP2	NA	NA	XM_008299843	NA	NA	13	5
LOC103373058	NA	NA	XM_008302859	NA	NA	5	4
LOC103374292	NA	NA	XM_008304360	NA	NA	13	3
MURC	347273	CAVIN4	XM_008300247	NA	NA	9	2
LBR	3930	LBR	XM_008288871	NA	NA	13	6
LBR	3930	LBR	XM_008288870	NA	NA	13	6
LBR	3930	LBR	XM_008288869	NA	NA	13	6
LBR	3930	LBR	XM_008288872	NA	NA	13	6
LOC103373366	367	AR	XM_008303239	NA	NA	10	10
RTEL1	51750	RTEL1	XM_008294413	NA	NA	12	19
LOC103371074	132321	C4orf33	XM_008300291	NA	NA	10	3
GPATCH4	54865	GPATCH4	XM_008288680	NA	NA	6	1
FASTKD1	79675	FASTKD1	XM_008278683	NA	NA	7	3
EIF3J	8669	EIF3J	XM_008281383	NA	NA	15	4
LOC103370097	NA	NA	XM_008299017	NA	NA	6	0
FASTKD1	79675	FASTKD1	XM_008278682	NA	NA	8	3
LOC103359794	NA	NA	XM_008285323	NA	NA	5	6
LOC103374582	NA	NA	XM_008304690	NA	NA	3	9
ANKRD44	91526	ANKRD44	XM_008301393	NA	NA	12	6
ANKRD44	91526	ANKRD44	XM_008301392	NA	NA	12	6
LOC103371706	1687	DFNA5	XM_008301124	NA	NA	6	11
CHMP2A	27243	CHMP2A	XM_008277762	NA	NA	14	2
SCN3B	55800	SCN3B	XM_008276305	NA	NA	3	0
SCN3B	55800	SCN3B	XM_008276302	NA	NA	3	0
SCN3B	55800	SCN3B	XM_008276303	NA	NA	3	0
SCN3B	55800	SCN3B	XM_008276304	NA	NA	3	0
LOC103369538	54996	MARC2	XM_008298278	NA	NA	13	4
ARL4D	379	ARL4D	XM_008297410	NA	NA	13	1
TOM1L2	NA	NA	XM_008282755	NA	NA	13	3
LOC103353357	651746	ANKRD33B	XM_008276291	NA	NA	12	4
ECH1	1891	ECH1	XM_008283066	NA	NA	6	23
LOC103353056	NA	NA	XM_008275813	NA	NA	10	2
LOC103353056	NA	NA	XM_008275814	NA	NA	10	2
KIAA1377	57562	CEP126	XM_008289494	NA	NA	5	5
LOC103353800	56892	C8orf4	XM_008276945	NA	NA	13	1
LOC103368004	55148	UBR7	XM_008296227	NA	NA	13	5
LOC103374736	2152	F3	XM_008304868	NA	NA	7	13
LOC103368004	55148	UBR7	XM_008296228	NA	NA	13	5
MRPS7	51081	MRPS7	XM_008288051	NA	NA	14	13
AGBL4	84871	AGBL4	XM_008293187	NA	NA	5	1
PM20D1	148811	PM20D1	XM_008279181	NA	NA	3	0
LOC103374481	10644	IGF2BP2	XM_008304568	NA	NA	8	8
RAD52	5893	RAD52	XM_008300900	NA	NA	9	6
MAMDC4	158056	MAMDC4	XM_008291774	NA	NA	5	6
BCKDK	10295	BCKDK	XM_008306281	NA	NA	13	2
LOC103362160	NA	NA	XM_008288444	NA	NA	6	8
POLD1	5424	POLD1	XM_008305131	NA	NA	15	7
LOC103359940	NA	NA	XM_008285521	NA	NA	9	3
LOC103376237	64332	NFKBIZ	XM_008306612	NA	NA	4	0
ZCCHC9	84240	ZCCHC9	XM_008300169	NA	NA	14	3
HAUS8	93323	HAUS8	XM_008302551	NA	NA	10	3
LOC103356238	NA	NA	XM_008280321	NA	NA	14	3
LOC103353056	NA	NA	XM_008275812	NA	NA	9	1
CALR3	811	CALR	XM_008277320	NA	NA	14	4
LOC103354950	NA	NA	XM_008278561	NA	NA	9	10
DGAT2	84649	DGAT2	XM_008287292	NA	NA	11	2
LOC103372108	NA	NA	XM_008301668	NA	NA	12	4
RBM45	129831	RBM45	XM_008300226	NA	NA	12	2
CDCA8	55143	CDCA8	XM_008286719	NA	NA	12	1
RBM45	129831	RBM45	XM_008300225	NA	NA	12	2
SEL1L	6400	SEL1L	XM_008299821	NA	NA	15	8
TBCE	6905	TBCE	XM_008305524	NA	NA	12	1
SLC18A3	NA	NA	XM_008286430	NA	NA	15	4
LOC103367183	84939	MUM1	XM_008295137	NA	NA	6	3
LOC103363332	NA	NA	XM_008290047	NA	NA	10	4
LOC103354887	NA	NA	XM_008278478	NA	NA	14	1
LOC103356683	NA	NA	XM_008280925	NA	NA	12	8
PNPO	55163	PNPO	XM_008277786	NA	NA	12	2
LOC103360741	NA	NA	XM_008286631	NA	NA	3	6
ERP44	23071	ERP44	XM_008289916	NA	NA	14	4
LOC103361125	79841	AGBL2	XM_008287132	NA	NA	6	0
HBEGF	1839	HBEGF	XM_008293208	NA	NA	14	5
HBEGF	1839	HBEGF	XM_008293209	NA	NA	14	5
SEL1L	6400	SEL1L	XM_008299820	NA	NA	15	8
ITGB4	3691	ITGB4	XM_008284320	NA	NA	13	24
CACNA2D2	9254	CACNA2D2	XM_008289262	NA	NA	12	9
CACNA2D2	9254	CACNA2D2	XM_008289271	NA	NA	12	9
LOC103372043	135154	SDHAF4	XM_008301567	NA	NA	4	4
AGL	178	AGL	XM_008299303	NA	NA	14	6
LOC103363719	NA	NA	XM_008290578	NA	NA	7	6
LOC103369626	NA	NA	XM_008298381	NA	NA	15	6
LOC103356110	1545	CYP1B1	XM_008280166	NA	NA	10	13
CD2BP2	10421	CD2BP2	XM_008295336	NA	NA	14	3
THAP7	80764	THAP7	XM_008281052	NA	NA	6	31
CMPK1	51727	CMPK1	XM_008282393	NA	NA	14	2
LOC103365965	5822	PWP2	XM_008293548	NA	NA	14	1
LOC103357058	NA	NA	XM_008281445	NA	NA	3	10
[truncated: 17,845 more rows]

## Sheet: S3
Table S3. Enrichment test resullts of biological gene ontology processes enriched for positively selected genes.
GOBPID	Term	FDR	Pvalue	OddsRatio	ExpCount	Count	Size	Gene entrez IDs	Gene names
GO:1901685	glutathione derivative metabolic process	0.0206458	4.22204e-05	66.2	0.0745513	3	8	2941,2947,373156	GSTA4,GSTM3,GSTK1
GO:1901687	glutathione derivative biosynthetic process	0.0206458	4.22204e-05	66.2	0.0745513	3	8	2941,2947,373156	GSTA4,GSTM3,GSTK1
GO:0006805	xenobiotic metabolic process	0.0837602	0.000406029	13.1047	0.354119	4	38	1728,2941,2947,54658	NQO1,GSTA4,GSTM3,UGT1A1
GO:0032543	mitochondrial translation	0.0837602	0.000512698	6.60816	1.01576	6	109	51067,51263,54460,57038,64951,116541	YARS2,MRPL30,MRPS21,RARS2,MRPS24,MRPL54
GO:0071466	cellular response to xenobiotic stimulus	0.0837602	0.00054537	12.0379	0.382075	4	41	1728,2941,2947,54658	NQO1,GSTA4,GSTM3,UGT1A1
GO:0009410	response to xenobiotic stimulus	0.0837602	0.000780051	10.8584	0.419351	4	45	1728,2941,2947,54658	NQO1,GSTA4,GSTM3,UGT1A1
GO:0042178	xenobiotic catabolic process	0.0837602	0.000842307	72.6414	0.0465946	2	5	2947,54658	GSTM3,UGT1A1
GO:0007157	heterophilic cell-cell adhesion via plasma membrane cell adhesion molecules	0.0837602	0.000918755	18.3611	0.195697	3	21	5819,7412,199731	NECTIN2,VCAM1,CADM4
GO:0050900	leukocyte migration	0.0837602	0.00103192	4.8722	1.59353	7	171	483,2833,3684,4627,6385,7412,8792	ATP1B3,CXCR3,ITGAM,MYH9,SDC4,VCAM1,TNFRSF11A
GO:0045321	leukocyte activation	0.0837602	0.00114974	2.86679	5.58203	14	599	967,1265,1535,3684,3920,4627,4758,5819,6385,7412,8694,9308,30968,286410	CD63,CNN2,CYBA,ITGAM,LAMP2,MYH9,NEU1,NECTIN2,SDC4,VCAM1,DGAT1,CD83,STOML2,ATP11C
GO:0007155	cell adhesion	0.0837602	0.00118211	2.75603	6.25299	15	671	967,1272,1825,2833,3684,4070,4162,4627,5819,6385,7045,7412,9308,51057,199731	CD63,CNTN1,DSC3,CXCR3,ITGAM,TACSTD2,MCAM,MYH9,NECTIN2,SDC4,TGFBI,VCAM1,CD83,WDPCP,CADM4
GO:0022610	biological adhesion	0.0837602	0.00125538	2.73795	6.29027	15	675	967,1272,1825,2833,3684,4070,4162,4627,5819,6385,7045,7412,9308,51057,199731	CD63,CNTN1,DSC3,CXCR3,ITGAM,TACSTD2,MCAM,MYH9,NECTIN2,SDC4,TGFBI,VCAM1,CD83,WDPCP,CADM4
GO:0048870	cell motility	0.0837602	0.00134183	2.63378	7.00782	16	752	483,967,1081,2530,2668,2833,3684,4070,4162,4627,6385,7412,8792,25911,51057,79143	ATP1B3,CD63,CGA,FUT8,GDNF,CXCR3,ITGAM,TACSTD2,MCAM,MYH9,SDC4,VCAM1,TNFRSF11A,DPCD,WDPCP,MBOAT7
GO:0051674	localization of cell	0.0837602	0.00134183	2.63378	7.00782	16	752	483,967,1081,2530,2668,2833,3684,4070,4162,4627,6385,7412,8792,25911,51057,79143	ATP1B3,CD63,CGA,FUT8,GDNF,CXCR3,ITGAM,TACSTD2,MCAM,MYH9,SDC4,VCAM1,TNFRSF11A,DPCD,WDPCP,MBOAT7
GO:1990748	cellular detoxification	0.0837602	0.00134913	9.26732	0.484584	4	52	1728,2947,27244,373156	NQO1,GSTM3,SESN1,GSTK1
GO:0055081	anion homeostasis	0.0837602	0.00137031	15.7326	0.223654	3	24	356,1071,8694	FASLG,CETP,DGAT1
GO:0007229	integrin-mediated signaling pathway	0.0856569	0.00155396	8.89455	0.503221	4	54	967,2530,3684,4627	CD63,FUT8,ITGAM,MYH9
GO:0016477	cell migration	0.0856569	0.00163459	2.65922	6.45801	15	693	483,967,1081,2530,2668,2833,3684,4070,4162,4627,6385,7412,8792,51057,79143	ATP1B3,CD63,CGA,FUT8,GDNF,CXCR3,ITGAM,TACSTD2,MCAM,MYH9,SDC4,VCAM1,TNFRSF11A,WDPCP,MBOAT7
GO:0098754	detoxification	0.0856569	0.00166409	8.71912	0.51254	4	55	1728,2947,27244,373156	NQO1,GSTM3,SESN1,GSTK1
GO:0006575	cellular modified amino acid metabolic process	0.100111	0.00204726	6.09196	0.903935	5	97	1733,2941,2947,112398,373156	DIO1,GSTA4,GSTM3,EGLN2,GSTK1
GO:0006749	glutathione metabolic process	0.100562	0.00215931	13.2092	0.26093	3	28	2941,2947,373156	GSTA4,GSTM3,GSTK1
GO:0040011	locomotion	0.10068	0.00226478	2.42531	8.0795	17	867	483,967,1081,1890,2530,2668,2833,3684,4070,4162,4627,6385,7412,8792,25911,51057,79143	ATP1B3,CD63,CGA,TYMP,FUT8,GDNF,CXCR3,ITGAM,TACSTD2,MCAM,MYH9,SDC4,VCAM1,TNFRSF11A,DPCD,WDPCP,MBOAT7
GO:0044710	single-organism metabolic process	0.13664	0.00321343	1.91213	24.0055	36	2576	967,1071,1535,1728,1733,1890,2530,2668,2941,2947,4758,5257,5536,6385,7412,8694,8792,22868,26270,27232,27244,29880,30968,51067,54658,57038,64689,79143,84795,112398,115817,140733,220002,285315,373156,100996939	CD63,CETP,CYBA,NQO1,DIO1,TYMP,FUT8,GDNF,GSTA4,GSTM3,NEU1,PHKB,PPP5C,SDC4,VCAM1,DGAT1,TNFRSF11A,FASTKD2,FBXO6,GNMT,SESN1,ALG5,STOML2,YARS2,UGT1A1,RARS2,GORASP1,MBOAT7,PYROXD2,EGLN2,DHRS1,MACROD2,CYB561A3,C3orf33,GSTK1,PYURF
GO:0001775	cell activation	0.147233	0.00361307	2.50494	6.3089	14	677	967,1265,1535,3684,3920,4627,4758,5819,6385,7412,8694,9308,30968,286410	CD63,CNN2,CYBA,ITGAM,LAMP2,MYH9,NEU1,NECTIN2,SDC4,VCAM1,DGAT1,CD83,STOML2,ATP11C
GO:0042537	benzene-containing compound metabolic process	0.174764	0.00446737	24.1969	0.102508	2	11	2947,54658	GSTM3,UGT1A1
GO:0070125	mitochondrial translational elongation	0.212249	0.00592244	5.99298	0.726875	4	78	51263,54460,64951,116541	MRPL30,MRPS21,MRPS24,MRPL54
GO:0070126	mitochondrial translational termination	0.212249	0.0061948	5.91238	0.736194	4	79	51263,54460,64951,116541	MRPL30,MRPS21,MRPS24,MRPL54
GO:1900027	regulation of ruffle assembly	0.212249	0.00625948	19.7929	0.121146	2	13	4070,51057	TACSTD2,WDPCP
GO:0055114	oxidation-reduction process	0.212249	0.0062937	2.4136	6.0107	13	645	1535,1728,1733,5257,7412,22868,27232,27244,84795,112398,115817,220002,373156	CYBA,NQO1,DIO1,PHKB,VCAM1,FASTKD2,GNMT,SESN1,PYROXD2,EGLN2,DHRS1,CYB561A3,GSTK1
GO:0098742	cell-cell adhesion via plasma-membrane adhesion molecules	0.238277	0.00768201	5.53961	0.782789	4	84	1825,5819,7412,199731	DSC3,NECTIN2,VCAM1,CADM4
GO:1901564	organonitrogen compound metabolic process	0.238277	0.00788914	1.92954	13.8945	23	1491	1071,1081,1728,1733,1890,2941,2947,3920,4758,6385,7412,27232,30968,51067,51263,54460,54658,57038,64951,112398,116541,140733,373156	CETP,CGA,NQO1,DIO1,TYMP,GSTA4,GSTM3,LAMP2,NEU1,SDC4,VCAM1,GNMT,STOML2,YARS2,MRPL30,MRPS21,UGT1A1,RARS2,MRPS24,EGLN2,MRPL54,MACROD2,GSTK1
GO:0090189	regulation of branching involved in ureteric bud morphogenesis	0.238277	0.00832519	16.7439	0.139784	2	15	2668,4070	GDNF,TACSTD2
GO:0006955	immune response	0.238277	0.00839484	2.19182	7.67879	15	824	356,967,1265,1535,3684,3920,4758,5819,7412,8694,8792,9181,9308,30968,84888	FASLG,CD63,CNN2,CYBA,ITGAM,LAMP2,NEU1,NECTIN2,VCAM1,DGAT1,TNFRSF11A,ARHGEF2,CD83,STOML2,SPPL2A
GO:0071356	cellular response to tumor necrosis factor	0.238277	0.00889509	4.22598	1.27669	5	137	1535,7412,8792,9181,84888	CYBA,VCAM1,TNFRSF11A,ARHGEF2,SPPL2A
GO:0006415	translational termination	0.238277	0.00975572	5.1495	0.838702	4	90	51263,54460,64951,116541	MRPL30,MRPS21,MRPS24,MRPL54
GO:0001523	retinoid metabolic process	0.238277	0.00997703	7.32137	0.447308	3	48	6385,8694,54658	SDC4,DGAT1,UGT1A1
GO:0007156	homophilic cell adhesion via plasma membrane adhesion molecules	0.238277	0.00997703	7.32137	0.447308	3	48	1825,5819,199731	DSC3,NECTIN2,CADM4
GO:0002833	positive regulation of response to biotic stimulus	0.238277	0.010654	14.508	0.158422	2	17	1535,5819	CYBA,NECTIN2
GO:0006953	acute-phase response	0.238277	0.010654	14.508	0.158422	2	17	8792,54658	TNFRSF11A,UGT1A1
GO:0021591	ventricular system development	0.238277	0.010654	14.508	0.158422	2	17	25911,79143	DPCD,MBOAT7
GO:0061217	regulation of mesonephros development	0.238277	0.010654	14.508	0.158422	2	17	2668,4070	GDNF,TACSTD2
GO:0002274	myeloid leukocyte activation	0.238277	0.0110797	2.83938	3.0566	8	328	967,1265,1535,3684,3920,4758,5819,8694	CD63,CNN2,CYBA,ITGAM,LAMP2,NEU1,NECTIN2,DGAT1
GO:0098869	cellular oxidant detoxification	0.238277	0.0117759	6.86138	0.475265	3	51	1728,27244,373156	NQO1,SESN1,GSTK1
GO:0034612	response to tumor necrosis factor	0.238277	0.011835	3.92374	1.36988	5	147	1535,7412,8792,9181,84888	CYBA,VCAM1,TNFRSF11A,ARHGEF2,SPPL2A
GO:0006518	peptide metabolic process	0.238277	0.0121446	2.3674	5.09745	11	547	1081,2941,2947,3920,51067,51263,54460,57038,64951,116541,373156	CGA,GSTA4,GSTM3,LAMP2,YARS2,MRPL30,MRPS21,RARS2,MRPS24,MRPL54,GSTK1
GO:0006487	protein N-linked glycosylation	0.238277	0.0124143	6.72057	0.484584	3	52	2530,29880,64689	FUT8,ALG5,GORASP1
GO:0002283	neutrophil activation involved in immune response	0.238277	0.0124484	3.01439	2.50679	7	269	967,1265,1535,3684,3920,4758,8694	CD63,CNN2,CYBA,ITGAM,LAMP2,NEU1,DGAT1
GO:0043312	neutrophil degranulation	0.238277	0.0124484	3.01439	2.50679	7	269	967,1265,1535,3684,3920,4758,8694	CD63,CNN2,CYBA,ITGAM,LAMP2,NEU1,DGAT1
GO:0043624	cellular protein complex disassembly	0.238277	0.0124937	3.86833	1.38852	5	149	9181,51263,54460,64951,116541	ARHGEF2,MRPL30,MRPS21,MRPS24,MRPL54
GO:0042119	neutrophil activation	0.238277	0.0126857	3.00257	2.51611	7	270	967,1265,1535,3684,3920,4758,8694	CD63,CNN2,CYBA,ITGAM,LAMP2,NEU1,DGAT1
GO:0036230	granulocyte activation	0.238277	0.0129262	2.99084	2.52543	7	271	967,1265,1535,3684,3920,4758,8694	CD63,CNN2,CYBA,ITGAM,LAMP2,NEU1,DGAT1
GO:0002526	acute inflammatory response	0.238277	0.0130722	6.58538	0.493902	3	53	7412,8792,54658	VCAM1,TNFRSF11A,UGT1A1
GO:0010762	regulation of fibroblast migration	0.238277	0.0132357	12.7982	0.177059	2	19	6385,51057	SDC4,WDPCP
GO:0051293	establishment of spindle localization	0.238277	0.0132357	12.7982	0.177059	2	19	4627,9181	MYH9,ARHGEF2
GO:0016101	diterpenoid metabolic process	0.238277	0.0137497	6.45551	0.503221	3	54	6385,8694,54658	SDC4,DGAT1,UGT1A1
GO:0031032	actomyosin structure organization	0.238277	0.0139636	4.60768	0.931891	4	100	1265,4070,4627,6385	CNN2,TACSTD2,MYH9,SDC4
GO:0042445	hormone metabolic process	0.238277	0.0139636	4.60768	0.931891	4	100	1081,1733,8694,54658	CGA,DIO1,DGAT1,UGT1A1
GO:0002446	neutrophil mediated immunity	0.238277	0.0141784	2.93349	2.57202	7	276	967,1265,1535,3684,3920,4758,8694	CD63,CNN2,CYBA,ITGAM,LAMP2,NEU1,DGAT1
GO:0010765	positive regulation of sodium ion transport	0.238277	0.0146182	12.0858	0.186378	2	20	483,1272	ATP1B3,CNTN1
GO:0071827	plasma lipoprotein particle organization	0.238277	0.0146182	12.0858	0.186378	2	20	1071,8694	CETP,DGAT1
GO:0048646	anatomical structure formation involved in morphogenesis	0.245421	0.0153729	2.28098	5.27451	11	566	356,1890,2668,2833,4162,4627,5819,6385,7045,79143,85442	FASLG,TYMP,GDNF,CXCR3,MCAM,MYH9,NECTIN2,SDC4,TGFBI,MBOAT7,KNDC1
GO:0002376	immune system process	0.245421	0.015748	1.85564	12.2357	20	1313	356,483,967,1265,1535,2833,3684,3920,4627,4758,5819,6385,7412,8694,8792,9181,9308,30968,84888,286410	FASLG,ATP1B3,CD63,CNN2,CYBA,CXCR3,ITGAM,LAMP2,MYH9,NEU1,NECTIN2,SDC4,VCAM1,DGAT1,TNFRSF11A,ARHGEF2,CD83,STOML2,SPPL2A,ATP11C
GO:0006721	terpenoid metabolic process	0.245421	0.0159008	6.09473	0.531178	3	57	6385,8694,54658	SDC4,DGAT1,UGT1A1
GO:0097178	ruffle assembly	0.245421	0.0160602	11.4484	0.195697	2	21	4070,51057	TACSTD2,WDPCP
GO:0043603	cellular amide metabolic process	0.248902	0.0170077	2.16603	6.07593	12	652	1081,2941,2947,3920,4758,51067,51263,54460,57038,64951,116541,373156	CGA,GSTA4,GSTM3,LAMP2,NEU1,YARS2,MRPL30,MRPS21,RARS2,MRPS24,MRPL54,GSTK1
GO:0000002	mitochondrial genome maintenance	0.248902	0.0175606	10.8747	0.205016	2	22	1890,30968	TYMP,STOML2
GO:0006623	protein targeting to vacuole	0.248902	0.0175606	10.8747	0.205016	2	22	3920,51028	LAMP2,VPS36
GO:0070266	necroptotic process	0.248902	0.0175606	10.8747	0.205016	2	22	356,9181	FASLG,ARHGEF2
GO:0071825	protein-lipid complex subunit organization	0.248902	0.0175606	10.8747	0.205016	2	22	1071,8694	CETP,DGAT1
GO:0043299	leukocyte degranulation	0.250087	0.0181466	2.78369	2.70249	7	290	967,1265,1535,3684,3920,4758,8694	CD63,CNN2,CYBA,ITGAM,LAMP2,NEU1,DGAT1
GO:0002275	myeloid cell activation involved in immune response	0.250087	0.0187716	2.76349	2.72112	7	292	967,1265,1535,3684,3920,4758,8694	CD63,CNN2,CYBA,ITGAM,LAMP2,NEU1,DGAT1
GO:0098609	cell-cell adhesion	0.250087	0.0188064	2.5637	3.36413	8	361	1825,4070,4627,5819,6385,7412,9308,199731	DSC3,TACSTD2,MYH9,NECTIN2,SDC4,VCAM1,CD83,CADM4
GO:0051653	spindle localization	0.250087	0.0191181	10.3556	0.214335	2	23	4627,9181	MYH9,ARHGEF2
GO:0072666	establishment of protein localization to vacuole	0.250087	0.0191181	10.3556	0.214335	2	23	3920,51028	LAMP2,VPS36
GO:0043270	positive regulation of ion transport	0.250087	0.0191785	4.1681	1.02508	4	110	483,1272,2668,8792	ATP1B3,CNTN1,GDNF,TNFRSF11A
GO:0002444	myeloid leukocyte mediated immunity	0.258231	0.0200671	2.72393	2.7584	7	296	967,1265,1535,3684,3920,4758,8694	CD63,CNN2,CYBA,ITGAM,LAMP2,NEU1,DGAT1
GO:0006414	translational elongation	0.258446	0.020348	4.08995	1.04372	4	112	51263,54460,64951,116541	MRPL30,MRPS21,MRPS24,MRPL54
GO:0002443	leukocyte mediated immunity	0.267629	0.0214596	2.49724	3.448	8	370	967,1265,1535,3684,3920,4758,5819,8694	CD63,CNN2,CYBA,ITGAM,LAMP2,NEU1,NECTIN2,DGAT1
GO:2001237	negative regulation of extrinsic apoptotic signaling pathway	0.267629	0.0216183	5.39092	0.59641	3	64	356,2668,9181	FASLG,GDNF,ARHGEF2
GO:0010761	fibroblast migration	0.270456	0.0223998	9.45294	0.232973	2	25	6385,51057	SDC4,WDPCP
GO:2000736	regulation of stem cell differentiation	0.270456	0.0223998	9.45294	0.232973	2	25	2668,4070	GDNF,TACSTD2
GO:0007160	cell-matrix adhesion	0.272134	0.022817	3.94202	1.08099	4	116	967,6385,7412,51057	CD63,SDC4,VCAM1,WDPCP
GO:0043241	protein complex disassembly	0.274314	0.023422	3.26664	1.63081	5	175	9181,51263,54460,64951,116541	ARHGEF2,MRPL30,MRPS21,MRPS24,MRPL54
GO:0032623	interleukin-2 production	0.274314	0.0241217	9.05802	0.242292	2	26	9308,30968	CD83,STOML2
GO:0097300	programmed necrotic cell death	0.274314	0.0241217	9.05802	0.242292	2	26	356,9181	FASLG,ARHGEF2
GO:1902042	negative regulation of extrinsic apoptotic signaling pathway via death domain receptors	0.274314	0.0241217	9.05802	0.242292	2	26	356,9181	FASLG,ARHGEF2
GO:0006928	movement of cell or subcellular component	0.275687	0.0246617	1.86293	9.51461	16	1021	483,967,1081,2530,2668,2833,3684,4070,4162,4627,6385,7412,8792,25911,51057,79143	ATP1B3,CD63,CGA,FUT8,GDNF,CXCR3,ITGAM,TACSTD2,MCAM,MYH9,SDC4,VCAM1,TNFRSF11A,DPCD,WDPCP,MBOAT7
GO:1901136	carbohydrate derivative catabolic process	0.275687	0.0254617	3.8043	1.11827	4	120	1890,4758,6385,26270	TYMP,NEU1,SDC4,FBXO6
GO:0035924	cellular response to vascular endothelial growth factor stimulus	0.275687	0.0258961	8.69468	0.251611	2	27	967,7412	CD63,VCAM1
GO:0060119	inner ear receptor cell development	0.275687	0.0258961	8.69468	0.251611	2	27	6385,51057	SDC4,WDPCP
GO:0001657	ureteric bud development	0.275687	0.0263046	4.9796	0.643005	3	69	2668,4070,6385	GDNF,TACSTD2,SDC4
GO:0072163	mesonephric epithelium development	0.275687	0.0273022	4.90471	0.652324	3	70	2668,4070,6385	GDNF,TACSTD2,SDC4
GO:0072164	mesonephric tubule development	0.275687	0.0273022	4.90471	0.652324	3	70	2668,4070,6385	GDNF,TACSTD2,SDC4
GO:0016050	vesicle organization	0.275687	0.0273424	2.77842	2.30177	6	247	356,5819,6385,8676,51028,64689	FASLG,NECTIN2,SDC4,STX11,VPS36,GORASP1
GO:0032760	positive regulation of tumor necrosis factor production	0.275687	0.027722	8.3593	0.26093	2	28	1535,9181	CYBA,ARHGEF2
GO:0051353	positive regulation of oxidoreductase activity	0.275687	0.027722	8.3593	0.26093	2	28	1535,2668	CYBA,GDNF
GO:0031589	cell-substrate adhesion	0.275687	0.027735	3.11687	1.70536	5	183	967,4070,6385,7412,51057	CD63,TACSTD2,SDC4,VCAM1,WDPCP
GO:0030010	establishment of cell polarity	0.275687	0.0283198	4.83201	0.661643	3	71	4627,9181,51057	MYH9,ARHGEF2,WDPCP
GO:1901214	regulation of neuron death	0.275687	0.0288874	3.08151	1.724	5	185	356,1728,2668,5536,112398	FASLG,NQO1,GDNF,PPP5C,EGLN2
GO:0009636	response to toxic substance	0.275687	0.0290183	3.64495	1.16486	4	125	1728,2947,27244,373156	NQO1,GSTM3,SESN1,GSTK1
GO:0001823	mesonephros development	0.275687	0.0293574	4.76143	0.670962	3	72	2668,4070,6385	GDNF,TACSTD2,SDC4
GO:0000959	mitochondrial RNA metabolic process	0.275687	0.0295983	8.04876	0.270249	2	29	7978,51067	MTERF1,YARS2
GO:0031529	ruffle organization	0.275687	0.0295983	8.04876	0.270249	2	29	4070,51057	TACSTD2,WDPCP
GO:0070265	necrotic cell death	0.275687	0.0295983	8.04876	0.270249	2	29	356,9181	FASLG,ARHGEF2
GO:1903557	positive regulation of tumor necrosis factor superfamily cytokine production	0.275687	0.0295983	8.04876	0.270249	2	29	1535,9181	CYBA,ARHGEF2
GO:0001525	angiogenesis	0.285466	0.0312984	2.68659	2.37632	6	255	356,1890,2833,4162,4627,7045	FASLG,TYMP,CXCR3,MCAM,MYH9,TGFBI
GO:0006720	isoprenoid metabolic process	0.285466	0.0314925	4.62622	0.6896	3	74	6385,8694,54658	SDC4,DGAT1,UGT1A1
GO:0006509	membrane protein ectodomain proteolysis	0.285466	0.0315239	7.7604	0.279567	2	30	4627,84888	MYH9,SPPL2A
GO:0006887	exocytosis	0.29011	0.0323333	2.17987	4.4358	9	476	967,1265,1535,3684,3920,4758,6385,8676,8694	CD63,CNN2,CYBA,ITGAM,LAMP2,NEU1,SDC4,STX11,DGAT1
GO:0018279	protein N-linked glycosylation via asparagine	0.295141	0.0334977	7.49192	0.288886	2	31	2530,29880	FUT8,ALG5
GO:0032755	positive regulation of interleukin-6 production	0.295141	0.0334977	7.49192	0.288886	2	31	1535,9181	CYBA,ARHGEF2
GO:0009617	response to bacterium	0.295143	0.0337996	2.94758	1.79855	5	193	356,1535,7412,8792,54658	FASLG,CYBA,VCAM1,TNFRSF11A,UGT1A1
GO:0045055	regulated exocytosis	0.296452	0.0347588	2.26144	3.78348	8	406	967,1265,1535,3684,3920,4758,8676,8694	CD63,CNN2,CYBA,ITGAM,LAMP2,NEU1,STX11,DGAT1
GO:0006801	superoxide metabolic process	0.296452	0.0355186	7.24135	0.298205	2	32	1535,1728	CYBA,NQO1
GO:0018196	peptidyl-asparagine modification	0.296452	0.0355186	7.24135	0.298205	2	32	2530,29880	FUT8,ALG5
GO:0032781	positive regulation of ATPase activity	0.296452	0.0355186	7.24135	0.298205	2	32	483,26092	ATP1B3,TOR1AIP1
GO:0072665	protein localization to vacuole	0.296452	0.0355186	7.24135	0.298205	2	32	3920,51028	LAMP2,VPS36
GO:0010876	lipid localization	0.296452	0.0357682	2.90025	1.82651	5	196	1071,8694,8792,30968,286410	CETP,DGAT1,TNFRSF11A,STOML2,ATP11C
GO:0019538	protein metabolic process	0.300495	0.0367987	1.53283	29.6994	38	3187	356,1071,1081,1272,2530,2668,3920,4627,5257,5536,6385,7045,8792,9181,10406,10612,22868,25831,26233,26270,27232,29880,30968,51028,51067,51263,54460,54935,57038,64689,64951,84888,85442,112398,116541,140733,285315,100996939	FASLG,CETP,CGA,CNTN1,FUT8,GDNF,LAMP2,MYH9,PHKB,PPP5C,SDC4,TGFBI,TNFRSF11A,ARHGEF2,WFDC2,TRIM3,FASTKD2,HECTD1,FBXL6,FBXO6,GNMT,ALG5,STOML2,VPS36,YARS2,MRPL30,MRPS21,DUSP23,RARS2,GORASP1,MRPS24,SPPL2A,KNDC1,EGLN2,MRPL54,MACROD2,C3orf33,PYURF
GO:0034332	adherens junction organization	0.300495	0.0371779	4.31933	0.736194	3	79	5819,6385,51057	NECTIN2,SDC4,WDPCP
GO:0045471	response to ethanol	0.300495	0.0371779	4.31933	0.736194	3	79	1728,7412,54658	NQO1,VCAM1,UGT1A1
GO:0090183	regulation of kidney development	0.30061	0.0375858	7.00694	0.307524	2	33	2668,4070	GDNF,TACSTD2
GO:0032984	macromolecular complex disassembly	0.30061	0.0378068	2.85438	1.85446	5	199	9181,51263,54460,64951,116541	ARHGEF2,MRPL30,MRPS21,MRPS24,MRPL54
GO:0001667	ameboidal-type cell migration	0.302867	0.038502	2.83941	1.86378	5	200	2668,4070,4627,6385,51057	GDNF,TACSTD2,MYH9,SDC4,WDPCP
GO:0043523	regulation of neuron apoptotic process	0.302867	0.0387099	3.3114	1.27669	4	137	356,1728,2668,112398	FASLG,NQO1,GDNF,EGLN2
GO:0043525	positive regulation of neuron apoptotic process	0.308133	0.0396981	6.78718	0.316843	2	34	356,1728	FASLG,NQO1
GO:0015914	phospholipid transport	0.319143	0.0418545	6.58074	0.326162	2	35	1071,286410	CETP,ATP11C
GO:0097006	regulation of plasma lipoprotein particle levels	0.319143	0.0418545	6.58074	0.326162	2	35	1071,8694	CETP,DGAT1
GO:0070997	neuron death	0.319143	0.0420956	2.76678	1.91038	5	205	356,1728,2668,5536,112398	FASLG,NQO1,GDNF,PPP5C,EGLN2
GO:0044267	cellular protein metabolic process	0.322405	0.0439201	1.51171	27.1926	35	2918	356,1272,2530,2668,3920,4627,5257,5536,6385,7045,8792,9181,10406,10612,22868,25831,26233,26270,27232,29880,30968,51028,51067,51263,54460,54935,57038,64689,64951,85442,112398,116541,140733,285315,100996939	FASLG,CNTN1,FUT8,GDNF,LAMP2,MYH9,PHKB,PPP5C,SDC4,TGFBI,TNFRSF11A,ARHGEF2,WFDC2,TRIM3,FASTKD2,HECTD1,FBXL6,FBXO6,GNMT,ALG5,STOML2,VPS36,YARS2,MRPL30,MRPS21,DUSP23,RARS2,GORASP1,MRPS24,KNDC1,EGLN2,MRPL54,MACROD2,C3orf33,PYURF
GO:0006418	tRNA aminoacylation for protein translation	0.322405	0.0440541	6.38645	0.335481	2	36	51067,57038	YARS2,RARS2
GO:0035710	CD4-positive, alpha-beta T cell activation	0.322405	0.0440541	6.38645	0.335481	2	36	9308,30968	CD83,STOML2
GO:0060113	inner ear receptor cell differentiation	0.322405	0.0440541	6.38645	0.335481	2	36	6385,51057	SDC4,WDPCP
GO:0002696	positive regulation of leukocyte activation	0.322405	0.0441742	3.16622	1.3326	4	143	5819,7412,9308,286410	NECTIN2,VCAM1,CD83,ATP11C
GO:0032496	response to lipopolysaccharide	0.32341	0.0451251	3.14323	1.34192	4	144	356,7412,8792,54658	FASLG,VCAM1,TNFRSF11A,UGT1A1
GO:0009311	oligosaccharide metabolic process	0.32341	0.0462959	6.20325	0.3448	2	37	2530,4758	FUT8,NEU1
GO:0042490	mechanoreceptor differentiation	0.32341	0.0462959	6.20325	0.3448	2	37	6385,51057	SDC4,WDPCP
GO:0051893	regulation of focal adhesion assembly	0.32341	0.0462959	6.20325	0.3448	2	37	6385,51057	SDC4,WDPCP
GO:0060688	regulation of morphogenesis of a branching structure	0.32341	0.0462959	6.20325	0.3448	2	37	2668,4070	GDNF,TACSTD2
GO:0090109	regulation of cell-substrate junction assembly	0.32341	0.0462959	6.20325	0.3448	2	37	6385,51057	SDC4,WDPCP
GO:0042110	T cell activation	0.329184	0.0474591	2.67099	1.97561	5	212	4627,6385,7412,9308,30968	MYH9,SDC4,VCAM1,CD83,STOML2
GO:0006399	tRNA metabolic process	0.335221	0.0490435	3.05447	1.3792	4	148	51067,51367,57038,113179	YARS2,POP5,RARS2,ADAT3
GO:0002366	leukocyte activation involved in immune response	0.335221	0.0493779	2.21948	3.34549	7	359	967,1265,1535,3684,3920,4758,8694	CD63,CNN2,CYBA,ITGAM,LAMP2,NEU1,DGAT1
GO:0000302	response to reactive oxygen species	0.335221	0.0500518	3.03305	1.38852	4	149	1535,1728,5536,27244	CYBA,NQO1,PPP5C,SESN1
GO:0050867	positive regulation of cell activation	0.335221	0.0500518	3.03305	1.38852	4	149	5819,7412,9308,286410	NECTIN2,VCAM1,CD83,ATP11C
GO:0002263	cell activation involved in immune response	0.335221	0.0506063	2.20641	3.36413	7	361	967,1265,1535,3684,3920,4758,8694	CD63,CNN2,CYBA,ITGAM,LAMP2,NEU1,DGAT1
GO:0043039	tRNA aminoacylation	0.335221	0.0509023	5.86658	0.363438	2	39	51067,57038	YARS2,RARS2
GO:1902041	regulation of extrinsic apoptotic signaling pathway via death domain receptors	0.335221	0.0509023	5.86658	0.363438	2	39	356,9181	FASLG,ARHGEF2
GO:0002237	response to molecule of bacterial origin	0.335221	0.0510715	3.01192	1.39784	4	150	356,7412,8792,54658	FASLG,VCAM1,TNFRSF11A,UGT1A1
GO:0043269	regulation of ion transport	0.33585	0.0515126	2.36284	2.68385	6	288	483,967,1272,1535,2668,8792	ATP1B3,CD63,CNTN1,CYBA,GDNF,TNFRSF11A
GO:0050801	ion homeostasis	0.33585	0.0518541	2.19348	3.38277	7	363	356,483,1071,1535,2833,8694,30968	FASLG,ATP1B3,CETP,CYBA,CXCR3,DGAT1,STOML2
GO:0033619	membrane protein proteolysis	0.338268	0.053265	5.71153	0.372757	2	40	4627,84888	MYH9,SPPL2A
GO:0043038	amino acid activation	0.338268	0.053265	5.71153	0.372757	2	40	51067,57038	YARS2,RARS2
GO:1903391	regulation of adherens junction organization	0.338268	0.053265	5.71153	0.372757	2	40	6385,51057	SDC4,WDPCP
GO:0051402	neuron apoptotic process	0.342451	0.0552645	2.93022	1.43511	4	154	356,1728,2668,112398	FASLG,NQO1,GDNF,EGLN2
GO:0007422	peripheral nervous system development	0.342451	0.0556662	5.56443	0.382075	2	41	2668,2947	GDNF,GSTM3
GO:0048814	regulation of dendrite morphogenesis	0.342451	0.0556662	5.56443	0.382075	2	41	64689,85442	GORASP1,KNDC1
GO:0044724	single-organism carbohydrate catabolic process	0.342451	0.0556746	3.64145	0.866659	3	93	2530,4758,5257	FUT8,NEU1,PHKB
GO:0072073	kidney epithelium development	0.342451	0.0556746	3.64145	0.866659	3	93	2668,4070,6385	GDNF,TACSTD2,SDC4
GO:0002694	regulation of leukocyte activation	0.351599	0.0575637	2.52103	2.08744	5	224	5819,6385,7412,9308,286410	NECTIN2,SDC4,VCAM1,CD83,ATP11C
GO:0044699	single-organism process	0.351599	0.0578809	1.74649	65.0647	71	6982	356,483,967,1071,1081,1265,1272,1535,1728,1733,1825,1890,2530,2668,2833,2941,2947,3684,3920,4070,4162,4627,4758,5257,5536,5819,6385,7045,7412,8676,8694,8792,9181,9308,10406,10612,22868,25911,26092,26270,27232,27244,29880,30968,51057,51067,51263,51501,54460,54658,57038,57510,64689,64951,79143,79827,84795,84888,85442,112398,115817,116541,133418,140733,199731,220002,285315,286410,353345,373156,10099…	FASLG,ATP1B3,CD63,CETP,CGA,CNN2,CNTN1,CYBA,NQO1,DIO1,DSC3,TYMP,FUT8,GDNF,CXCR3,GSTA4,GSTM3,ITGAM,LAMP2,TACSTD2,MCAM,MYH9,NEU1,PHKB,PPP5C,NECTIN2,SDC4,TGFBI,VCAM1,STX11,DGAT1,TNFRSF11A,ARHGEF2,CD83,WFDC2,TRIM3,FASTKD2,DPCD,TOR1AIP1,FBXO6,GNMT,SESN1,ALG5,STOML2,WDPCP,YARS2,MRPL30,HIKESHI,MRPS21,UGT1A1,RARS2,XPO5,GORASP1,MRPS24,MBOAT7,CLMP,PYROXD2,SPPL2A,KNDC1,EGLN2,DHRS1,MRPL54,EMB,MACROD2,CADM4,CY…
GO:0010959	regulation of metal ion transport	0.35334	0.0585287	2.87174	1.46307	4	157	483,967,1272,1535	ATP1B3,CD63,CNTN1,CYBA
GO:0016052	carbohydrate catabolic process	0.359076	0.0601156	3.52275	0.894616	3	96	2530,4758,5257	FUT8,NEU1,PHKB
GO:0001658	branching involved in ureteric bud morphogenesis	0.359076	0.0605803	5.29176	0.400713	2	43	2668,4070	GDNF,TACSTD2
GO:0043462	regulation of ATPase activity	0.359076	0.0605803	5.29176	0.400713	2	43	483,26092	ATP1B3,TOR1AIP1
GO:2001236	regulation of extrinsic apoptotic signaling pathway	0.36311	0.0616321	3.48486	0.903935	3	97	356,2668,9181	FASLG,GDNF,ARHGEF2
GO:0072358	cardiovascular system development	0.366265	0.0625422	2.09507	3.53187	7	379	356,1890,2833,4162,4627,7045,51057	FASLG,TYMP,CXCR3,MCAM,MYH9,TGFBI,WDPCP
GO:0002682	regulation of immune system process	0.374815	0.0646089	1.82801	5.83364	10	626	1535,2833,3684,5819,6385,7412,9308,30968,84888,286410	CYBA,CXCR3,ITGAM,NECTIN2,SDC4,VCAM1,CD83,STOML2,SPPL2A,ATP11C
GO:0002028	regulation of sodium ion transport	0.374815	0.0656376	5.04445	0.419351	2	45	483,1272	ATP1B3,CNTN1
GO:0005977	glycogen metabolic process	0.374815	0.0656376	5.04445	0.419351	2	45	5257,27232	PHKB,GNMT
GO:0071230	cellular response to amino acid stimulus	0.374815	0.0656376	5.04445	0.419351	2	45	1535,27244	CYBA,SESN1
GO:0048514	blood vessel morphogenesis	0.374815	0.066953	2.20106	2.87023	6	308	356,1890,2833,4162,4627,7045	FASLG,TYMP,CXCR3,MCAM,MYH9,TGFBI
GO:0006073	cellular glucan metabolic process	0.374815	0.0682178	4.92923	0.42867	2	46	5257,27232	PHKB,GNMT
GO:0044042	glucan metabolic process	0.374815	0.0682178	4.92923	0.42867	2	46	5257,27232	PHKB,GNMT
GO:0045621	positive regulation of lymphocyte differentiation	0.374815	0.0682178	4.92923	0.42867	2	46	9308,286410	CD83,ATP11C
GO:0051492	regulation of stress fiber assembly	0.374815	0.0682178	4.92923	0.42867	2	46	4070,6385	TACSTD2,SDC4
GO:0060675	ureteric bud morphogenesis	0.374815	0.0682178	4.92923	0.42867	2	46	2668,4070	GDNF,TACSTD2
GO:0072171	mesonephric tubule morphogenesis	0.374815	0.0682178	4.92923	0.42867	2	46	2668,4070	GDNF,TACSTD2
GO:0006875	cellular metal ion homeostasis	0.382723	0.0708089	2.3656	2.2179	5	238	356,483,1535,2833,30968	FASLG,ATP1B3,CYBA,CXCR3,STOML2
GO:1901216	positive regulation of neuron death	0.382723	0.0708312	4.81913	0.437989	2	47	356,1728	FASLG,NQO1
GO:1902882	regulation of response to oxidative stress	0.382723	0.0708312	4.81913	0.437989	2	47	2530,27244	FUT8,SESN1
GO:0046649	lymphocyte activation	0.390546	0.0729376	2.14939	2.93546	6	315	4627,6385,7412,9308,30968,286410	MYH9,SDC4,VCAM1,CD83,STOML2,ATP11C
GO:0007045	cell-substrate adherens junction assembly	0.390546	0.073477	4.71381	0.447308	2	48	6385,51057	SDC4,WDPCP
GO:0048041	focal adhesion assembly	0.390546	0.073477	4.71381	0.447308	2	48	6385,51057	SDC4,WDPCP
GO:0070555	response to interleukin-1	0.399363	0.0761545	4.61298	0.456627	2	49	1535,8792	CYBA,TNFRSF11A
GO:0072078	nephron tubule morphogenesis	0.399363	0.0761545	4.61298	0.456627	2	49	2668,4070	GDNF,TACSTD2
GO:0001822	kidney development	0.399363	0.0763608	2.6107	1.60285	4	172	2668,4070,6385,51057	GDNF,TACSTD2,SDC4,WDPCP
GO:0007163	establishment or maintenance of cell polarity	0.403701	0.0777589	3.14608	0.997124	3	107	4627,9181,51057	MYH9,ARHGEF2,WDPCP
GO:0050865	regulation of cell activation	0.403701	0.0780159	2.29468	2.28313	5	245	5819,6385,7412,9308,286410	NECTIN2,SDC4,VCAM1,CD83,ATP11C
GO:0010771	negative regulation of cell morphogenesis involved in differentiation	0.40381	0.0788627	4.51635	0.465946	2	50	4070,64689	TACSTD2,GORASP1
GO:0072088	nephron epithelium morphogenesis	0.40381	0.0788627	4.51635	0.465946	2	50	2668,4070	GDNF,TACSTD2
GO:0033993	response to lipid	0.406548	0.0798131	1.87709	4.50104	8	483	356,1535,1728,5536,7412,8792,54658,112398	FASLG,CYBA,NQO1,PPP5C,VCAM1,TNFRSF11A,UGT1A1,EGLN2
GO:0015748	organophosphate ester transport	0.409987	0.0816009	4.42366	0.475265	2	51	1071,286410	CETP,ATP11C
GO:0071260	cellular response to mechanical stimulus	0.409987	0.0816009	4.42366	0.475265	2	51	1265,1535	CNN2,CYBA
GO:0006790	sulfur compound metabolic process	0.409987	0.082307	2.25599	2.32041	5	249	2941,2947,8694,27232,373156	GSTA4,GSTM3,DGAT1,GNMT,GSTK1
GO:0030038	contractile actin filament bundle assembly	0.409987	0.0843684	4.33468	0.484584	2	52	4070,6385	TACSTD2,SDC4
GO:0032231	regulation of actin filament bundle assembly	0.409987	0.0843684	4.33468	0.484584	2	52	4070,6385	TACSTD2,SDC4
GO:0043149	stress fiber assembly	0.409987	0.0843684	4.33468	0.484584	2	52	4070,6385	TACSTD2,SDC4
GO:0061333	renal tubule morphogenesis	0.409987	0.0843684	4.33468	0.484584	2	52	2668,4070	GDNF,TACSTD2
GO:0072028	nephron morphogenesis	0.409987	0.0843684	4.33468	0.484584	2	52	2668,4070	GDNF,TACSTD2
GO:1903409	reactive oxygen species biosynthetic process	0.409987	0.0843684	4.33468	0.484584	2	52	1535,1728	CYBA,NQO1
GO:0007584	response to nutrient	0.409987	0.0846804	3.02813	1.0344	3	111	1728,7412,54658	NQO1,VCAM1,UGT1A1
GO:0031667	response to nutrient levels	0.410569	0.0856072	2.22779	2.34837	5	252	1535,1728,3920,7412,54658	CYBA,NQO1,LAMP2,VCAM1,UGT1A1
GO:0010256	endomembrane system organization	0.410569	0.086011	1.93166	3.81144	7	409	356,483,5819,26092,51028,51501,64689	FASLG,ATP1B3,NECTIN2,TOR1AIP1,VPS36,HIKESHI,GORASP1
GO:0006112	energy reserve metabolic process	0.410569	0.0871643	4.24919	0.493902	2	53	5257,27232	PHKB,GNMT
GO:0007032	endosome organization	0.410569	0.0871643	4.24919	0.493902	2	53	356,51028	FASLG,VPS36
GO:0032675	regulation of interleukin-6 production	0.410569	0.0871643	4.24919	0.493902	2	53	1535,9181	CYBA,ARHGEF2
GO:0060326	cell chemotaxis	0.410569	0.0882374	2.97238	1.05304	3	113	2833,7412,8792	CXCR3,VCAM1,TNFRSF11A
GO:0032635	interleukin-6 production	0.410569	0.089988	4.16699	0.503221	2	54	1535,9181	CYBA,ARHGEF2
GO:0034333	adherens junction assembly	0.410569	0.089988	4.16699	0.503221	2	54	6385,51057	SDC4,WDPCP
GO:0072001	renal system development	0.410569	0.0909916	2.44707	1.70536	4	183	2668,4070,6385,51057	GDNF,TACSTD2,SDC4,WDPCP
GO:0002521	leukocyte differentiation	0.410569	0.0924158	2.17339	2.40428	5	258	4627,7412,8792,9308,286410	MYH9,VCAM1,TNFRSF11A,CD83,ATP11C
GO:0007044	cell-substrate junction assembly	0.410569	0.0928386	4.08789	0.51254	2	55	6385,51057	SDC4,WDPCP
GO:0021549	cerebellum development	0.410569	0.0928386	4.08789	0.51254	2	55	1272,85442	CNTN1,KNDC1
GO:0032368	regulation of lipid transport	0.410569	0.0928386	4.08789	0.51254	2	55	1071,8792	CETP,TNFRSF11A
GO:0032680	regulation of tumor necrosis factor production	0.410569	0.0928386	4.08789	0.51254	2	55	1535,9181	CYBA,ARHGEF2
GO:0044264	cellular polysaccharide metabolic process	0.410569	0.0928386	4.08789	0.51254	2	55	5257,27232	PHKB,GNMT
GO:0046631	alpha-beta T cell activation	0.410569	0.0928386	4.08789	0.51254	2	55	9308,30968	CD83,STOML2
GO:1901888	regulation of cell junction assembly	0.410569	0.0928386	4.08789	0.51254	2	55	6385,51057	SDC4,WDPCP
GO:0010810	regulation of cell-substrate adhesion	0.410569	0.09369	2.89244	1.08099	3	116	4070,6385,51057	TACSTD2,SDC4,WDPCP
GO:0030155	regulation of cell adhesion	0.410569	0.0936973	2.00121	3.14047	6	337	4070,6385,7045,7412,9308,51057	TACSTD2,SDC4,TGFBI,VCAM1,CD83,WDPCP
GO:0022604	regulation of cell morphogenesis	0.410569	0.0947464	2.15583	2.42292	5	260	4070,4627,51057,64689,85442	TACSTD2,MYH9,WDPCP,GORASP1,KNDC1
GO:0006874	cellular calcium ion homeostasis	0.410569	0.0952013	2.40588	1.73332	4	186	356,1535,2833,30968	FASLG,CYBA,CXCR3,STOML2
GO:0097305	response to alcohol	0.410569	0.0955381	2.86673	1.09031	3	117	1728,7412,54658	NQO1,VCAM1,UGT1A1
GO:0008037	cell recognition	0.410569	0.0957154	4.01172	0.521859	2	56	5819,199731	NECTIN2,CADM4
GO:0045454	cell redox homeostasis	0.410569	0.0957154	4.01172	0.521859	2	56	1535,112398	CYBA,EGLN2
GO:0060402	calcium ion transport into cytosol	0.410569	0.0957154	4.01172	0.521859	2	56	356,1535	FASLG,CYBA
GO:1903555	regulation of tumor necrosis factor superfamily cytokine production	0.410569	0.0957154	4.01172	0.521859	2	56	1535,9181	CYBA,ARHGEF2
GO:0071345	cellular response to cytokine stimulus	0.415725	0.097786	1.97636	3.17775	6	341	1535,2833,7412,8792,9181,84888	CYBA,CXCR3,VCAM1,TNFRSF11A,ARHGEF2,SPPL2A
GO:0008625	extrinsic apoptotic signaling pathway via death domain receptors	0.415725	0.0986178	3.93832	0.531178	2	57	356,9181	FASLG,ARHGEF2
GO:0032640	tumor necrosis factor production	0.415725	0.0986178	3.93832	0.531178	2	57	1535,9181	CYBA,ARHGEF2
GO:0051341	regulation of oxidoreductase activity	0.415725	0.0986178	3.93832	0.531178	2	57	1535,2668	CYBA,GDNF
GO:0051249	regulation of lymphocyte activation	0.417266	0.0995025	2.36602	1.76127	4	189	6385,7412,9308,286410	SDC4,VCAM1,CD83,ATP11C
GO:0006520	cellular amino acid metabolic process	0.417266	0.100705	2.11311	2.46951	5	265	1728,27232,51067,57038,112398	NQO1,GNMT,YARS2,RARS2,EGLN2
GO:0007162	negative regulation of cell adhesion	0.417266	0.101172	2.79224	1.11827	3	120	4070,6385,7045	TACSTD2,SDC4,TGFBI
GO:0016485	protein processing	0.417266	0.101172	2.79224	1.11827	3	120	1081,4627,30968	CGA,MYH9,STOML2
GO:0071706	tumor necrosis factor superfamily cytokine production	0.417266	0.101545	3.86754	0.540497	2	58	1535,9181	CYBA,ARHGEF2
GO:0044767	single-organism developmental process	0.417266	0.101965	1.36704	29.0191	35	3114	356,967,1071,1272,1728,1825,1890,2530,2668,2833,2947,3684,4070,4162,4627,5819,6385,7045,7412,8792,9181,9308,10612,25911,29880,51057,51501,54658,64689,79143,79827,85442,140733,286410,373156	FASLG,CD63,CETP,CNTN1,NQO1,DSC3,TYMP,FUT8,GDNF,CXCR3,GSTM3,ITGAM,TACSTD2,MCAM,MYH9,NECTIN2,SDC4,TGFBI,VCAM1,TNFRSF11A,ARHGEF2,CD83,TRIM3,DPCD,ALG5,WDPCP,HIKESHI,UGT1A1,GORASP1,MBOAT7,CLMP,KNDC1,MACROD2,ATP11C,GSTK1
GO:0009607	response to biotic stimulus	0.417266	0.10197	1.95209	3.21503	6	345	356,1535,5819,7412,8792,54658	FASLG,CYBA,NECTIN2,VCAM1,TNFRSF11A,UGT1A1
GO:0055074	calcium ion homeostasis	0.417362	0.10242	2.34016	1.77991	4	191	356,1535,2833,30968	FASLG,CYBA,CXCR3,STOML2
GO:0009991	response to extracellular stimulus	0.42682	0.105606	2.08009	2.50679	5	269	1535,1728,3920,7412,54658	CYBA,NQO1,LAMP2,VCAM1,UGT1A1
GO:0006979	response to oxidative stress	0.42682	0.10685	2.072	2.51611	5	270	1535,1728,2530,5536,27244	CYBA,NQO1,FUT8,PPP5C,SESN1
GO:0007204	positive regulation of cytosolic calcium ion concentration	0.42682	0.106937	2.72147	1.14623	3	123	356,1535,2833	FASLG,CYBA,CXCR3
GO:0055088	lipid homeostasis	0.42682	0.107471	3.7333	0.559135	2	60	1071,8694	CETP,DGAT1
GO:0055065	metal ion homeostasis	0.42682	0.108101	2.06396	2.52543	5	271	356,483,1535,2833,30968	FASLG,ATP1B3,CYBA,CXCR3,STOML2
GO:0032970	regulation of actin filament-based process	0.42682	0.108373	2.29007	1.81719	4	195	1265,4070,4627,6385	CNN2,TACSTD2,MYH9,SDC4
GO:0072503	cellular divalent inorganic cation homeostasis	0.42682	0.108373	2.29007	1.81719	4	195	356,1535,2833,30968	FASLG,CYBA,CXCR3,STOML2
GO:0002831	regulation of response to biotic stimulus	0.42682	0.110468	3.6696	0.568454	2	61	1535,5819	CYBA,NECTIN2
GO:0005976	polysaccharide metabolic process	0.42682	0.110468	3.6696	0.568454	2	61	5257,27232	PHKB,GNMT
GO:0006641	triglyceride metabolic process	0.42682	0.110468	3.6696	0.568454	2	61	1071,8694	CETP,DGAT1
GO:0045807	positive regulation of endocytosis	0.42682	0.110468	3.6696	0.568454	2	61	967,1535	CD63,CYBA
GO:0060993	kidney morphogenesis	0.42682	0.110468	3.6696	0.568454	2	61	2668,4070	GDNF,TACSTD2
GO:0072080	nephron tubule development	0.42682	0.110468	3.6696	0.568454	2	61	2668,4070	GDNF,TACSTD2
GO:0015850	organic hydroxy compound transport	0.42682	0.110851	2.67623	1.16486	3	125	1071,2668,133418	CETP,GDNF,EMB
GO:0006952	defense response	0.426888	0.111445	1.67195	5.6659	9	608	1535,2833,3684,5819,7412,8792,9181,9308,54658	CYBA,CXCR3,ITGAM,NECTIN2,VCAM1,TNFRSF11A,ARHGEF2,CD83,UGT1A1
GO:0046486	glycerolipid metabolic process	0.426888	0.113177	2.03241	2.5627	5	275	1071,8694,30968,79143,100996939	CETP,DGAT1,STOML2,MBOAT7,PYURF
GO:0022037	metencephalon development	0.426888	0.113488	3.60802	0.577773	2	62	1272,85442	CNTN1,KNDC1
GO:0030004	cellular monovalent inorganic cation homeostasis	0.426888	0.113488	3.60802	0.577773	2	62	356,483	FASLG,ATP1B3
GO:0034754	cellular hormone metabolic process	0.426888	0.113488	3.60802	0.577773	2	62	8694,54658	DGAT1,UGT1A1
GO:0061326	renal tubule development	0.426888	0.113488	3.60802	0.577773	2	62	2668,4070	GDNF,TACSTD2
GO:0003014	renal system process	0.432016	0.116529	3.54845	0.587092	2	63	1535,4162	CYBA,MCAM
GO:0030183	B cell differentiation	0.432016	0.116529	3.54845	0.587092	2	63	7412,286410	VCAM1,ATP11C
GO:0060401	cytosolic calcium ion transport	0.432016	0.116529	3.54845	0.587092	2	63	356,1535	FASLG,CYBA
GO:0051251	positive regulation of lymphocyte activation	0.432016	0.116825	2.61108	1.19282	3	128	7412,9308,286410	VCAM1,CD83,ATP11C
GO:0006954	inflammatory response	0.432016	0.11706	2.00935	2.59066	5	278	1535,2833,7412,8792,54658	CYBA,CXCR3,VCAM1,TNFRSF11A,UGT1A1
GO:0051047	positive regulation of secretion	0.432348	0.117592	2.21874	1.8731	4	201	1535,2668,6385,8792	CYBA,GDNF,SDC4,TNFRSF11A
GO:0030154	cell differentiation	0.433807	0.118432	1.38008	18.9826	24	2037	356,967,1071,1272,1825,1890,2668,2947,3684,4070,4627,5819,6385,7045,7412,8792,9181,9308,51057,64689,79143,85442,286410,373156	FASLG,CD63,CETP,CNTN1,DSC3,TYMP,GDNF,GSTM3,ITGAM,TACSTD2,MYH9,NECTIN2,SDC4,TGFBI,VCAM1,TNFRSF11A,ARHGEF2,CD83,WDPCP,GORASP1,MBOAT7,KNDC1,ATP11C,GSTK1
GO:0072507	divalent inorganic cation homeostasis	0.437858	0.120739	2.19591	1.89174	4	203	356,1535,2833,30968	FASLG,CYBA,CXCR3,STOML2
GO:0001568	blood vessel development	0.437858	0.120792	1.85506	3.37345	6	362	356,1890,2833,4162,4627,7045	FASLG,TYMP,CXCR3,MCAM,MYH9,TGFBI
GO:0002684	positive regulation of immune system process	0.437858	0.121085	1.76088	4.15624	7	446	1535,3684,5819,7412,9308,30968,286410	CYBA,ITGAM,NECTIN2,VCAM1,CD83,STOML2,ATP11C
GO:0006935	chemotaxis	0.437858	0.122335	1.97938	2.62793	5	282	1890,2668,2833,7412,8792	TYMP,GDNF,CXCR3,VCAM1,TNFRSF11A
GO:0044723	single-organism carbohydrate metabolic process	0.437858	0.122335	1.97938	2.62793	5	282	2530,4758,5257,27232,54658	FUT8,NEU1,PHKB,GNMT,UGT1A1
GO:0032502	developmental process	0.437858	0.122468	1.33371	29.4757	35	3163	356,967,1071,1272,1728,1825,1890,2530,2668,2833,2947,3684,4070,4162,4627,5819,6385,7045,7412,8792,9181,9308,10612,25911,29880,51057,51501,54658,64689,79143,79827,85442,140733,286410,373156	FASLG,CD63,CETP,CNTN1,NQO1,DSC3,TYMP,FUT8,GDNF,CXCR3,GSTM3,ITGAM,TACSTD2,MCAM,MYH9,NECTIN2,SDC4,TGFBI,VCAM1,TNFRSF11A,ARHGEF2,CD83,TRIM3,DPCD,ALG5,WDPCP,HIKESHI,UGT1A1,GORASP1,MBOAT7,CLMP,KNDC1,MACROD2,ATP11C,GSTK1
GO:0001952	regulation of cell-matrix adhesion	0.437858	0.122672	3.435	0.605729	2	65	6385,51057	SDC4,WDPCP
GO:0042330	taxis	0.438227	0.123672	1.97203	2.63725	5	283	1890,2668,2833,7412,8792	TYMP,GDNF,CXCR3,VCAM1,TNFRSF11A
GO:0051656	establishment of organelle localization	0.438227	0.123672	1.97203	2.63725	5	283	4627,5819,8676,9181,64689	MYH9,NECTIN2,STX11,ARHGEF2,GORASP1
GO:0002252	immune effector process	0.438325	0.124147	1.68106	4.98562	8	535	967,1265,1535,3684,3920,4758,5819,8694	CD63,CNN2,CYBA,ITGAM,LAMP2,NEU1,NECTIN2,DGAT1
GO:0030003	cellular cation homeostasis	0.44455	0.126365	1.95747	2.65589	5	285	356,483,1535,2833,30968	FASLG,ATP1B3,CYBA,CXCR3,STOML2
GO:0097191	extrinsic apoptotic signaling pathway	0.44534	0.127045	2.50917	1.23942	3	133	356,2668,9181	FASLG,GDNF,ARHGEF2
GO:0006811	ion transport	0.446698	0.127889	1.5428	7.52036	11	807	356,483,967,1071,1272,1535,2668,8792,30968,133418,286410	FASLG,ATP1B3,CD63,CETP,CNTN1,CYBA,GDNF,TNFRSF11A,STOML2,EMB,ATP11C
GO:0042129	regulation of T cell proliferation	0.448604	0.128893	3.32853	0.624367	2	67	6385,7412	SDC4,VCAM1
GO:0001655	urogenital system development	0.449706	0.130399	2.13012	1.94765	4	209	2668,4070,6385,51057	GDNF,TACSTD2,SDC4,WDPCP
GO:2001234	negative regulation of apoptotic signaling pathway	0.449706	0.131221	2.47057	1.25805	3	135	356,2668,9181	FASLG,GDNF,ARHGEF2
GO:0002224	toll-like receptor signaling pathway	0.449706	0.132032	3.27771	0.633686	2	68	1535,3684	CYBA,ITGAM
GO:0002576	platelet degranulation	0.449706	0.132032	3.27771	0.633686	2	68	967,3920	CD63,LAMP2
GO:0031349	positive regulation of defense response	0.449706	0.13204	2.11953	1.95697	4	210	1535,3684,5819,8792	CYBA,ITGAM,NECTIN2,TNFRSF11A
GO:0006950	response to stress	0.449706	0.132227	1.3627	18.3023	23	1964	1535,1728,2530,2833,2947,3684,3920,4162,4627,5536,5819,6385,7412,8792,9181,9308,26270,27244,30968,51501,54658,112398,140733	CYBA,NQO1,FUT8,CXCR3,GSTM3,ITGAM,LAMP2,MCAM,MYH9,PPP5C,NECTIN2,SDC4,VCAM1,TNFRSF11A,ARHGEF2,CD83,FBXO6,SESN1,STOML2,HIKESHI,UGT1A1,EGLN2,MACROD2
GO:0001944	vasculature development	0.449706	0.133842	1.79706	3.47595	6	373	356,1890,2833,4162,4627,7045	FASLG,TYMP,CXCR3,MCAM,MYH9,TGFBI
GO:0019725	cellular homeostasis	0.449706	0.133864	1.71151	4.26806	7	458	356,483,1535,2833,3920,30968,112398	FASLG,ATP1B3,CYBA,CXCR3,LAMP2,STOML2,EGLN2
GO:0006639	acylglycerol metabolic process	0.449706	0.135188	3.22841	0.643005	2	69	1071,8694	CETP,DGAT1
GO:0019722	calcium-mediated signaling	0.449706	0.135188	3.22841	0.643005	2	69	2833,7412	CXCR3,VCAM1
GO:0043200	response to amino acid	0.449706	0.135188	3.22841	0.643005	2	69	1535,27244	CYBA,SESN1
GO:0048813	dendrite morphogenesis	0.449706	0.135188	3.22841	0.643005	2	69	64689,85442	GORASP1,KNDC1
GO:0050773	regulation of dendrite development	0.449706	0.135188	3.22841	0.643005	2	69	64689,85442	GORASP1,KNDC1
GO:0006873	cellular ion homeostasis	0.450893	0.136005	1.90812	2.72112	5	292	356,483,1535,2833,30968	FASLG,ATP1B3,CYBA,CXCR3,STOML2
GO:0050863	regulation of T cell activation	0.451056	0.137576	2.41481	1.28601	3	138	6385,7412,9308	SDC4,VCAM1,CD83
GO:0006638	neutral lipid metabolic process	0.451056	0.138361	3.18057	0.652324	2	70	1071,8694	CETP,DGAT1
GO:0007368	determination of left/right symmetry	0.451056	0.138361	3.18057	0.652324	2	70	25911,29880	DPCD,ALG5
GO:0051092	positive regulation of NF-kappaB transcription factor activity	0.451056	0.138361	3.18057	0.652324	2	70	8792,9181	TNFRSF11A,ARHGEF2
GO:0072009	nephron epithelium development	0.451056	0.138361	3.18057	0.652324	2	70	2668,4070	GDNF,TACSTD2
GO:0051480	regulation of cytosolic calcium ion concentration	0.453965	0.139717	2.39678	1.29533	3	139	356,1535,2833	FASLG,CYBA,CXCR3
GO:1902904	negative regulation of supramolecular fiber organization	0.457919	0.14155	3.1341	0.661643	2	71	4070,9181	TACSTD2,ARHGEF2
GO:0072593	reactive oxygen species metabolic process	0.457919	0.141871	2.379	1.30465	3	140	1535,1728,27244	CYBA,NQO1,SESN1
GO:0030334	regulation of cell migration	0.4584	0.142488	1.76193	3.54119	6	380	1081,2833,4070,4162,6385,51057	CGA,CXCR3,TACSTD2,MCAM,SDC4,WDPCP
GO:0001838	embryonic epithelial tube formation	0.472945	0.147977	3.04511	0.680281	2	73	2668,6385	GDNF,SDC4
GO:0007586	digestion	0.472945	0.147977	3.04511	0.680281	2	73	1890,54658	TYMP,UGT1A1
GO:0046903	secretion	0.473639	0.148678	1.49104	7.75334	11	832	967,1265,1535,2668,3684,3920,4758,6385,8676,8694,8792	CD63,CNN2,CYBA,GDNF,ITGAM,LAMP2,NEU1,SDC4,STX11,DGAT1,TNFRSF11A
GO:0048284	organelle fusion	0.477051	0.150594	2.31042	1.34192	3	144	3920,8676,30968	LAMP2,STX11,STOML2
GO:0051494	negative regulation of cytoskeleton organization	0.477051	0.151212	3.00246	0.6896	2	74	4070,9181	TACSTD2,ARHGEF2
GO:1905952	regulation of lipid localization	0.477051	0.151212	3.00246	0.6896	2	74	1071,8792	CETP,TNFRSF11A
GO:0051604	protein maturation	0.478976	0.152802	2.29388	1.35124	3	145	1081,4627,30968	CGA,MYH9,STOML2
GO:1903037	regulation of leukocyte cell-cell adhesion	0.478976	0.152802	2.29388	1.35124	3	145	6385,7412,9308	SDC4,VCAM1,CD83
GO:0045619	regulation of lymphocyte differentiation	0.481302	0.154462	2.96098	0.698919	2	75	9308,286410	CD83,ATP11C
GO:0045216	cell-cell junction organization	0.481302	0.15502	2.27757	1.36056	3	146	5819,6385,51057	NECTIN2,SDC4,WDPCP
GO:0061025	membrane fusion	0.481302	0.15502	2.27757	1.36056	3	146	5819,8676,30968	NECTIN2,STX11,STOML2
GO:0050776	regulation of immune response	0.483149	0.156591	1.7093	3.6437	6	391	1535,3684,5819,7412,30968,84888	CYBA,ITGAM,NECTIN2,VCAM1,STOML2,SPPL2A
GO:1901137	carbohydrate derivative biosynthetic process	0.483149	0.156603	1.63482	4.45444	7	478	1890,2530,6385,29880,30968,64689,100996939	TYMP,FUT8,SDC4,ALG5,STOML2,GORASP1,PYURF
GO:0048545	response to steroid hormone	0.484867	0.157656	1.97215	2.09676	4	225	1535,5536,54658,112398	CYBA,PPP5C,UGT1A1,EGLN2
GO:0006650	glycerophospholipid metabolic process	0.487634	0.159427	1.96303	2.10607	4	226	1071,30968,79143,100996939	CETP,STOML2,MBOAT7,PYURF
GO:0009855	determination of bilateral symmetry	0.487634	0.161003	2.88135	0.717556	2	77	25911,29880	DPCD,ALG5
GO:0072175	epithelial tube formation	0.487634	0.161003	2.88135	0.717556	2	77	2668,6385	GDNF,SDC4
GO:1902107	positive regulation of leukocyte differentiation	0.487634	0.161003	2.88135	0.717556	2	77	9308,286410	CD83,ATP11C
GO:0030001	metal ion transport	0.487634	0.16187	1.6909	3.68097	6	395	356,483,967,1272,1535,30968	FASLG,ATP1B3,CD63,CNTN1,CYBA,STOML2
GO:0048856	anatomical structure development	0.487634	0.162973	1.28474	27.3417	32	2934	356,1272,1825,1890,2530,2668,2833,2947,3684,4070,4162,4627,5819,6385,7045,7412,8792,9181,9308,10612,25911,29880,51057,51501,54658,64689,79143,79827,85442,140733,286410,373156	FASLG,CNTN1,DSC3,TYMP,FUT8,GDNF,CXCR3,GSTM3,ITGAM,TACSTD2,MCAM,MYH9,NECTIN2,SDC4,TGFBI,VCAM1,TNFRSF11A,ARHGEF2,CD83,TRIM3,DPCD,ALG5,WDPCP,HIKESHI,UGT1A1,GORASP1,MBOAT7,CLMP,KNDC1,MACROD2,ATP11C,GSTK1
GO:0061024	membrane organization	0.487634	0.163722	1.51832	6.18776	9	664	483,2668,4627,5819,8676,26092,30968,64689,286410	ATP1B3,GDNF,MYH9,NECTIN2,STX11,TOR1AIP1,STOML2,GORASP1,ATP11C
GO:0010631	epithelial cell migration	0.487634	0.163995	2.21455	1.39784	3	150	4070,4627,51057	TACSTD2,MYH9,WDPCP
GO:0009799	specification of symmetry	0.487634	0.164292	2.8431	0.726875	2	78	25911,29880	DPCD,ALG5
GO:0032355	response to estradiol	0.487634	0.164292	2.8431	0.726875	2	78	1728,54658	NQO1,UGT1A1
GO:0055067	monovalent inorganic cation homeostasis	0.487634	0.164292	2.8431	0.726875	2	78	356,483	FASLG,ATP1B3
GO:0034097	response to cytokine	0.487634	0.164539	1.68184	3.69961	6	397	1535,2833,7412,8792,9181,84888	CYBA,CXCR3,VCAM1,TNFRSF11A,ARHGEF2,SPPL2A
GO:0044272	sulfur compound biosynthetic process	0.488735	0.166263	2.19932	1.40716	3	151	2941,2947,373156	GSTA4,GSTM3,GSTK1
GO:0090132	epithelium migration	0.488735	0.166263	2.19932	1.40716	3	151	4070,4627,51057	TACSTD2,MYH9,WDPCP
GO:0030595	leukocyte chemotaxis	0.488735	0.167594	2.80585	0.736194	2	79	2833,8792	CXCR3,TNFRSF11A
GO:0000904	cell morphogenesis involved in differentiation	0.488735	0.168578	1.66843	3.72757	6	400	2668,4070,4627,51057,64689,85442	GDNF,TACSTD2,MYH9,WDPCP,GORASP1,KNDC1
GO:0048731	system development	0.488735	0.168944	1.29097	22.6543	27	2431	356,1272,1825,1890,2668,2833,2947,4070,4162,4627,6385,7045,7412,8792,9181,9308,10612,25911,51057,51501,54658,64689,79143,79827,85442,140733,286410	FASLG,CNTN1,DSC3,TYMP,GDNF,CXCR3,GSTM3,TACSTD2,MCAM,MYH9,SDC4,TGFBI,VCAM1,TNFRSF11A,ARHGEF2,CD83,TRIM3,DPCD,WDPCP,HIKESHI,UGT1A1,GORASP1,MBOAT7,CLMP,KNDC1,MACROD2,ATP11C
GO:0045087	innate immune response	0.488735	0.169882	1.76167	2.93546	5	315	1535,3684,5819,7412,9181	CYBA,ITGAM,NECTIN2,VCAM1,ARHGEF2
GO:0032940	secretion by cell	0.488735	0.170601	1.4698	7.11033	10	763	967,1265,1535,2668,3684,3920,4758,6385,8676,8694	CD63,CNN2,CYBA,GDNF,ITGAM,LAMP2,NEU1,SDC4,STX11,DGAT1
GO:0071383	cellular response to steroid hormone stimulus	0.488735	0.170827	2.16949	1.42579	3	153	5536,54658,112398	PPP5C,UGT1A1,EGLN2
GO:0090130	tissue migration	0.488735	0.170827	2.16949	1.42579	3	153	4070,4627,51057	TACSTD2,MYH9,WDPCP
GO:1901566	organonitrogen compound biosynthetic process	0.488735	0.170884	1.42094	8.86229	12	951	1890,2941,2947,6385,30968,51067,51263,54460,57038,64951,116541,373156	TYMP,GSTA4,GSTM3,SDC4,STOML2,YARS2,MRPL30,MRPS21,RARS2,MRPS24,MRPL54,GSTK1
GO:0007034	vacuolar transport	0.488735	0.170907	2.76956	0.745513	2	80	3920,51028	LAMP2,VPS36
GO:0051017	actin filament bundle assembly	0.488735	0.170907	2.76956	0.745513	2	80	4070,6385	TACSTD2,SDC4
GO:0030855	epithelial cell differentiation	0.488791	0.171427	1.7558	2.94478	5	316	1825,2668,2947,51057,373156	DSC3,GDNF,GSTM3,WDPCP,GSTK1
GO:2000145	regulation of cell motility	0.491063	0.17403	1.65085	3.76484	6	404	1081,2833,4070,4162,6385,51057	CGA,CXCR3,TACSTD2,MCAM,SDC4,WDPCP
GO:0007030	Golgi organization	0.491063	0.174232	2.73418	0.754832	2	81	51501,64689	HIKESHI,GORASP1
GO:0045995	regulation of embryonic development	0.491063	0.174232	2.73418	0.754832	2	81	2668,51057	GDNF,WDPCP
GO:0050731	positive regulation of peptidyl-tyrosine phosphorylation	0.491063	0.174232	2.73418	0.754832	2	81	1272,9181	CNTN1,ARHGEF2
GO:0061572	actin filament bundle organization	0.497856	0.177567	2.69968	0.764151	2	82	4070,6385	TACSTD2,SDC4
GO:0055080	cation homeostasis	0.497856	0.17766	1.73266	2.98205	5	320	356,483,1535,2833,30968	FASLG,ATP1B3,CYBA,CXCR3,STOML2
GO:0009116	nucleoside metabolic process	0.502649	0.180912	2.66604	0.77347	2	83	1890,140733	TYMP,MACROD2
GO:0015718	monocarboxylic acid transport	0.502649	0.180912	2.66604	0.77347	2	83	8792,133418	TNFRSF11A,EMB
GO:0042098	T cell proliferation	0.502649	0.180912	2.66604	0.77347	2	83	6385,7412	SDC4,VCAM1
GO:0048869	cellular developmental process	0.503696	0.181885	1.28676	20.0077	24	2147	356,967,1071,1272,1825,1890,2668,2947,3684,4070,4627,5819,6385,7045,7412,8792,9181,9308,51057,64689,79143,85442,286410,373156	FASLG,CD63,CETP,CNTN1,DSC3,TYMP,GDNF,GSTM3,ITGAM,TACSTD2,MYH9,NECTIN2,SDC4,TGFBI,VCAM1,TNFRSF11A,ARHGEF2,CD83,WDPCP,GORASP1,MBOAT7,KNDC1,ATP11C,GSTK1
GO:0010769	regulation of cell morphogenesis involved in differentiation	0.503696	0.182395	2.09826	1.47239	3	158	4070,64689,85442	TACSTD2,GORASP1,KNDC1
GO:0043207	response to external biotic stimulus	0.503696	0.18398	1.71011	3.01933	5	324	356,1535,7412,8792,54658	FASLG,CYBA,VCAM1,TNFRSF11A,UGT1A1
GO:0051707	response to other organism	0.503696	0.18398	1.71011	3.01933	5	324	356,1535,7412,8792,54658	FASLG,CYBA,VCAM1,TNFRSF11A,UGT1A1
GO:0008360	regulation of cell shape	0.503696	0.184267	2.63322	0.782789	2	84	4627,51057	MYH9,WDPCP
GO:0034330	cell junction organization	0.503696	0.184734	2.08457	1.48171	3	159	5819,6385,51057	NECTIN2,SDC4,WDPCP
GO:0098771	inorganic ion homeostasis	0.503696	0.187172	1.69905	3.03797	5	326	356,483,1535,2833,30968	FASLG,ATP1B3,CYBA,CXCR3,STOML2
GO:0006664	glycolipid metabolic process	0.503696	0.187632	2.60119	0.792108	2	85	4758,100996939	NEU1,PYURF
GO:0030518	intracellular steroid hormone receptor signaling pathway	0.503696	0.187632	2.60119	0.792108	2	85	5536,112398	PPP5C,EGLN2
GO:0035148	tube formation	0.503696	0.187632	2.60119	0.792108	2	85	2668,6385	GDNF,SDC4
GO:0072006	nephron development	0.503696	0.187632	2.60119	0.792108	2	85	2668,4070	GDNF,TACSTD2
GO:0099531	presynaptic process involved in chemical synaptic transmission	0.503696	0.187632	2.60119	0.792108	2	85	2668,8676	GDNF,STX11
GO:1901565	organonitrogen compound catabolic process	0.503696	0.188733	1.82757	2.25518	4	242	1890,4758,6385,54658	TYMP,NEU1,SDC4,UGT1A1
GO:0098602	single organism cell adhesion	0.503696	0.188776	1.69357	3.04728	5	327	4070,4627,6385,7412,9308	TACSTD2,MYH9,SDC4,VCAM1,CD83
GO:0007159	leukocyte cell-cell adhesion	0.503696	0.189437	2.05769	1.50035	3	161	6385,7412,9308	SDC4,VCAM1,CD83
GO:0051050	positive regulation of transport	0.503696	0.189953	1.54106	4.70605	7	505	483,967,1272,1535,2668,6385,8792	ATP1B3,CD63,CNTN1,CYBA,GDNF,SDC4,TNFRSF11A
GO:0008152	metabolic process	0.503696	0.190045	1.30208	57.9357	62	6217	356,967,1071,1081,1272,1535,1728,1733,1890,2530,2668,2941,2947,3920,4627,4758,5257,5536,6385,6499,7045,7412,7978,8694,8792,9181,10406,10612,22868,25831,26233,26270,27232,27244,29880,30968,51028,51067,51263,51367,54460,54658,54935,57038,57510,64689,64951,79143,84135,84795,84888,85442,112398,113179,115817,115950,116541,140733,220002,285315,373156,100996939	FASLG,CD63,CETP,CGA,CNTN1,CYBA,NQO1,DIO1,TYMP,FUT8,GDNF,GSTA4,GSTM3,LAMP2,MYH9,NEU1,PHKB,PPP5C,SDC4,SKIV2L,TGFBI,VCAM1,MTERF1,DGAT1,TNFRSF11A,ARHGEF2,WFDC2,TRIM3,FASTKD2,HECTD1,FBXL6,FBXO6,GNMT,SESN1,ALG5,STOML2,VPS36,YARS2,MRPL30,POP5,MRPS21,UGT1A1,DUSP23,RARS2,XPO5,GORASP1,MRPS24,MBOAT7,UTP15,PYROXD2,SPPL2A,KNDC1,EGLN2,ADAT3,DHRS1,ZNF653,MRPL54,MACROD2,CYB561A3,C3orf33,GSTK1,PYURF
GO:1903509	liposaccharide metabolic process	0.504873	0.191005	2.56992	0.801427	2	86	4758,100996939	NEU1,PYURF
GO:0034599	cellular response to oxidative stress	0.515621	0.196549	2.01863	1.5283	3	164	1728,2530,5536	NQO1,FUT8,PPP5C
GO:0031344	regulation of cell projection organization	0.515621	0.19687	1.66667	3.09388	5	332	1272,4070,51057,64689,85442	CNTN1,TACSTD2,WDPCP,GORASP1,KNDC1
GO:0051640	organelle localization	0.515621	0.19687	1.66667	3.09388	5	332	4627,5819,8676,9181,64689	MYH9,NECTIN2,STX11,ARHGEF2,GORASP1
GO:0007601	visual perception	0.515621	0.197776	2.50957	0.820064	2	88	4070,7045	TACSTD2,TGFBI
GO:0009913	epidermal cell differentiation	0.515621	0.197776	2.50957	0.820064	2	88	1825,51057	DSC3,WDPCP
GO:0015711	organic anion transport	0.515621	0.198235	1.78889	2.30177	4	247	1071,8792,133418,286410	CETP,TNFRSF11A,EMB,ATP11C
GO:0044707	single-multicellular organism process	0.517855	0.200129	1.24041	29.8764	34	3206	356,483,1071,1272,1535,1825,1890,2530,2668,2833,2947,4070,4162,4627,6385,7045,7412,8694,8792,9181,9308,10612,25911,29880,30968,51057,51501,54658,64689,79143,79827,85442,140733,286410	FASLG,ATP1B3,CETP,CNTN1,CYBA,DSC3,TYMP,FUT8,GDNF,CXCR3,GSTM3,TACSTD2,MCAM,MYH9,SDC4,TGFBI,VCAM1,DGAT1,TNFRSF11A,ARHGEF2,CD83,TRIM3,DPCD,ALG5,STOML2,WDPCP,HIKESHI,UGT1A1,GORASP1,MBOAT7,CLMP,KNDC1,MACROD2,ATP11C
GO:0019221	cytokine-mediated signaling pathway	0.517855	0.200153	1.78135	2.31109	4	248	2833,7412,8792,84888	CXCR3,VCAM1,TNFRSF11A,SPPL2A
GO:0016331	morphogenesis of embryonic epithelium	0.519121	0.201173	2.48043	0.829383	2	89	2668,6385	GDNF,SDC4
GO:0031345	negative regulation of cell projection organization	0.522909	0.204577	2.45196	0.838702	2	90	4070,64689	TACSTD2,GORASP1
GO:0050670	regulation of lymphocyte proliferation	0.522909	0.204577	2.45196	0.838702	2	90	6385,7412	SDC4,VCAM1
GO:0030198	extracellular matrix organization	0.522909	0.206133	1.96876	1.56558	3	168	3684,7045,7412	ITGAM,TGFBI,VCAM1
GO:0043062	extracellular structure organization	0.522909	0.206133	1.96876	1.56558	3	168	3684,7045,7412	ITGAM,TGFBI,VCAM1
GO:0007275	multicellular organism development	0.522909	0.206184	1.24294	25.1238	29	2696	356,1272,1825,1890,2530,2668,2833,2947,4070,4162,4627,6385,7045,7412,8792,9181,9308,10612,25911,29880,51057,51501,54658,64689,79143,79827,85442,140733,286410	FASLG,CNTN1,DSC3,TYMP,FUT8,GDNF,CXCR3,GSTM3,TACSTD2,MCAM,MYH9,SDC4,TGFBI,VCAM1,TNFRSF11A,ARHGEF2,CD83,TRIM3,DPCD,ALG5,WDPCP,HIKESHI,UGT1A1,GORASP1,MBOAT7,CLMP,KNDC1,MACROD2,ATP11C
GO:0002221	pattern recognition receptor signaling pathway	0.522909	0.207987	2.42412	0.848021	2	91	1535,3684	CYBA,ITGAM
GO:0030902	hindbrain development	0.522909	0.207987	2.42412	0.848021	2	91	1272,85442	CNTN1,KNDC1
GO:0032944	regulation of mononuclear cell proliferation	0.522909	0.207987	2.42412	0.848021	2	91	6385,7412	SDC4,VCAM1
GO:0050953	sensory perception of light stimulus	0.522909	0.207987	2.42412	0.848021	2	91	4070,7045	TACSTD2,TGFBI
GO:0055123	digestive system development	0.522909	0.207987	2.42412	0.848021	2	91	51057,79827	WDPCP,CLMP
GO:0030098	lymphocyte differentiation	0.522971	0.208547	1.95667	1.5749	3	169	7412,9308,286410	VCAM1,CD83,ATP11C
GO:0030036	actin cytoskeleton organization	0.523425	0.210071	1.62529	3.16843	5	340	1265,4070,4627,6385,9181	CNN2,TACSTD2,MYH9,SDC4,ARHGEF2
GO:0006869	lipid transport	0.523425	0.210967	1.94473	1.58422	3	170	1071,8792,286410	CETP,TNFRSF11A,ATP11C
GO:0045089	positive regulation of innate immune response	0.523425	0.210967	1.94473	1.58422	3	170	1535,3684,5819	CYBA,ITGAM,NECTIN2
GO:0060491	regulation of cell projection assembly	0.523425	0.211404	2.39691	0.85734	2	92	4070,51057	TACSTD2,WDPCP
GO:0044765	single-organism transport	0.523425	0.21161	1.27749	15.7024	19	1685	356,483,967,1071,1265,1535,2668,3684,3920,4627,4758,6385,8676,8694,8792,30968,51501,133418,286410	FASLG,ATP1B3,CD63,CETP,CNN2,CYBA,GDNF,ITGAM,LAMP2,MYH9,NEU1,SDC4,STX11,DGAT1,TNFRSF11A,STOML2,HIKESHI,EMB,ATP11C
GO:0032989	cellular component morphogenesis	0.523425	0.212825	1.44506	5.73113	8	615	2668,4070,4627,5819,9181,51057,64689,85442	GDNF,TACSTD2,MYH9,NECTIN2,ARHGEF2,WDPCP,GORASP1,KNDC1
GO:0005996	monosaccharide metabolic process	0.523425	0.213393	1.93292	1.59353	3	171	2530,27232,54658	FUT8,GNMT,UGT1A1
GO:1902903	regulation of supramolecular fiber organization	0.523425	0.213393	1.93292	1.59353	3	171	4070,6385,9181	TACSTD2,SDC4,ARHGEF2
GO:1901135	carbohydrate derivative metabolic process	0.523425	0.214317	1.38471	7.50173	10	805	1890,2530,4758,6385,26270,29880,30968,64689,140733,100996939	TYMP,FUT8,NEU1,SDC4,FBXO6,ALG5,STOML2,GORASP1,MACROD2,PYURF
GO:0009308	amine metabolic process	0.523425	0.214827	2.37029	0.866659	2	93	1728,7412	NQO1,VCAM1
GO:0033209	tumor necrosis factor-mediated signaling pathway	0.523425	0.214827	2.37029	0.866659	2	93	8792,84888	TNFRSF11A,SPPL2A
GO:0032501	multicellular organismal process	0.523425	0.21515	1.22374	32.0571	36	3440	356,483,1071,1272,1535,1825,1890,2530,2668,2833,2947,4070,4162,4627,5819,6385,7045,7412,8694,8792,9181,9308,10406,10612,25911,29880,30968,51057,51501,54658,64689,79143,79827,85442,140733,286410	FASLG,ATP1B3,CETP,CNTN1,CYBA,DSC3,TYMP,FUT8,GDNF,CXCR3,GSTM3,TACSTD2,MCAM,MYH9,NECTIN2,SDC4,TGFBI,VCAM1,DGAT1,TNFRSF11A,ARHGEF2,CD83,WFDC2,TRIM3,DPCD,ALG5,STOML2,WDPCP,HIKESHI,UGT1A1,GORASP1,MBOAT7,CLMP,KNDC1,MACROD2,ATP11C
GO:0015672	monovalent inorganic cation transport	0.523461	0.2157	1.72315	2.38564	4	256	483,967,1272,30968	ATP1B3,CD63,CNTN1,STOML2
GO:0070663	regulation of leukocyte proliferation	0.524972	0.218255	2.34425	0.875978	2	94	6385,7412	SDC4,VCAM1
GO:0006486	protein glycosylation	0.524972	0.218264	1.90973	1.61217	3	173	2530,29880,64689	FUT8,ALG5,GORASP1
GO:0043413	macromolecule glycosylation	0.524972	0.218264	1.90973	1.61217	3	173	2530,29880,64689	FUT8,ALG5,GORASP1
GO:0005975	carbohydrate metabolic process	0.524972	0.21847	1.60043	3.21503	5	345	2530,4758,5257,27232,54658	FUT8,NEU1,PHKB,GNMT,UGT1A1
GO:0044763	single-organism cellular process	0.525401	0.219186	1.25295	55.2425	59	5928	356,483,967,1071,1081,1265,1272,1535,1728,1825,1890,2530,2668,2833,2941,2947,3684,3920,4070,4162,4627,4758,5257,5536,5819,6385,7045,7412,8676,8694,8792,9181,9308,22868,25911,26092,26270,27232,29880,30968,51057,51067,51263,54460,54658,57038,57510,64689,64951,79143,85442,112398,116541,140733,199731,285315,286410,373156,100996939	FASLG,ATP1B3,CD63,CETP,CGA,CNN2,CNTN1,CYBA,NQO1,DSC3,TYMP,FUT8,GDNF,CXCR3,GSTA4,GSTM3,ITGAM,LAMP2,TACSTD2,MCAM,MYH9,NEU1,PHKB,PPP5C,NECTIN2,SDC4,TGFBI,VCAM1,STX11,DGAT1,TNFRSF11A,ARHGEF2,CD83,FASTKD2,DPCD,TOR1AIP1,FBXO6,GNMT,ALG5,STOML2,WDPCP,YARS2,MRPL30,MRPS21,UGT1A1,RARS2,XPO5,GORASP1,MRPS24,MBOAT7,KNDC1,EGLN2,MRPL54,MACROD2,CADM4,C3orf33,ATP11C,GSTK1,PYURF
GO:0035637	multicellular organismal signaling	0.52752	0.221688	2.31877	0.885297	2	95	483,1890	ATP1B3,TYMP
GO:0050870	positive regulation of T cell activation	0.52752	0.221688	2.31877	0.885297	2	95	7412,9308	VCAM1,CD83
GO:1903708	positive regulation of hemopoiesis	0.52752	0.221688	2.31877	0.885297	2	95	9308,286410	CD83,ATP11C
GO:0009605	response to external stimulus	0.53169	0.225087	1.32967	9.39347	12	1008	356,967,1265,1535,1728,1890,2668,2833,3920,7412,8792,54658	FASLG,CD63,CNN2,CYBA,NQO1,TYMP,GDNF,CXCR3,LAMP2,VCAM1,TNFRSF11A,UGT1A1
GO:0043279	response to alkaloid	0.53169	0.225126	2.29383	0.894616	2	96	5536,7412	PPP5C,VCAM1
GO:0001819	positive regulation of cytokine production	0.53169	0.225615	1.87594	1.64013	3	176	1535,9181,9308	CYBA,ARHGEF2,CD83
GO:0071496	cellular response to external stimulus	0.53169	0.225615	1.87594	1.64013	3	176	1265,1535,3920	CNN2,CYBA,LAMP2
GO:0040012	regulation of locomotion	0.538917	0.229233	1.5	4.11896	6	442	1081,2833,4070,4162,6385,51057	CGA,CXCR3,TACSTD2,MCAM,SDC4,WDPCP
GO:0006997	nucleus organization	0.541549	0.232013	2.24552	0.913254	2	98	5819,26092	NECTIN2,TOR1AIP1
GO:1901657	glycosyl compound metabolic process	0.541549	0.232013	2.24552	0.913254	2	98	1890,140733	TYMP,MACROD2
GO:1902115	regulation of organelle assembly	0.541549	0.232013	2.24552	0.913254	2	98	6385,9181	SDC4,ARHGEF2
GO:0070085	glycosylation	0.542047	0.233015	1.84331	1.66809	3	179	2530,29880,64689	FUT8,ALG5,GORASP1
GO:0051270	regulation of cellular component movement	0.542047	0.233825	1.4892	4.14692	6	445	1081,2833,4070,4162,6385,51057	CGA,CXCR3,TACSTD2,MCAM,SDC4,WDPCP
GO:0008033	tRNA processing	0.542047	0.235463	2.22211	0.922572	2	99	51367,113179	POP5,ADAT3
GO:0010212	response to ionizing radiation	0.542047	0.235463	2.22211	0.922572	2	99	1535,7412	CYBA,VCAM1
GO:0034614	cellular response to reactive oxygen species	0.542047	0.235463	2.22211	0.922572	2	99	1728,5536	NQO1,PPP5C
GO:0006814	sodium ion transport	0.542047	0.238915	2.19917	0.931891	2	100	483,1272	ATP1B3,CNTN1
GO:0031960	response to corticosteroid	0.542047	0.238915	2.19917	0.931891	2	100	1535,54658	CYBA,UGT1A1
GO:1903039	positive regulation of leukocyte cell-cell adhesion	0.542047	0.238915	2.19917	0.931891	2	100	7412,9308	VCAM1,CD83
GO:0009100	glycoprotein metabolic process	0.542047	0.239626	1.64246	2.49747	4	268	2530,26270,29880,64689	FUT8,FBXO6,ALG5,GORASP1
GO:0006816	calcium ion transport	0.542047	0.24046	1.81177	1.69604	3	182	356,1535,30968	FASLG,CYBA,STOML2
GO:0010721	negative regulation of cell development	0.542047	0.24046	1.81177	1.69604	3	182	4070,9181,64689	TACSTD2,ARHGEF2,GORASP1
GO:0015980	energy derivation by oxidation of organic compounds	0.542047	0.24046	1.81177	1.69604	3	182	5257,22868,27232	PHKB,FASTKD2,GNMT
GO:0071214	cellular response to abiotic stimulus	0.542047	0.24046	1.81177	1.69604	3	182	1265,1535,9181	CNN2,CYBA,ARHGEF2
GO:0035295	tube development	0.542047	0.240788	1.53906	3.33617	5	358	2668,4070,6385,51501,79827	GDNF,TACSTD2,SDC4,HIKESHI,CLMP
GO:0007166	cell surface receptor signaling pathway	0.542047	0.241262	1.26355	13.2329	16	1420	356,967,1272,1535,2530,2668,2833,3684,4070,4627,7412,8792,9181,30968,51057,84888	FASLG,CD63,CNTN1,CYBA,FUT8,GDNF,CXCR3,ITGAM,TACSTD2,MYH9,VCAM1,TNFRSF11A,ARHGEF2,STOML2,WDPCP,SPPL2A
GO:0006412	translation	0.542047	0.241544	1.47153	4.19351	6	450	51067,51263,54460,57038,64951,116541	YARS2,MRPL30,MRPS21,RARS2,MRPS24,MRPL54
GO:0010817	regulation of hormone levels	0.542047	0.241649	1.63607	2.50679	4	269	1081,1733,8694,54658	CGA,DIO1,DGAT1,UGT1A1
GO:0006812	cation transport	0.543292	0.242759	1.42227	5.06949	7	544	356,483,967,1272,1535,2668,30968	FASLG,ATP1B3,CD63,CNTN1,CYBA,GDNF,STOML2
GO:0051179	localization	0.544186	0.243715	1.19791	32.4671	36	3484	356,483,967,1071,1081,1265,1272,1535,2530,2668,2833,3684,3920,4070,4162,4627,4758,5819,6385,7412,8676,8694,8792,9181,10612,25911,26092,30968,51028,51057,51501,57510,64689,79143,133418,286410	FASLG,ATP1B3,CD63,CETP,CGA,CNN2,CNTN1,CYBA,FUT8,GDNF,CXCR3,ITGAM,LAMP2,TACSTD2,MCAM,MYH9,NEU1,NECTIN2,SDC4,VCAM1,STX11,DGAT1,TNFRSF11A,ARHGEF2,TRIM3,DPCD,TOR1AIP1,STOML2,VPS36,WDPCP,HIKESHI,XPO5,GORASP1,MBOAT7,EMB,ATP11C
GO:0048754	branching morphogenesis of an epithelial tube	0.545171	0.245828	2.15468	0.950529	2	102	2668,4070	GDNF,TACSTD2
GO:0048863	stem cell differentiation	0.545171	0.245828	2.15468	0.950529	2	102	2668,4070	GDNF,TACSTD2
GO:0050821	protein stabilization	0.545171	0.245828	2.15468	0.950529	2	102	483,3920	ATP1B3,LAMP2
GO:0048878	chemical homeostasis	0.55287	0.249866	1.40827	5.11608	7	549	356,483,1071,1535,2833,8694,30968	FASLG,ATP1B3,CETP,CYBA,CXCR3,DGAT1,STOML2
GO:0043123	positive regulation of I-kappaB kinase/NF-kappaB signaling	0.557193	0.25275	2.11194	0.969167	2	104	356,5536	FASLG,PPP5C
GO:0022407	regulation of cell-cell adhesion	0.557193	0.252959	1.7615	1.74264	3	187	6385,7412,9308	SDC4,VCAM1,CD83
GO:0048513	animal organ development	0.5604	0.254988	1.22866	16.1963	19	1738	356,1272,1825,2668,4070,4627,6385,7045,7412,8792,9308,25911,51057,51501,54658,79143,85442,140733,286410	FASLG,CNTN1,DSC3,GDNF,TACSTD2,MYH9,SDC4,TGFBI,VCAM1,TNFRSF11A,CD83,DPCD,WDPCP,HIKESHI,UGT1A1,MBOAT7,KNDC1,MACROD2,ATP11C
GO:0006836	neurotransmitter transport	0.561429	0.256213	2.09119	0.978486	2	105	2668,8676	GDNF,STX11
GO:0022411	cellular component disassembly	0.561429	0.256604	1.49916	3.42004	5	367	9181,51263,54460,64951,116541	ARHGEF2,MRPL30,MRPS21,MRPS24,MRPL54
GO:0016043	cellular component organization	0.566163	0.259619	1.184	33.6692	37	3613	356,483,967,1071,1265,1272,1535,1890,2668,3684,3920,4070,4627,5536,5819,6385,7045,7412,7978,8676,8694,9181,22868,26092,27232,30968,51028,51057,51263,51501,54460,64689,64951,85442,112398,116541,286410	FASLG,ATP1B3,CD63,CETP,CNN2,CNTN1,CYBA,TYMP,GDNF,ITGAM,LAMP2,TACSTD2,MYH9,PPP5C,NECTIN2,SDC4,TGFBI,VCAM1,MTERF1,STX11,DGAT1,ARHGEF2,FASTKD2,TOR1AIP1,GNMT,STOML2,VPS36,WDPCP,MRPL30,HIKESHI,MRPS21,GORASP1,MRPS24,KNDC1,EGLN2,MRPL54,ATP11C
GO:0014070	response to organic cyclic compound	0.566163	0.259926	1.38911	5.18132	7	556	1535,1728,5536,7412,9308,54658,112398	CYBA,NQO1,PPP5C,VCAM1,CD83,UGT1A1,EGLN2
GO:0000902	cell morphogenesis	0.569018	0.262823	1.38372	5.19995	7	558	2668,4070,4627,9181,51057,64689,85442	GDNF,TACSTD2,MYH9,ARHGEF2,WDPCP,GORASP1,KNDC1
GO:0001505	regulation of neurotransmitter levels	0.569018	0.263143	2.05087	0.997124	2	107	2668,8676	GDNF,STX11
GO:0042594	response to starvation	0.569018	0.263143	2.05087	0.997124	2	107	3920,54658	LAMP2,UGT1A1
GO:0043043	peptide biosynthetic process	0.569018	0.263564	1.4241	4.32398	6	464	51067,51263,54460,57038,64951,116541	YARS2,MRPL30,MRPS21,RARS2,MRPS24,MRPL54
GO:0008284	positive regulation of cell proliferation	0.580256	0.269955	1.41108	4.36125	6	468	356,1081,1535,2668,7412,8792	FASLG,CGA,CYBA,GDNF,VCAM1,TNFRSF11A
GO:0070925	organelle assembly	0.580256	0.269955	1.41108	4.36125	6	468	5819,6385,9181,22868,51028,51057	NECTIN2,SDC4,ARHGEF2,FASTKD2,VPS36,WDPCP
GO:0055082	cellular chemical homeostasis	0.584554	0.272676	1.4612	3.50391	5	376	356,483,1535,2833,30968	FASLG,ATP1B3,CYBA,CXCR3,STOML2
GO:0060562	epithelial tube morphogenesis	0.584554	0.273151	1.6865	1.81719	3	195	2668,4070,6385	GDNF,TACSTD2,SDC4
GO:0043112	receptor metabolic process	0.589259	0.277005	1.97468	1.0344	2	111	967,2530	CD63,FUT8
GO:0048839	inner ear development	0.589259	0.277005	1.97468	1.0344	2	111	6385,51057	SDC4,WDPCP
GO:0045088	regulation of innate immune response	0.589259	0.278229	1.66872	1.83583	3	197	1535,3684,5819	CYBA,ITGAM,NECTIN2
GO:0044802	single-organism membrane organization	0.589259	0.279618	1.39197	4.41717	6	474	483,2668,8676,26092,30968,286410	ATP1B3,GDNF,STX11,TOR1AIP1,STOML2,ATP11C
GO:0022603	regulation of anatomical structure morphogenesis	0.589259	0.280401	1.35222	5.31178	7	570	356,2668,4070,4627,51057,64689,85442	FASLG,GDNF,TACSTD2,MYH9,WDPCP,GORASP1,KNDC1
GO:0002573	myeloid leukocyte differentiation	0.589259	0.28047	1.9565	1.04372	2	112	4627,8792	MYH9,TNFRSF11A
GO:0042157	lipoprotein metabolic process	0.589259	0.28047	1.9565	1.04372	2	112	1071,100996939	CETP,PYURF
GO:0001701	in utero embryonic development	0.589259	0.280772	1.65996	1.84514	3	198	1825,2530,4627	DSC3,FUT8,MYH9
GO:0007015	actin filament organization	0.589259	0.280772	1.65996	1.84514	3	198	4070,6385,9181	TACSTD2,SDC4,ARHGEF2
GO:0045785	positive regulation of cell adhesion	0.593328	0.283317	1.6513	1.85446	3	199	6385,7412,9308	SDC4,VCAM1,CD83
GO:0016337	single organismal cell-cell adhesion	0.598028	0.287056	1.50667	2.7118	4	291	4627,6385,7412,9308	MYH9,SDC4,VCAM1,CD83
GO:0019932	second-messenger-mediated signaling	0.598028	0.287396	1.92111	1.06236	2	114	2833,7412	CXCR3,VCAM1
GO:0043401	steroid hormone mediated signaling pathway	0.598028	0.287396	1.92111	1.06236	2	114	5536,112398	PPP5C,EGLN2
GO:0016192	vesicle-mediated transport	0.600093	0.289002	1.24424	9.9526	12	1068	967,1071,1265,1535,3684,3920,4627,4758,6385,8676,8694,64689	CD63,CETP,CNN2,CYBA,ITGAM,LAMP2,MYH9,NEU1,SDC4,STX11,DGAT1,GORASP1
GO:0030029	actin filament-based process	0.601269	0.290791	1.42112	3.5971	5	386	1265,4070,4627,6385,9181	CNN2,TACSTD2,MYH9,SDC4,ARHGEF2
GO:0016358	dendrite development	0.601269	0.290857	1.90389	1.07168	2	115	64689,85442	GORASP1,KNDC1
GO:1902578	single-organism localization	0.601269	0.291864	1.19205	16.5877	19	1780	356,483,967,1071,1265,1535,2668,3684,3920,4627,4758,6385,8676,8694,8792,30968,51501,133418,286410	FASLG,ATP1B3,CD63,CETP,CNN2,CYBA,GDNF,ITGAM,LAMP2,MYH9,NEU1,SDC4,STX11,DGAT1,TNFRSF11A,STOML2,HIKESHI,EMB,ATP11C
GO:0044255	cellular lipid metabolic process	0.601269	0.292027	1.30521	6.29027	8	675	1071,4758,6385,8694,30968,54658,79143,100996939	CETP,NEU1,SDC4,DGAT1,STOML2,UGT1A1,MBOAT7,PYURF
GO:0050730	regulation of peptidyl-tyrosine phosphorylation	0.604708	0.294316	1.88696	1.08099	2	116	1272,9181	CNTN1,ARHGEF2
GO:0072359	circulatory system development	0.605941	0.296782	1.32449	5.41429	7	581	356,1890,2833,4162,4627,7045,51057	FASLG,TYMP,CXCR3,MCAM,MYH9,TGFBI,WDPCP
GO:0002064	epithelial cell development	0.605941	0.297773	1.87034	1.09031	2	117	2947,51057	GSTM3,WDPCP
GO:0022409	positive regulation of cell-cell adhesion	0.605941	0.297773	1.87034	1.09031	2	117	7412,9308	VCAM1,CD83
GO:0032103	positive regulation of response to external stimulus	0.605941	0.297773	1.87034	1.09031	2	117	1535,8792	CYBA,TNFRSF11A
GO:0071840	cellular component organization or biogenesis	0.605941	0.298014	1.15369	35.1603	38	3773	356,483,967,1071,1265,1272,1535,1890,2668,3684,3920,4070,4627,5536,5819,6385,7045,7412,7978,8676,8694,9181,22868,26092,27232,30968,51028,51057,51263,51501,54460,64689,64951,84135,85442,112398,116541,286410	FASLG,ATP1B3,CD63,CETP,CNN2,CNTN1,CYBA,TYMP,GDNF,ITGAM,LAMP2,TACSTD2,MYH9,PPP5C,NECTIN2,SDC4,TGFBI,VCAM1,MTERF1,STX11,DGAT1,ARHGEF2,FASTKD2,TOR1AIP1,GNMT,STOML2,VPS36,WDPCP,MRPL30,HIKESHI,MRPS21,GORASP1,MRPS24,UTP15,KNDC1,EGLN2,MRPL54,ATP11C
GO:0030100	regulation of endocytosis	0.609939	0.301227	1.85399	1.09963	2	118	967,1535	CD63,CYBA
GO:0046651	lymphocyte proliferation	0.609939	0.301227	1.85399	1.09963	2	118	6385,7412	SDC4,VCAM1
GO:0006644	phospholipid metabolic process	0.617527	0.306016	1.45928	2.79567	4	300	1071,30968,79143,100996939	CETP,STOML2,MBOAT7,PYURF
GO:0006909	phagocytosis	0.617527	0.308129	1.82214	1.11827	2	120	1535,4627	CYBA,MYH9
GO:0009612	response to mechanical stimulus	0.617527	0.308129	1.82214	1.11827	2	120	1265,1535	CNN2,CYBA
GO:0032943	mononuclear cell proliferation	0.617527	0.308129	1.82214	1.11827	2	120	6385,7412	SDC4,VCAM1
GO:0001816	cytokine production	0.617527	0.308132	1.4542	2.80499	4	301	1535,9181,9308,30968	CYBA,ARHGEF2,CD83,STOML2
GO:0051090	regulation of sequence-specific DNA binding transcription factor activity	0.617742	0.308871	1.56927	1.94765	3	209	8792,9181,285315	TNFRSF11A,ARHGEF2,C3orf33
GO:0070838	divalent metal ion transport	0.620612	0.311434	1.5615	1.95697	3	210	356,1535,30968	FASLG,CYBA,STOML2
GO:0042113	B cell activation	0.620612	0.311575	1.80662	1.12759	2	121	7412,286410	VCAM1,ATP11C
GO:0072511	divalent inorganic cation transport	0.629263	0.316562	1.54619	1.97561	3	212	356,1535,30968	FASLG,CYBA,STOML2
GO:0061138	morphogenesis of a branching epithelium	0.631747	0.318457	1.77634	1.14623	2	123	2668,4070	GDNF,TACSTD2
GO:0034329	cell junction assembly	0.644063	0.325324	1.74704	1.16486	2	125	6385,51057	SDC4,WDPCP
GO:0070372	regulation of ERK1 and ERK2 cascade	0.648176	0.328752	1.73275	1.17418	2	126	8792,285315	TNFRSF11A,C3orf33
GO:0070661	leukocyte proliferation	0.648176	0.328752	1.73275	1.17418	2	126	6385,7412	SDC4,VCAM1
GO:0035239	tube morphogenesis	0.648176	0.32939	1.50917	2.0222	3	217	2668,4070,6385	GDNF,TACSTD2,SDC4
GO:0044801	single-organism membrane fusion	0.652343	0.332175	1.71868	1.1835	2	127	8676,30968	STX11,STOML2
GO:0016051	carbohydrate biosynthetic process	0.653045	0.335593	1.70484	1.19282	2	128	2530,27232	FUT8,GNMT
GO:0051091	positive regulation of sequence-specific DNA binding transcription factor activity	0.653045	0.335593	1.70484	1.19282	2	128	8792,9181	TNFRSF11A,ARHGEF2
GO:0071229	cellular response to acid chemical	0.653045	0.335593	1.70484	1.19282	2	128	1535,27244	CYBA,SESN1
GO:0009653	anatomical structure morphogenesis	0.653045	0.337495	1.16862	13.2049	15	1417	356,1890,2668,2833,4070,4162,4627,5819,6385,7045,9181,51057,64689,79143,85442	FASLG,TYMP,GDNF,CXCR3,TACSTD2,MCAM,MYH9,NECTIN2,SDC4,TGFBI,ARHGEF2,WDPCP,GORASP1,MBOAT7,KNDC1
GO:0050778	positive regulation of immune response	0.653045	0.337907	1.38639	2.93546	4	315	1535,3684,5819,30968	CYBA,ITGAM,NECTIN2,STOML2
GO:0043583	ear development	0.653045	0.339006	1.69122	1.20214	2	129	6385,51057	SDC4,WDPCP
GO:1901215	negative regulation of neuron death	0.653045	0.339006	1.69122	1.20214	2	129	2668,5536	GDNF,PPP5C
GO:0007283	spermatogenesis	0.653045	0.339654	1.48077	2.05948	3	221	5819,10406,25911	NECTIN2,WFDC2,DPCD
GO:0048232	male gamete generation	0.653045	0.339654	1.48077	2.05948	3	221	5819,10406,25911	NECTIN2,WFDC2,DPCD
GO:0006820	anion transport	0.653045	0.342176	1.3772	2.9541	4	317	1071,8792,133418,286410	CETP,TNFRSF11A,EMB,ATP11C
GO:0009101	glycoprotein biosynthetic process	0.653045	0.34222	1.47383	2.0688	3	222	2530,29880,64689	FUT8,ALG5,GORASP1
GO:2000026	regulation of multicellular organismal development	0.653045	0.342297	1.19331	9.44006	11	1013	356,1272,1890,2668,4070,9181,9308,51057,64689,85442,286410	FASLG,CNTN1,TYMP,GDNF,TACSTD2,ARHGEF2,CD83,WDPCP,GORASP1,KNDC1,ATP11C
GO:0001763	morphogenesis of a branching structure	0.653045	0.342415	1.67781	1.21146	2	130	2668,4070	GDNF,TACSTD2
GO:1904062	regulation of cation transmembrane transport	0.653045	0.342415	1.67781	1.21146	2	130	483,1535	ATP1B3,CYBA
GO:0030097	hemopoiesis	0.653045	0.342548	1.31933	3.85803	5	414	4627,7412,8792,9308,286410	MYH9,VCAM1,TNFRSF11A,CD83,ATP11C
GO:1902105	regulation of leukocyte differentiation	0.656718	0.345818	1.66461	1.22078	2	131	9308,286410	CD83,ATP11C
GO:1905330	regulation of morphogenesis of an epithelium	0.656718	0.345818	1.66461	1.22078	2	131	2668,4070	GDNF,TACSTD2
GO:0042592	homeostatic process	0.659123	0.347758	1.1978	8.53613	10	916	356,483,1071,1535,2833,3920,8694,8792,30968,112398	FASLG,ATP1B3,CETP,CYBA,CXCR3,LAMP2,DGAT1,TNFRSF11A,STOML2,EGLN2
GO:0060541	respiratory system development	0.660604	0.349215	1.65161	1.2301	2	132	51057,51501	WDPCP,HIKESHI
GO:0048667	cell morphogenesis involved in neuron differentiation	0.661168	0.350721	1.35917	2.99137	4	321	2668,51057,64689,85442	GDNF,WDPCP,GORASP1,KNDC1
GO:0043604	amide biosynthetic process	0.661168	0.350865	1.2681	4.81788	6	517	51067,51263,54460,57038,64951,116541	YARS2,MRPL30,MRPS21,RARS2,MRPS24,MRPL54
GO:0022406	membrane docking	0.663173	0.352607	1.63881	1.23942	2	133	7412,8676	VCAM1,STX11
GO:0080134	regulation of response to stress	0.665258	0.354396	1.21766	6.7003	8	719	1535,2530,3684,5819,8792,9181,27244,51501	CYBA,FUT8,ITGAM,NECTIN2,TNFRSF11A,ARHGEF2,SESN1,HIKESHI
GO:0031347	regulation of defense response	0.673118	0.359272	1.34159	3.02865	4	325	1535,3684,5819,8792	CYBA,ITGAM,NECTIN2,TNFRSF11A
GO:0001666	response to hypoxia	0.673485	0.360156	1.42699	2.13403	3	229	1535,7412,112398	CYBA,VCAM1,EGLN2
GO:0048468	cell development	0.67468	0.361485	1.16439	10.5397	12	1131	356,1272,2668,2947,4070,4627,5819,6385,9181,51057,64689,85442	FASLG,CNTN1,GDNF,GSTM3,TACSTD2,MYH9,NECTIN2,SDC4,ARHGEF2,WDPCP,GORASP1,KNDC1
GO:2001233	regulation of apoptotic signaling pathway	0.675685	0.362714	1.42054	2.14335	3	230	356,2668,9181	FASLG,GDNF,ARHGEF2
GO:0043085	positive regulation of catalytic activity	0.676862	0.36449	1.17887	8.65727	10	929	356,483,1535,2668,6385,8792,9181,26092,64689,85442	FASLG,ATP1B3,CYBA,GDNF,SDC4,TNFRSF11A,ARHGEF2,TOR1AIP1,GORASP1,KNDC1
GO:0006643	membrane lipid metabolic process	0.676862	0.366115	1.5895	1.27669	2	137	4758,100996939	NEU1,PYURF
GO:0009755	hormone-mediated signaling pathway	0.676862	0.366115	1.5895	1.27669	2	137	5536,112398	PPP5C,EGLN2
GO:0070371	ERK1 and ERK2 cascade	0.676862	0.366115	1.5895	1.27669	2	137	8792,285315	TNFRSF11A,C3orf33
GO:0046488	phosphatidylinositol metabolic process	0.681787	0.369475	1.57762	1.28601	2	138	79143,100996939	MBOAT7,PYURF
GO:0007420	brain development	0.682636	0.370634	1.27033	3.99781	5	429	1272,25911,79143,85442,140733	CNTN1,DPCD,MBOAT7,KNDC1,MACROD2
GO:0036293	response to decreased oxygen levels	0.685579	0.372933	1.39527	2.18063	3	234	1535,7412,112398	CYBA,VCAM1,EGLN2
GO:0043933	macromolecular complex subunit organization	0.68562	0.374445	1.14504	11.602	13	1245	1071,1535,5536,8694,9181,22868,27232,30968,51263,54460,64689,64951,116541	CETP,CYBA,PPP5C,DGAT1,ARHGEF2,FASTKD2,GNMT,STOML2,MRPL30,MRPS21,GORASP1,MRPS24,MRPL54
GO:0042221	response to chemical	0.68562	0.37458	1.11588	19.3554	21	2077	356,967,1535,1728,1890,2530,2668,2833,2941,2947,5536,7412,8792,9181,9308,26270,27244,54658,84888,112398,373156	FASLG,CD63,CYBA,NQO1,TYMP,FUT8,GDNF,CXCR3,GSTA4,GSTM3,PPP5C,VCAM1,TNFRSF11A,ARHGEF2,CD83,FBXO6,SESN1,UGT1A1,SPPL2A,EGLN2,GSTK1
GO:0002250	adaptive immune response	0.68562	0.376177	1.55439	1.30465	2	140	5819,8792	NECTIN2,TNFRSF11A
GO:0043122	regulation of I-kappaB kinase/NF-kappaB signaling	0.68562	0.376177	1.55439	1.30465	2	140	356,5536	FASLG,PPP5C
GO:0071704	organic substance metabolic process	0.68562	0.376464	1.11555	55.1307	57	5916	356,967,1071,1081,1272,1728,1733,1890,2530,2668,2941,2947,3920,4627,4758,5257,5536,6385,6499,7045,7412,7978,8694,8792,9181,10406,10612,22868,25831,26233,26270,27232,29880,30968,51028,51067,51263,51367,54460,54658,54935,57038,57510,64689,64951,79143,84135,84888,85442,112398,113179,115950,116541,140733,285315,373156,100996939	FASLG,CD63,CETP,CGA,CNTN1,NQO1,DIO1,TYMP,FUT8,GDNF,GSTA4,GSTM3,LAMP2,MYH9,NEU1,PHKB,PPP5C,SDC4,SKIV2L,TGFBI,VCAM1,MTERF1,DGAT1,TNFRSF11A,ARHGEF2,WFDC2,TRIM3,FASTKD2,HECTD1,FBXL6,FBXO6,GNMT,ALG5,STOML2,VPS36,YARS2,MRPL30,POP5,MRPS21,UGT1A1,DUSP23,RARS2,XPO5,GORASP1,MRPS24,MBOAT7,UTP15,SPPL2A,KNDC1,EGLN2,ADAT3,ZNF653,MRPL54,MACROD2,C3orf33,GSTK1,PYURF
GO:0051716	cellular response to stimulus	0.68562	0.377161	1.09939	33.1474	35	3557	356,967,1081,1265,1272,1535,1728,2530,2668,2833,2941,2947,3684,3920,4070,4627,5536,5819,6385,7412,8792,9181,9308,26270,27244,30968,51057,51501,54658,84888,85442,112398,140733,285315,353345	FASLG,CD63,CGA,CNN2,CNTN1,CYBA,NQO1,FUT8,GDNF,CXCR3,GSTA4,GSTM3,ITGAM,LAMP2,TACSTD2,MYH9,PPP5C,NECTIN2,SDC4,VCAM1,TNFRSF11A,ARHGEF2,CD83,FBXO6,SESN1,STOML2,WDPCP,HIKESHI,UGT1A1,SPPL2A,KNDC1,EGLN2,MACROD2,C3orf33,GPR141
GO:0034660	ncRNA metabolic process	0.689014	0.380015	1.25475	4.04441	5	434	51067,51367,57038,84135,113179	YARS2,POP5,RARS2,UTP15,ADAT3
GO:0060429	epithelium development	0.689014	0.381297	1.2004	5.92683	7	636	1825,2668,2947,4070,6385,51057,373156	DSC3,GDNF,GSTM3,TACSTD2,SDC4,WDPCP,GSTK1
GO:0051345	positive regulation of hydrolase activity	0.689014	0.38131	1.22223	4.98562	6	535	356,483,2668,9181,26092,85442	FASLG,ATP1B3,GDNF,ARHGEF2,TOR1AIP1,KNDC1
GO:0048534	hematopoietic or lymphoid organ development	0.689014	0.381891	1.25168	4.05373	5	435	4627,7412,8792,9308,286410	MYH9,VCAM1,TNFRSF11A,CD83,ATP11C
GO:0002757	immune response-activating signal transduction	0.689014	0.383123	1.37087	2.2179	3	238	1535,3684,30968	CYBA,ITGAM,STOML2
GO:0030030	cell projection organization	0.689014	0.383255	1.16872	7.83721	9	841	1272,2668,4070,4627,5819,6385,51057,64689,85442	CNTN1,GDNF,TACSTD2,MYH9,NECTIN2,SDC4,WDPCP,GORASP1,KNDC1
GO:0042127	regulation of cell proliferation	0.700059	0.390114	1.16099	7.8838	9	846	356,1081,1535,2668,4070,6385,7412,8792,9181	FASLG,CGA,CYBA,GDNF,TACSTD2,SDC4,VCAM1,TNFRSF11A,ARHGEF2
GO:0044711	single-organism biosynthetic process	0.701718	0.391757	1.14939	8.85297	10	950	1890,2530,2941,2947,8694,27232,30968,79143,373156,100996939	TYMP,FUT8,GSTA4,GSTM3,DGAT1,GNMT,STOML2,MBOAT7,GSTK1,PYURF
GO:0090596	sensory organ morphogenesis	0.702166	0.392804	1.49916	1.35124	2	145	356,51057	FASLG,WDPCP
GO:0071407	cellular response to organic cyclic compound	0.702166	0.393443	1.27542	3.17775	4	341	1535,5536,54658,112398	CYBA,PPP5C,UGT1A1,EGLN2
GO:0002758	innate immune response-activating signal transduction	0.705632	0.396106	1.48857	1.36056	2	146	1535,3684	CYBA,ITGAM
GO:0070482	response to oxygen levels	0.708328	0.398344	1.33578	2.27382	3	244	1535,7412,112398	CYBA,VCAM1,EGLN2
GO:0002218	activation of innate immune response	0.708919	0.399401	1.47813	1.36988	2	147	1535,3684	CYBA,ITGAM
GO:0006807	nitrogen compound metabolic process	0.71085	0.401216	1.08363	36.3997	38	3906	356,1071,1081,1728,1733,1890,2530,2668,2941,2947,3920,4758,5536,6385,6499,7412,7978,8792,9181,26270,27232,30968,51028,51067,51263,51367,54460,54658,57038,64951,84135,112398,113179,115950,116541,140733,285315,373156	FASLG,CETP,CGA,NQO1,DIO1,TYMP,FUT8,GDNF,GSTA4,GSTM3,LAMP2,NEU1,PPP5C,SDC4,SKIV2L,VCAM1,MTERF1,TNFRSF11A,ARHGEF2,FBXO6,GNMT,STOML2,VPS36,YARS2,MRPL30,POP5,MRPS21,UGT1A1,RARS2,MRPS24,UTP15,EGLN2,ADAT3,ZNF653,MRPL54,MACROD2,C3orf33,GSTK1
GO:0008544	epidermis development	0.712134	0.402687	1.46783	1.3792	2	148	1825,51057	DSC3,WDPCP
GO:0006091	generation of precursor metabolites and energy	0.712134	0.403397	1.32447	2.29245	3	246	5257,22868,27232	PHKB,FASTKD2,GNMT
GO:0033036	macromolecule localization	0.713426	0.404858	1.09958	16.7181	18	1794	483,967,1071,3920,4627,8676,8694,8792,9181,10612,26092,30968,51028,51057,51501,57510,64689,286410	ATP1B3,CD63,CETP,LAMP2,MYH9,STX11,DGAT1,TNFRSF11A,ARHGEF2,TRIM3,TOR1AIP1,STOML2,VPS36,WDPCP,HIKESHI,XPO5,GORASP1,ATP11C
GO:0002764	immune response-regulating signaling pathway	0.725731	0.413469	1.3024	2.32973	3	250	1535,3684,30968	CYBA,ITGAM,STOML2
GO:0010975	regulation of neuron projection development	0.725731	0.413469	1.3024	2.32973	3	250	1272,64689,85442	CNTN1,GORASP1,KNDC1
GO:0043009	chordate embryonic development	0.725731	0.414697	1.23717	3.27094	4	351	1825,2530,4627,6385	DSC3,FUT8,MYH9,SDC4
GO:0060322	head development	0.725731	0.415624	1.19875	4.22147	5	453	1272,25911,79143,85442,140733	CNTN1,DPCD,MBOAT7,KNDC1,MACROD2
GO:0002253	activation of immune response	0.725731	0.41598	1.29699	2.33905	3	251	1535,3684,30968	CYBA,ITGAM,STOML2
GO:0009987	cellular process	0.725731	0.418434	1.24518	74.8775	76	8035	356,483,967,1071,1081,1265,1272,1535,1728,1733,1825,1890,2530,2668,2833,2941,2947,3684,3920,4070,4162,4627,4758,5257,5536,5819,6385,6499,7045,7412,7978,8676,8694,8792,9181,9308,10406,10612,22868,25831,25911,26092,26233,26270,27232,27244,29880,30968,51028,51057,51067,51263,51367,51501,54460,54658,54935,57038,57510,64689,64951,79143,84135,84888,85442,112398,113179,115950,116541,140733,199731,285315…	FASLG,ATP1B3,CD63,CETP,CGA,CNN2,CNTN1,CYBA,NQO1,DIO1,DSC3,TYMP,FUT8,GDNF,CXCR3,GSTA4,GSTM3,ITGAM,LAMP2,TACSTD2,MCAM,MYH9,NEU1,PHKB,PPP5C,NECTIN2,SDC4,SKIV2L,TGFBI,VCAM1,MTERF1,STX11,DGAT1,TNFRSF11A,ARHGEF2,CD83,WFDC2,TRIM3,FASTKD2,HECTD1,DPCD,TOR1AIP1,FBXL6,FBXO6,GNMT,SESN1,ALG5,STOML2,VPS36,WDPCP,YARS2,MRPL30,POP5,HIKESHI,MRPS21,UGT1A1,DUSP23,RARS2,XPO5,GORASP1,MRPS24,MBOAT7,UTP15,SPPL2A,KNDC1,E…
GO:0009792	embryo development ending in birth or egg hatching	0.725731	0.418932	1.22978	3.28958	4	353	1825,2530,4627,6385	DSC3,FUT8,MYH9,SDC4
GO:0097190	apoptotic signaling pathway	0.725731	0.418932	1.22978	3.28958	4	353	356,2668,8792,9181	FASLG,GDNF,TNFRSF11A,ARHGEF2
GO:1901605	alpha-amino acid metabolic process	0.725731	0.418994	1.41839	1.42579	2	153	27232,112398	GNMT,EGLN2
GO:1901700	response to oxygen-containing compound	0.725731	0.420382	1.12806	8.08882	9	868	356,1535,1728,5536,7412,8792,9181,27244,54658	FASLG,CYBA,NQO1,PPP5C,VCAM1,TNFRSF11A,ARHGEF2,SESN1,UGT1A1
GO:0044237	cellular metabolic process	0.725731	0.422013	1.08276	54.6182	56	5861	356,967,1071,1081,1272,1535,1728,1733,1890,2530,2668,2941,2947,3920,4627,4758,5257,5536,6385,6499,7045,7978,8694,8792,9181,10406,10612,22868,25831,26233,26270,27232,27244,29880,30968,51028,51067,51263,51367,54460,54658,54935,57038,64689,64951,79143,84135,85442,112398,113179,115950,116541,140733,285315,373156,100996939	FASLG,CD63,CETP,CGA,CNTN1,CYBA,NQO1,DIO1,TYMP,FUT8,GDNF,GSTA4,GSTM3,LAMP2,MYH9,NEU1,PHKB,PPP5C,SDC4,SKIV2L,TGFBI,MTERF1,DGAT1,TNFRSF11A,ARHGEF2,WFDC2,TRIM3,FASTKD2,HECTD1,FBXL6,FBXO6,GNMT,SESN1,ALG5,STOML2,VPS36,YARS2,MRPL30,POP5,MRPS21,UGT1A1,DUSP23,RARS2,GORASP1,MRPS24,MBOAT7,UTP15,KNDC1,EGLN2,ADAT3,ZNF653,MRPL54,MACROD2,C3orf33,GSTK1,PYURF
GO:0019318	hexose metabolic process	0.725731	0.422229	1.40889	1.43511	2	154	2530,27232	FUT8,GNMT
GO:0021537	telencephalon development	0.725731	0.422229	1.40889	1.43511	2	154	25911,79143	DPCD,MBOAT7
GO:0050896	response to stimulus	0.725731	0.42223	1.071	39.624	41	4252	356,967,1081,1265,1272,1535,1728,1890,2530,2668,2833,2941,2947,3684,3920,4070,4162,4627,4758,5536,5819,6385,7045,7412,8694,8792,9181,9308,26270,27244,30968,51057,51501,54658,84888,85442,112398,140733,285315,353345,373156	FASLG,CD63,CGA,CNN2,CNTN1,CYBA,NQO1,TYMP,FUT8,GDNF,CXCR3,GSTA4,GSTM3,ITGAM,LAMP2,TACSTD2,MCAM,MYH9,NEU1,PPP5C,NECTIN2,SDC4,TGFBI,VCAM1,DGAT1,TNFRSF11A,ARHGEF2,CD83,FBXO6,SESN1,STOML2,WDPCP,HIKESHI,UGT1A1,SPPL2A,KNDC1,EGLN2,MACROD2,C3orf33,GPR141,GSTK1
GO:0006897	endocytosis	0.726055	0.423161	1.22248	3.30821	4	355	967,1071,1535,4627	CD63,CETP,CYBA,MYH9
GO:0002520	immune system development	0.727849	0.426827	1.18204	4.27738	5	459	4627,7412,8792,9308,286410	MYH9,VCAM1,TNFRSF11A,CD83,ATP11C
GO:1901698	response to nitrogen compound	0.727849	0.427079	1.15899	5.23723	6	562	1535,2947,5536,7412,9181,27244	CYBA,GSTM3,PPP5C,VCAM1,ARHGEF2,SESN1
GO:0007389	pattern specification process	0.727849	0.428482	1.2706	2.38564	3	256	2668,25911,29880	GDNF,DPCD,ALG5
GO:0007249	I-kappaB kinase/NF-kappaB signaling	0.727849	0.428672	1.39027	1.45375	2	156	356,5536	FASLG,PPP5C
GO:0044262	cellular carbohydrate metabolic process	0.727849	0.428672	1.39027	1.45375	2	156	5257,27232	PHKB,GNMT
GO:0050768	negative regulation of neurogenesis	0.727849	0.428672	1.39027	1.45375	2	156	9181,64689	ARHGEF2,GORASP1
GO:0033554	cellular response to stress	0.729952	0.43199	1.09736	11.0895	12	1190	1728,2530,2947,3920,5536,8792,9181,26270,30968,51501,112398,140733	NQO1,FUT8,GSTM3,LAMP2,PPP5C,TNFRSF11A,ARHGEF2,FBXO6,STOML2,HIKESHI,EGLN2,MACROD2
GO:0010562	positive regulation of phosphorus metabolic process	0.729952	0.43215	1.15234	5.26519	6	565	1272,6385,8792,9181,30968,85442	CNTN1,SDC4,TNFRSF11A,ARHGEF2,STOML2,KNDC1
GO:0045937	positive regulation of phosphate metabolic process	0.729952	0.43215	1.15234	5.26519	6	565	1272,6385,8792,9181,30968,85442	CNTN1,SDC4,TNFRSF11A,ARHGEF2,STOML2,KNDC1
GO:0051649	establishment of localization in cell	0.736557	0.436813	1.08893	12.1053	13	1299	356,1535,2668,3920,4627,5819,8676,9181,30968,51028,51501,57510,64689	FASLG,CYBA,GDNF,LAMP2,MYH9,NECTIN2,STX11,ARHGEF2,STOML2,VPS36,HIKESHI,XPO5,GORASP1
GO:0051493	regulation of cytoskeleton organization	0.737994	0.438419	1.25022	2.42292	3	260	4070,6385,9181	TACSTD2,SDC4,ARHGEF2
GO:0044700	single organism signaling	0.743478	0.443468	1.05901	28.9352	30	3105	356,483,967,1081,1272,1535,1728,1890,2530,2668,2833,3684,4070,4627,5536,5819,6385,7412,8676,8792,9181,9308,27244,30968,51057,84888,85442,112398,285315,353345	FASLG,ATP1B3,CD63,CGA,CNTN1,CYBA,NQO1,TYMP,FUT8,GDNF,CXCR3,ITGAM,TACSTD2,MYH9,PPP5C,NECTIN2,SDC4,VCAM1,STX11,TNFRSF11A,ARHGEF2,CD83,SESN1,STOML2,WDPCP,SPPL2A,KNDC1,EGLN2,C3orf33,GPR141
GO:0045595	regulation of cell differentiation	0.743478	0.443786	1.10374	8.24724	9	885	1071,1272,2668,4070,9181,9308,64689,85442,286410	CETP,CNTN1,GDNF,TACSTD2,ARHGEF2,CD83,GORASP1,KNDC1,ATP11C
GO:0051241	negative regulation of multicellular organismal process	0.743478	0.443958	1.1371	5.33042	6	572	356,1535,4070,9181,9308,64689	FASLG,CYBA,TACSTD2,ARHGEF2,CD83,GORASP1
GO:0007005	mitochondrion organization	0.744582	0.446289	1.18376	3.41072	4	366	1890,5819,7978,30968	TYMP,NECTIN2,MTERF1,STOML2
GO:0007010	cytoskeleton organization	0.744582	0.446875	1.11935	6.31822	7	678	1265,4070,4627,5819,6385,9181,51057	CNN2,TACSTD2,MYH9,NECTIN2,SDC4,ARHGEF2,WDPCP
GO:0023052	signaling	0.744582	0.446915	1.05687	28.9725	30	3109	356,483,967,1081,1272,1535,1728,1890,2530,2668,2833,3684,4070,4627,5536,5819,6385,7412,8676,8792,9181,9308,27244,30968,51057,84888,85442,112398,285315,353345	FASLG,ATP1B3,CD63,CGA,CNTN1,CYBA,NQO1,TYMP,FUT8,GDNF,CXCR3,ITGAM,TACSTD2,MYH9,PPP5C,NECTIN2,SDC4,VCAM1,STX11,TNFRSF11A,ARHGEF2,CD83,SESN1,STOML2,WDPCP,SPPL2A,KNDC1,EGLN2,C3orf33,GPR141
GO:0031647	regulation of protein stability	0.744582	0.447777	1.33718	1.50966	2	162	483,3920	ATP1B3,LAMP2
GO:0050793	regulation of developmental process	0.744582	0.448424	1.07906	12.1985	13	1309	356,1071,1272,1890,2668,4070,4627,9181,9308,51057,64689,85442,286410	FASLG,CETP,CNTN1,TYMP,GDNF,TACSTD2,MYH9,ARHGEF2,CD83,WDPCP,GORASP1,KNDC1,ATP11C
GO:0010033	response to organic substance	0.744824	0.449919	1.06957	15.1619	16	1627	356,967,1535,1728,2530,2833,5536,7412,8792,9181,9308,26270,27244,54658,84888,112398	FASLG,CD63,CYBA,NQO1,FUT8,CXCR3,PPP5C,VCAM1,TNFRSF11A,ARHGEF2,CD83,FBXO6,SESN1,UGT1A1,SPPL2A,EGLN2
GO:0009058	biosynthetic process	0.744824	0.45028	1.05384	32.9796	34	3539	356,1081,1535,1728,1733,1890,2530,2668,2941,2947,5536,6385,7978,8694,8792,9181,27232,29880,30968,51028,51067,51263,54460,57038,64689,64951,79143,84135,112398,115950,116541,285315,373156,100996939	FASLG,CGA,CYBA,NQO1,DIO1,TYMP,FUT8,GDNF,GSTA4,GSTM3,PPP5C,SDC4,MTERF1,DGAT1,TNFRSF11A,ARHGEF2,GNMT,ALG5,STOML2,VPS36,YARS2,MRPL30,MRPS21,RARS2,GORASP1,MRPS24,MBOAT7,UTP15,EGLN2,ZNF653,MRPL54,C3orf33,GSTK1,PYURF
GO:0050678	regulation of epithelial cell proliferation	0.744824	0.450928	1.32872	1.51898	2	163	1535,4070	CYBA,TACSTD2
GO:0051046	regulation of secretion	0.744824	0.452553	1.1736	3.43868	4	369	1535,2668,6385,8792	CYBA,GDNF,SDC4,TNFRSF11A
GO:0070887	cellular response to chemical stimulus	0.744824	0.453911	1.06878	14.2113	15	1525	967,1535,1728,2530,2833,2941,2947,5536,7412,8792,9181,27244,54658,84888,112398	CD63,CYBA,NQO1,FUT8,CXCR3,GSTA4,GSTM3,PPP5C,VCAM1,TNFRSF11A,ARHGEF2,SESN1,UGT1A1,SPPL2A,EGLN2
GO:0051235	maintenance of location	0.744824	0.454068	1.32036	1.5283	2	164	1535,8694	CYBA,DGAT1
GO:0007399	nervous system development	0.744824	0.454228	1.07417	12.2451	13	1314	1272,1890,2668,2947,6385,9181,10612,25911,51057,64689,79143,85442,140733	CNTN1,TYMP,GDNF,GSTM3,SDC4,ARHGEF2,TRIM3,DPCD,WDPCP,GORASP1,MBOAT7,KNDC1,MACROD2
GO:0051960	regulation of nervous system development	0.744824	0.454662	1.14213	4.41717	5	474	1272,1890,9181,64689,85442	CNTN1,TYMP,ARHGEF2,GORASP1,KNDC1
GO:0006470	protein dephosphorylation	0.747628	0.457199	1.31211	1.53762	2	165	5536,54935	PPP5C,DUSP23
GO:0045596	negative regulation of cell differentiation	0.747628	0.458795	1.16361	3.46664	4	372	1071,4070,9181,64689	CETP,TACSTD2,ARHGEF2,GORASP1
GO:0006898	receptor-mediated endocytosis	0.747628	0.460319	1.30395	1.54694	2	166	967,1071	CD63,CETP
GO:0008202	steroid metabolic process	0.747628	0.460319	1.30395	1.54694	2	166	1071,54658	CETP,UGT1A1
GO:0051186	cofactor metabolic process	0.747628	0.460544	1.20662	2.50679	3	269	8694,27232,54658	DGAT1,GNMT,UGT1A1
GO:0051650	establishment of vesicle localization	0.747628	0.463429	1.2959	1.55626	2	167	8676,64689	STX11,GORASP1
GO:0051961	negative regulation of nervous system development	0.747628	0.463429	1.2959	1.55626	2	167	9181,64689	ARHGEF2,GORASP1
GO:0007154	cell communication	0.747628	0.465051	1.04573	29.1682	30	3130	356,967,1081,1272,1535,1728,1890,2530,2668,2833,3684,3920,4070,4627,5536,5819,6385,7412,8676,8792,9181,9308,27244,30968,51057,84888,85442,112398,285315,353345	FASLG,CD63,CGA,CNTN1,CYBA,NQO1,TYMP,FUT8,GDNF,CXCR3,ITGAM,LAMP2,TACSTD2,MYH9,PPP5C,NECTIN2,SDC4,VCAM1,STX11,TNFRSF11A,ARHGEF2,CD83,SESN1,STOML2,WDPCP,SPPL2A,KNDC1,EGLN2,C3orf33,GPR141
GO:0044057	regulation of system process	0.747628	0.465413	1.19733	2.52543	3	271	483,1535,1890	ATP1B3,CYBA,TYMP
GO:0001934	positive regulation of protein phosphorylation	0.747628	0.465708	1.12687	4.47308	5	480	1272,6385,8792,9181,85442	CNTN1,SDC4,TNFRSF11A,ARHGEF2,KNDC1
GO:0071822	protein complex subunit organization	0.747628	0.466272	1.07562	9.38415	10	1007	1535,5536,9181,27232,30968,51263,54460,64689,64951,116541	CYBA,PPP5C,ARHGEF2,GNMT,STOML2,MRPL30,MRPS21,GORASP1,MRPS24,MRPL54
GO:0030522	intracellular receptor signaling pathway	0.747628	0.466529	1.28794	1.56558	2	168	5536,112398	PPP5C,EGLN2
GO:1901701	cellular response to oxygen-containing compound	0.747628	0.467441	1.10772	5.46088	6	586	1535,1728,5536,9181,27244,54658	CYBA,NQO1,PPP5C,ARHGEF2,SESN1,UGT1A1
GO:0051093	negative regulation of developmental process	0.747628	0.467543	1.12436	4.4824	5	481	356,1071,4070,9181,64689	FASLG,CETP,TACSTD2,ARHGEF2,GORASP1
GO:0060627	regulation of vesicle-mediated transport	0.747628	0.467841	1.19274	2.53474	3	272	967,1535,6385	CD63,CYBA,SDC4
GO:0051641	cellular localization	0.747754	0.470124	1.05423	15.3389	16	1646	356,483,967,1535,2668,3920,4627,5819,8676,9181,26092,30968,51028,51501,57510,64689	FASLG,ATP1B3,CD63,CYBA,GDNF,LAMP2,MYH9,NECTIN2,STX11,ARHGEF2,TOR1AIP1,STOML2,VPS36,HIKESHI,XPO5,GORASP1
GO:0051259	protein oligomerization	0.747754	0.470264	1.18818	2.54406	3	273	5536,27232,30968	PPP5C,GNMT,STOML2
GO:0009790	embryo development	0.747754	0.470778	1.10364	5.47952	6	588	1825,2530,2668,4627,6385,51057	DSC3,FUT8,GDNF,MYH9,SDC4,WDPCP
GO:0009314	response to radiation	0.747754	0.472682	1.18365	2.55338	3	274	1535,7412,8792	CYBA,VCAM1,TNFRSF11A
GO:0015849	organic acid transport	0.747754	0.472698	1.2723	1.58422	2	170	8792,133418	TNFRSF11A,EMB
GO:0046942	carboxylic acid transport	0.747754	0.472698	1.2723	1.58422	2	170	8792,133418	TNFRSF11A,EMB
GO:0032870	cellular response to hormone stimulus	0.747754	0.473272	1.14092	3.53187	4	379	1535,5536,54658,112398	CYBA,PPP5C,UGT1A1,EGLN2
GO:0032956	regulation of actin cytoskeleton organization	0.750484	0.475767	1.26462	1.59353	2	171	4070,6385	TACSTD2,SDC4
GO:0032990	cell part morphogenesis	0.751821	0.477383	1.13459	3.55051	4	381	2668,5819,64689,85442	GDNF,NECTIN2,GORASP1,KNDC1
GO:0060284	regulation of cell development	0.755242	0.480339	1.10712	4.54763	5	488	1272,4070,9181,64689,85442	CNTN1,TACSTD2,ARHGEF2,GORASP1,KNDC1
GO:0045017	glycerolipid biosynthetic process	0.755242	0.481872	1.24954	1.61217	2	173	8694,100996939	DGAT1,PYURF
GO:2000027	regulation of organ morphogenesis	0.755242	0.481872	1.24954	1.61217	2	173	2668,4070	GDNF,TACSTD2
GO:0001817	regulation of cytokine production	0.757246	0.4847	1.16151	2.59998	3	279	1535,9181,9308	CYBA,ARHGEF2,CD83
GO:0042060	wound healing	0.757246	0.4847	1.16151	2.59998	3	279	4162,4627,6385	MCAM,MYH9,SDC4
GO:0051247	positive regulation of protein metabolic process	0.758415	0.486223	1.06174	8.53613	9	916	356,1272,4627,6385,8792,9181,64689,85442,112398	FASLG,CNTN1,MYH9,SDC4,TNFRSF11A,ARHGEF2,GORASP1,KNDC1,EGLN2
GO:0006464	cellular protein modification process	0.764295	0.492078	1.03232	21.4987	22	2307	1272,2530,2668,5257,5536,6385,8792,9181,10612,22868,25831,26233,26270,27232,29880,54935,64689,85442,112398,140733,285315,100996939	CNTN1,FUT8,GDNF,PHKB,PPP5C,SDC4,TNFRSF11A,ARHGEF2,TRIM3,FASTKD2,HECTD1,FBXL6,FBXO6,GNMT,ALG5,DUSP23,GORASP1,KNDC1,EGLN2,MACROD2,C3orf33,PYURF
GO:0036211	protein modification process	0.764295	0.492078	1.03232	21.4987	22	2307	1272,2530,2668,5257,5536,6385,8792,9181,10612,22868,25831,26233,26270,27232,29880,54935,64689,85442,112398,140733,285315,100996939	CNTN1,FUT8,GDNF,PHKB,PPP5C,SDC4,TNFRSF11A,ARHGEF2,TRIM3,FASTKD2,HECTD1,FBXL6,FBXO6,GNMT,ALG5,DUSP23,GORASP1,KNDC1,EGLN2,MACROD2,C3orf33,PYURF
GO:0048666	neuron development	0.764295	0.492337	1.07778	5.60067	6	601	1272,2668,6385,51057,64689,85442	CNTN1,GDNF,SDC4,WDPCP,GORASP1,KNDC1
GO:0051648	vesicle localization	0.764379	0.493955	1.2204	1.64945	2	177	8676,64689	STX11,GORASP1
GO:0052548	regulation of endopeptidase activity	0.764379	0.493955	1.2204	1.64945	2	177	356,10406	FASLG,WFDC2
GO:0080135	regulation of cellular response to stress	0.765928	0.495739	1.10692	3.63438	4	390	2530,8792,9181,51501	FUT8,TNFRSF11A,ARHGEF2,HIKESHI
GO:0044712	single-organism catabolic process	0.766087	0.497276	1.07197	5.62862	6	604	1890,2530,4758,5257,26270,54658	TYMP,FUT8,NEU1,PHKB,FBXO6,UGT1A1
GO:1902589	single-organism organelle organization	0.766087	0.497409	1.04703	9.6078	10	1031	1265,3920,4070,4627,5819,6385,8676,9181,30968,51057	CNN2,LAMP2,TACSTD2,MYH9,NECTIN2,SDC4,STX11,ARHGEF2,STOML2,WDPCP
GO:1901615	organic hydroxy compound metabolic process	0.769636	0.50131	1.13183	2.66521	3	286	1071,1733,8694	CETP,DIO1,DGAT1
GO:1903706	regulation of hemopoiesis	0.769636	0.502901	1.1994	1.6774	2	180	9308,286410	CD83,ATP11C
GO:0007276	gamete generation	0.769636	0.503662	1.12771	2.67453	3	287	5819,10406,25911	NECTIN2,WFDC2,DPCD
GO:0046700	heterocycle catabolic process	0.769636	0.503662	1.12771	2.67453	3	287	1890,6499,54658	TYMP,SKIV2L,UGT1A1
GO:0050790	regulation of catalytic activity	0.769636	0.505068	1.03278	12.6551	13	1358	356,483,1535,1728,2668,6385,8792,9181,10406,26092,54658,64689,85442	FASLG,ATP1B3,CYBA,NQO1,GDNF,SDC4,TNFRSF11A,ARHGEF2,WFDC2,TOR1AIP1,UGT1A1,GORASP1,KNDC1
GO:0042327	positive regulation of phosphorylation	0.769636	0.505633	1.07408	4.67809	5	502	1272,6385,8792,9181,85442	CNTN1,SDC4,TNFRSF11A,ARHGEF2,KNDC1
GO:0019216	regulation of lipid metabolic process	0.769636	0.505861	1.19256	1.68672	2	181	30968,54658	STOML2,UGT1A1
GO:0010035	response to inorganic substance	0.769636	0.506008	1.12362	2.68385	3	288	1728,5536,7412	NQO1,PPP5C,VCAM1
GO:0010243	response to organonitrogen compound	0.773304	0.50921	1.06951	4.69673	5	504	1535,5536,7412,9181,27244	CYBA,PPP5C,VCAM1,ARHGEF2,SESN1
GO:0007568	aging	0.775136	0.511748	1.1791	1.70536	2	183	1728,7412	NQO1,VCAM1
GO:0019752	carboxylic acid metabolic process	0.775136	0.512002	1.05489	5.71249	6	613	1728,27232,51067,54658,57038,112398	NQO1,GNMT,YARS2,UGT1A1,RARS2,EGLN2
GO:0044270	cellular nitrogen compound catabolic process	0.775467	0.513013	1.11151	2.7118	3	291	1890,6499,54658	TYMP,SKIV2L,UGT1A1
GO:0016197	endosomal transport	0.77558	0.514674	1.17249	1.71468	2	184	967,51028	CD63,VPS36
GO:1903532	positive regulation of secretion by cell	0.77558	0.514674	1.17249	1.71468	2	184	2668,6385	GDNF,SDC4
GO:0001932	regulation of protein phosphorylation	0.78082	0.51895	1.03988	6.75621	7	725	1272,5536,6385,8792,9181,85442,285315	CNTN1,PPP5C,SDC4,TNFRSF11A,ARHGEF2,KNDC1,C3orf33
GO:0006468	protein phosphorylation	0.781958	0.520506	1.02645	9.77554	10	1049	1272,2668,5257,5536,6385,8792,9181,22868,85442,285315	CNTN1,GDNF,PHKB,PPP5C,SDC4,TNFRSF11A,ARHGEF2,FASTKD2,KNDC1,C3orf33
GO:0070848	response to growth factor	0.782123	0.521783	1.06917	3.75552	4	403	356,967,2530,7412	FASLG,CD63,FUT8,VCAM1
GO:0032879	regulation of localization	0.782123	0.522215	1.01928	12.7949	13	1373	483,967,1071,1081,1272,1535,2668,2833,4070,4162,6385,8792,51057	ATP1B3,CD63,CETP,CGA,CNTN1,CYBA,GDNF,CXCR3,TACSTD2,MCAM,SDC4,TNFRSF11A,WDPCP
GO:0019439	aromatic compound catabolic process	0.783349	0.524575	1.09189	2.7584	3	296	1890,6499,54658	TYMP,SKIV2L,UGT1A1
GO:0045597	positive regulation of cell differentiation	0.783349	0.525185	1.04939	4.7806	5	513	1272,2668,4070,9308,286410	CNTN1,GDNF,TACSTD2,CD83,ATP11C
GO:0008654	phospholipid biosynthetic process	0.783349	0.526266	1.14673	1.75196	2	188	79143,100996939	MBOAT7,PYURF
GO:0006629	lipid metabolic process	0.783349	0.526489	1.02736	7.80925	8	838	1071,4758,6385,8694,30968,54658,79143,100996939	CETP,NEU1,SDC4,DGAT1,STOML2,UGT1A1,MBOAT7,PYURF
GO:0051239	regulation of multicellular organismal process	0.783349	0.527217	1.01424	13.8386	14	1485	356,483,1272,1535,1890,2668,4070,8792,9181,9308,51057,64689,85442,286410	FASLG,ATP1B3,CNTN1,CYBA,TYMP,GDNF,TACSTD2,TNFRSF11A,ARHGEF2,CD83,WDPCP,GORASP1,KNDC1,ATP11C
GO:0010038	response to metal ion	0.783349	0.529135	1.14046	1.76127	2	189	5536,7412	PPP5C,VCAM1
GO:0034765	regulation of ion transmembrane transport	0.783349	0.529135	1.14046	1.76127	2	189	483,1535	ATP1B3,CYBA
GO:0009628	response to abiotic stimulus	0.783349	0.529442	1.02893	6.82145	7	732	1265,1535,7412,8792,9181,51501,112398	CNN2,CYBA,VCAM1,TNFRSF11A,ARHGEF2,HIKESHI,EGLN2
GO:0051336	regulation of hydrolase activity	0.786573	0.532425	1.02584	6.84008	7	734	356,483,2668,9181,10406,26092,85442	FASLG,ATP1B3,GDNF,ARHGEF2,WFDC2,TOR1AIP1,KNDC1
GO:0044087	regulation of cellular component biogenesis	0.787663	0.533968	1.03852	4.8272	5	518	4070,6385,9181,51057,84135	TACSTD2,SDC4,ARHGEF2,WDPCP,UTP15
GO:0071396	cellular response to lipid	0.792791	0.538255	1.06921	2.81431	3	302	5536,54658,112398	PPP5C,UGT1A1,EGLN2
GO:0006066	alcohol metabolic process	0.792866	0.540497	1.11604	1.79855	2	193	1071,8694	CETP,DGAT1
GO:0052547	regulation of peptidase activity	0.792866	0.540497	1.11604	1.79855	2	193	356,10406	FASLG,WFDC2
GO:0051234	establishment of localization	0.792866	0.540822	1.0007	26.9876	27	2896	356,483,967,1071,1265,1272,1535,2668,3684,3920,4627,4758,5819,6385,8676,8694,8792,9181,10612,30968,51028,51057,51501,57510,64689,133418,286410	FASLG,ATP1B3,CD63,CETP,CNN2,CNTN1,CYBA,GDNF,ITGAM,LAMP2,MYH9,NEU1,NECTIN2,SDC4,STX11,DGAT1,TNFRSF11A,ARHGEF2,TRIM3,STOML2,VPS36,WDPCP,HIKESHI,XPO5,GORASP1,EMB,ATP11C
GO:0071310	cellular response to organic substance	0.792866	0.541548	1.00527	11.9468	12	1282	967,1535,2530,2833,5536,7412,8792,9181,27244,54658,84888,112398	CD63,CYBA,FUT8,CXCR3,PPP5C,VCAM1,TNFRSF11A,ARHGEF2,SESN1,UGT1A1,SPPL2A,EGLN2
GO:0006508	proteolysis	0.793132	0.542541	1.00922	8.92752	9	958	356,1081,4627,10406,26233,26270,30968,51028,84888	FASLG,CGA,MYH9,WFDC2,FBXL6,FBXO6,STOML2,VPS36,SPPL2A
GO:0043170	macromolecule metabolic process	0.797012	0.546615	1.00009	45.9982	46	4936	356,967,1071,1081,1272,2530,2668,3920,4627,5257,5536,6385,6499,7045,7978,8792,9181,10406,10612,22868,25831,26233,26270,27232,29880,30968,51028,51067,51263,51367,54460,54935,57038,57510,64689,64951,84135,84888,85442,112398,113179,115950,116541,140733,285315,100996939	FASLG,CD63,CETP,CGA,CNTN1,FUT8,GDNF,LAMP2,MYH9,PHKB,PPP5C,SDC4,SKIV2L,TGFBI,MTERF1,TNFRSF11A,ARHGEF2,WFDC2,TRIM3,FASTKD2,HECTD1,FBXL6,FBXO6,GNMT,ALG5,STOML2,VPS36,YARS2,MRPL30,POP5,MRPS21,DUSP23,RARS2,XPO5,GORASP1,MRPS24,UTP15,SPPL2A,KNDC1,EGLN2,ADAT3,ZNF653,MRPL54,MACROD2,C3orf33,PYURF
GO:0016236	macroautophagy	0.797012	0.548896	1.09839	1.82651	2	196	3920,51028	LAMP2,VPS36
GO:0032270	positive regulation of cellular protein metabolic process	0.797012	0.550185	1.00454	7.96767	8	855	356,1272,4627,6385,8792,9181,64689,85442	FASLG,CNTN1,MYH9,SDC4,TNFRSF11A,ARHGEF2,GORASP1,KNDC1
GO:0034220	ion transmembrane transport	0.797012	0.551322	1.01741	4.92039	5	528	483,1535,30968,133418,286410	ATP1B3,CYBA,STOML2,EMB,ATP11C
GO:0001101	response to acid chemical	0.797012	0.551672	1.09263	1.83583	2	197	1535,27244	CYBA,SESN1
GO:0043900	regulation of multi-organism process	0.797012	0.551672	1.09263	1.83583	2	197	1535,5819	CYBA,NECTIN2
GO:0097435	supramolecular fiber organization	0.797012	0.551715	1.04741	2.87023	3	308	4070,6385,9181	TACSTD2,SDC4,ARHGEF2
GO:1902532	negative regulation of intracellular signal transduction	0.797012	0.551715	1.04741	2.87023	3	308	9181,27244,285315	ARHGEF2,SESN1,C3orf33
GO:1901361	organic cyclic compound catabolic process	0.799969	0.556152	1.04034	2.88886	3	310	1890,6499,54658	TYMP,SKIV2L,UGT1A1
GO:1901653	cellular response to peptide	0.799969	0.557188	1.08128	1.85446	2	199	1535,9181	CYBA,ARHGEF2
GO:0071702	organic substance transport	0.799969	0.557469	0.991311	15.106	15	1621	967,1071,2668,3920,4627,8676,8792,9181,10612,51028,51501,57510,64689,133418,286410	CD63,CETP,GDNF,LAMP2,MYH9,STX11,TNFRSF11A,ARHGEF2,TRIM3,VPS36,HIKESHI,XPO5,GORASP1,EMB,ATP11C
GO:0050767	regulation of neurogenesis	0.799969	0.55871	1.01821	3.93258	4	422	1272,9181,64689,85442	CNTN1,ARHGEF2,GORASP1,KNDC1
GO:0034762	regulation of transmembrane transport	0.799969	0.559929	1.07569	1.86378	2	200	483,1535	ATP1B3,CYBA
GO:0043412	macromolecule modification	0.799969	0.560475	0.988725	23.1855	23	2488	1272,2530,2668,5257,5536,6385,8792,9181,10612,22868,25831,26233,26270,27232,29880,54935,64689,85442,112398,113179,140733,285315,100996939	CNTN1,FUT8,GDNF,PHKB,PPP5C,SDC4,TNFRSF11A,ARHGEF2,TRIM3,FASTKD2,HECTD1,FBXL6,FBXO6,GNMT,ALG5,DUSP23,GORASP1,KNDC1,EGLN2,ADAT3,MACROD2,C3orf33,PYURF
GO:0007423	sensory organ development	0.799969	0.560563	1.03336	2.9075	3	312	356,6385,51057	FASLG,SDC4,WDPCP
GO:0044260	cellular macromolecule metabolic process	0.799969	0.56251	0.990378	43.1932	43	4635	356,967,1081,1272,2530,2668,3920,4627,5257,5536,6385,6499,7045,7978,8792,9181,10406,10612,22868,25831,26233,26270,27232,29880,30968,51028,51067,51263,51367,54460,54935,57038,64689,64951,84135,85442,112398,113179,115950,116541,140733,285315,100996939	FASLG,CD63,CGA,CNTN1,FUT8,GDNF,LAMP2,MYH9,PHKB,PPP5C,SDC4,SKIV2L,TGFBI,MTERF1,TNFRSF11A,ARHGEF2,WFDC2,TRIM3,FASTKD2,HECTD1,FBXL6,FBXO6,GNMT,ALG5,STOML2,VPS36,YARS2,MRPL30,POP5,MRPS21,DUSP23,RARS2,GORASP1,MRPS24,UTP15,KNDC1,EGLN2,ADAT3,ZNF653,MRPL54,MACROD2,C3orf33,PYURF
GO:0030099	myeloid cell differentiation	0.799969	0.562658	1.07016	1.8731	2	201	4627,8792	MYH9,TNFRSF11A
GO:0050673	epithelial cell proliferation	0.799969	0.562658	1.07016	1.8731	2	201	1535,4070	CYBA,TACSTD2
GO:0034470	ncRNA processing	0.799969	0.562759	1.0299	2.91682	3	313	51367,84135,113179	POP5,UTP15,ADAT3
GO:0008283	cell proliferation	0.805611	0.568218	0.985262	10.1297	10	1087	356,1081,1535,2668,4070,6385,7045,7412,8792,9181	FASLG,CGA,CYBA,GDNF,TACSTD2,SDC4,TGFBI,VCAM1,TNFRSF11A,ARHGEF2
GO:0060548	negative regulation of cell death	0.805611	0.568376	0.997087	5.01358	5	538	356,1728,2668,5536,9181	FASLG,NQO1,GDNF,PPP5C,ARHGEF2
GO:0018108	peptidyl-tyrosine phosphorylation	0.806048	0.570773	1.05389	1.90106	2	204	1272,9181	CNTN1,ARHGEF2
GO:0042391	regulation of membrane potential	0.806048	0.570773	1.05389	1.90106	2	204	483,30968	ATP1B3,STOML2
GO:0098662	inorganic cation transmembrane transport	0.806048	0.571478	1.01629	2.9541	3	317	483,1535,30968	ATP1B3,CYBA,STOML2
GO:0071495	cellular response to endogenous stimulus	0.806048	0.571981	0.985716	7.09169	7	761	1535,2530,5536,9181,27244,54658,112398	CYBA,FUT8,PPP5C,ARHGEF2,SESN1,UGT1A1,EGLN2
GO:0018212	peptidyl-tyrosine modification	0.806961	0.573454	1.04858	1.91038	2	205	1272,9181	CNTN1,ARHGEF2
GO:0016567	protein ubiquitination	0.808127	0.575109	0.98917	5.05085	5	542	10612,25831,26233,26270,64689	TRIM3,HECTD1,FBXL6,FBXO6,GORASP1
GO:0001654	eye development	0.808391	0.576123	1.04331	1.9197	2	206	356,51057	FASLG,WDPCP
GO:0009888	tissue development	0.810747	0.578898	0.976714	9.18845	9	986	1825,2668,2947,3684,4070,6385,7045,51057,373156	DSC3,GDNF,GSTM3,ITGAM,TACSTD2,SDC4,TGFBI,WDPCP,GSTK1
GO:0044281	small molecule metabolic process	0.810747	0.57946	0.975408	12.2544	12	1315	1071,1728,1890,2530,8694,27232,30968,51067,54658,57038,112398,140733	CETP,NQO1,TYMP,FUT8,DGAT1,GNMT,STOML2,YARS2,UGT1A1,RARS2,EGLN2,MACROD2
GO:0044093	positive regulation of molecular function	0.811015	0.580481	0.974902	10.2228	10	1097	356,483,1535,2668,6385,8792,9181,26092,64689,85442	FASLG,ATP1B3,CYBA,GDNF,SDC4,TNFRSF11A,ARHGEF2,TOR1AIP1,GORASP1,KNDC1
GO:0003002	regionalization	0.811176	0.581426	1.03294	1.93833	2	208	2668,25911	GDNF,DPCD
GO:0007268	chemical synaptic transmission	0.813067	0.586484	0.99329	3.01933	3	324	1728,2668,8676	NQO1,GDNF,STX11
GO:0098916	anterograde trans-synaptic signaling	0.813067	0.586484	0.99329	3.01933	3	324	1728,2668,8676	NQO1,GDNF,STX11
GO:0010639	negative regulation of organelle organization	0.813067	0.586681	1.02276	1.95697	2	210	4070,9181	TACSTD2,ARHGEF2
GO:0017038	protein import	0.813067	0.586681	1.02276	1.95697	2	210	3920,51501	LAMP2,HIKESHI
GO:0071417	cellular response to organonitrogen compound	0.813067	0.5886	0.990086	3.02865	3	325	1535,9181,27244	CYBA,ARHGEF2,SESN1
GO:0099536	synaptic signaling	0.813067	0.5886	0.990086	3.02865	3	325	1728,2668,8676	NQO1,GDNF,STX11
GO:0099537	trans-synaptic signaling	0.813067	0.5886	0.990086	3.02865	3	325	1728,2668,8676	NQO1,GDNF,STX11
GO:0048518	positive regulation of biological process	0.814164	0.590227	0.971463	27.5188	27	2953	356,483,967,1081,1272,1535,1728,2668,3684,4070,4162,4627,5536,5819,6385,7412,8792,9181,9308,30968,57510,64689,84135,85442,112398,286410,100996939	FASLG,ATP1B3,CD63,CGA,CNTN1,CYBA,NQO1,GDNF,ITGAM,TACSTD2,MCAM,MYH9,PPP5C,NECTIN2,SDC4,VCAM1,TNFRSF11A,ARHGEF2,CD83,STOML2,XPO5,GORASP1,UTP15,KNDC1,EGLN2,ATP11C,PYURF
GO:0031401	positive regulation of protein modification process	0.815728	0.592195	0.96693	6.18776	6	664	1272,6385,8792,9181,64689,85442	CNTN1,SDC4,TNFRSF11A,ARHGEF2,GORASP1,KNDC1
GO:0065008	regulation of biological quality	0.818831	0.595942	0.965066	18.498	18	1985	356,483,1071,1081,1535,1733,2668,2833,3920,4627,8676,8694,8792,30968,51057,54658,112398,286410	FASLG,ATP1B3,CETP,CGA,CYBA,DIO1,GDNF,CXCR3,LAMP2,MYH9,STX11,DGAT1,TNFRSF11A,STOML2,WDPCP,UGT1A1,EGLN2,ATP11C
GO:0007165	signal transduction	0.818831	0.596123	0.967703	26.5775	26	2852	356,967,1081,1272,1535,2530,2668,2833,3684,4070,4627,5536,5819,6385,7412,8792,9181,9308,27244,30968,51057,84888,85442,112398,285315,353345	FASLG,CD63,CGA,CNTN1,CYBA,FUT8,GDNF,CXCR3,ITGAM,TACSTD2,MYH9,PPP5C,NECTIN2,SDC4,VCAM1,TNFRSF11A,ARHGEF2,CD83,SESN1,STOML2,WDPCP,SPPL2A,KNDC1,EGLN2,C3orf33,GPR141
GO:0042325	regulation of phosphorylation	0.824804	0.601706	0.956443	7.28739	7	782	1272,5536,6385,8792,9181,85442,285315	CNTN1,PPP5C,SDC4,TNFRSF11A,ARHGEF2,KNDC1,C3orf33
GO:0030335	positive regulation of cell migration	0.824804	0.602157	0.993375	2.01289	2	216	1081,4162	CGA,MCAM
GO:0006732	coenzyme metabolic process	0.827121	0.604695	0.988637	2.0222	2	217	8694,27232	DGAT1,GNMT
GO:0002009	morphogenesis of an epithelium	0.834027	0.611436	0.95611	3.13116	3	336	2668,4070,6385	GDNF,TACSTD2,SDC4
GO:2000147	positive regulation of cell motility	0.834027	0.612235	0.974684	2.05016	2	220	1081,4162	CGA,MCAM
GO:0007417	central nervous system development	0.834027	0.612767	0.945841	5.26519	5	565	1272,25911,79143,85442,140733	CNTN1,DPCD,MBOAT7,KNDC1,MACROD2
GO:0022008	neurogenesis	0.834027	0.613155	0.945972	8.40566	8	902	1272,2668,6385,9181,51057,64689,79143,85442	CNTN1,GDNF,SDC4,ARHGEF2,WDPCP,GORASP1,MBOAT7,KNDC1
GO:0003012	muscle system process	0.835	0.614724	0.970117	2.05948	2	221	1535,2668	CYBA,GDNF
GO:0010467	gene expression	0.835164	0.615699	0.956074	26.7919	26	2875	356,1081,1272,2530,2668,4627,5536,6499,7978,8792,9181,30968,51028,51067,51263,51367,54460,57038,57510,64951,84135,112398,113179,115950,116541,285315	FASLG,CGA,CNTN1,FUT8,GDNF,MYH9,PPP5C,SKIV2L,MTERF1,TNFRSF11A,ARHGEF2,STOML2,VPS36,YARS2,MRPL30,POP5,MRPS21,RARS2,XPO5,MRPS24,UTP15,EGLN2,ADAT3,ZNF653,MRPL54,C3orf33
GO:0019220	regulation of phosphate metabolic process	0.839291	0.619599	0.940101	8.45225	8	907	1272,5536,6385,8792,9181,30968,85442,285315	CNTN1,PPP5C,SDC4,TNFRSF11A,ARHGEF2,STOML2,KNDC1,C3orf33
GO:0034641	cellular nitrogen compound metabolic process	0.839594	0.6207	0.955593	33.8836	33	3636	356,1081,1728,1890,2530,2668,2941,2947,3920,4758,5536,6499,7978,8792,9181,26270,30968,51028,51067,51263,51367,54460,54658,57038,64951,84135,112398,113179,115950,116541,140733,285315,373156	FASLG,CGA,NQO1,TYMP,FUT8,GDNF,GSTA4,GSTM3,LAMP2,NEU1,PPP5C,SKIV2L,MTERF1,TNFRSF11A,ARHGEF2,FBXO6,STOML2,VPS36,YARS2,MRPL30,POP5,MRPS21,UGT1A1,RARS2,MRPS24,UTP15,EGLN2,ADAT3,ZNF653,MRPL54,MACROD2,C3orf33,GSTK1
GO:0009611	response to wounding	0.839594	0.62154	0.941397	3.17775	3	341	4162,4627,6385	MCAM,MYH9,SDC4
GO:0003008	system process	0.841148	0.625012	0.933883	7.44581	7	799	483,1535,1890,2668,4070,4162,7045	ATP1B3,CYBA,TYMP,GDNF,TACSTD2,MCAM,TGFBI
GO:0045664	regulation of neuron differentiation	0.841148	0.625532	0.935633	3.19639	3	343	1272,64689,85442	CNTN1,GORASP1,KNDC1
GO:0043436	oxoacid metabolic process	0.841148	0.626146	0.931571	6.40209	6	687	1728,27232,51067,54658,57038,112398	NQO1,GNMT,YARS2,UGT1A1,RARS2,EGLN2
GO:0006793	phosphorus metabolic process	0.841148	0.626596	0.943945	17.7805	17	1908	1071,1272,2530,2668,5257,5536,6385,8694,8792,9181,22868,30968,54935,79143,85442,285315,100996939	CETP,CNTN1,FUT8,GDNF,PHKB,PPP5C,SDC4,DGAT1,TNFRSF11A,ARHGEF2,FASTKD2,STOML2,DUSP23,MBOAT7,KNDC1,C3orf33,PYURF
GO:0051272	positive regulation of cellular component movement	0.841148	0.626991	0.947898	2.10607	2	226	1081,4162	CGA,MCAM
GO:1901575	organic substance catabolic process	0.842081	0.628991	0.935876	11.6393	11	1249	1890,2530,3920,4758,5257,6385,6499,26270,51028,54658,112398	TYMP,FUT8,LAMP2,NEU1,PHKB,SDC4,SKIV2L,FBXO6,VPS36,UGT1A1,EGLN2
GO:0007600	sensory perception	0.842081	0.629408	0.943572	2.11539	2	227	4070,7045	TACSTD2,TGFBI
GO:0034504	protein localization to nucleus	0.843058	0.631813	0.939285	2.12471	2	228	26092,51501	TOR1AIP1,HIKESHI
GO:0006082	organic acid metabolic process	0.843058	0.633318	0.924198	6.44869	6	692	1728,27232,51067,54658,57038,112398	NQO1,GNMT,YARS2,UGT1A1,RARS2,EGLN2
GO:0048598	embryonic morphogenesis	0.843058	0.633433	0.924307	3.23366	3	347	2668,6385,51057	GDNF,SDC4,WDPCP
GO:0051174	regulation of phosphorus metabolic process	0.843058	0.633586	0.927412	8.55476	8	918	1272,5536,6385,8792,9181,30968,85442,285315	CNTN1,PPP5C,SDC4,TNFRSF11A,ARHGEF2,STOML2,KNDC1,C3orf33
GO:0019953	sexual reproduction	0.844124	0.63539	0.921516	3.24298	3	348	5819,10406,25911	NECTIN2,WFDC2,DPCD
GO:0044782	cilium organization	0.844124	0.636588	0.930824	2.14335	2	230	5819,51057	NECTIN2,WDPCP
GO:0044249	cellular biosynthetic process	0.844124	0.636977	0.945636	32.0664	31	3441	356,1081,1535,1728,1890,2530,2668,2941,2947,5536,7978,8694,8792,9181,29880,30968,51028,51067,51263,54460,57038,64689,64951,79143,84135,112398,115950,116541,285315,373156,100996939	FASLG,CGA,CYBA,NQO1,TYMP,FUT8,GDNF,GSTA4,GSTM3,PPP5C,MTERF1,DGAT1,TNFRSF11A,ARHGEF2,ALG5,STOML2,VPS36,YARS2,MRPL30,MRPS21,RARS2,GORASP1,MRPS24,MBOAT7,UTP15,EGLN2,ZNF653,MRPL54,C3orf33,GSTK1,PYURF
GO:0030900	forebrain development	0.845603	0.638958	0.926649	2.15267	2	231	25911,79143	DPCD,MBOAT7
GO:0051240	positive regulation of multicellular organismal process	0.850472	0.644969	0.914766	7.5856	7	814	1272,1535,2668,8792,9181,9308,286410	CNTN1,CYBA,GDNF,TNFRSF11A,ARHGEF2,CD83,ATP11C
GO:0001558	regulation of cell growth	0.850472	0.645995	0.914339	2.18063	2	234	1535,112398	CYBA,EGLN2
GO:0009893	positive regulation of metabolic process	0.850472	0.646348	0.929459	16.9511	16	1819	356,967,1081,1272,1535,2668,4627,6385,8792,9181,30968,64689,84135,85442,112398,100996939	FASLG,CD63,CGA,CNTN1,CYBA,GDNF,MYH9,SDC4,TNFRSF11A,ARHGEF2,STOML2,GORASP1,UTP15,KNDC1,EGLN2,PYURF
GO:0043065	positive regulation of apoptotic process	0.850472	0.646985	0.905106	3.2989	3	354	356,1728,9181	FASLG,NQO1,ARHGEF2
GO:0048812	neuron projection morphogenesis	0.850472	0.646985	0.905106	3.2989	3	354	2668,64689,85442	GDNF,GORASP1,KNDC1
GO:0006810	transport	0.851428	0.648582	0.935879	26.1489	25	2806	356,483,967,1071,1265,1272,1535,2668,3684,3920,4627,4758,6385,8676,8694,8792,9181,10612,30968,51028,51501,57510,64689,133418,286410	FASLG,ATP1B3,CD63,CETP,CNN2,CNTN1,CYBA,GDNF,ITGAM,LAMP2,MYH9,NEU1,SDC4,STX11,DGAT1,TNFRSF11A,ARHGEF2,TRIM3,STOML2,VPS36,HIKESHI,XPO5,GORASP1,EMB,ATP11C
GO:0000165	MAPK cascade	0.851825	0.649907	0.901836	4.40785	4	473	2668,5536,8792,285315	GDNF,PPP5C,TNFRSF11A,C3orf33
GO:0040017	positive regulation of locomotion	0.851825	0.650627	0.906307	2.19926	2	236	1081,4162	CGA,MCAM
GO:0051128	regulation of cellular component organization	0.854362	0.653438	0.918403	12.8881	12	1383	967,1272,1535,4070,4627,6385,9181,30968,51057,64689,85442,112398	CD63,CNTN1,CYBA,TACSTD2,MYH9,SDC4,ARHGEF2,STOML2,WDPCP,GORASP1,KNDC1,EGLN2
GO:0009057	macromolecule catabolic process	0.854811	0.655368	0.904858	7.66015	7	822	3920,5257,6385,6499,26270,51028,112398	LAMP2,PHKB,SDC4,SKIV2L,FBXO6,VPS36,EGLN2
GO:0043068	positive regulation of programmed cell death	0.854811	0.656452	0.891854	3.34549	3	359	356,1728,9181	FASLG,NQO1,ARHGEF2
GO:0043547	positive regulation of GTPase activity	0.854811	0.656452	0.891854	3.34549	3	359	2668,9181,85442	GDNF,ARHGEF2,KNDC1
GO:0032268	regulation of cellular protein metabolic process	0.854811	0.657583	0.915225	12.9253	12	1387	356,1272,4627,5536,6385,8792,9181,10406,57510,64689,85442,285315	FASLG,CNTN1,MYH9,PPP5C,SDC4,TNFRSF11A,ARHGEF2,WFDC2,XPO5,GORASP1,KNDC1,C3orf33
GO:0051246	regulation of protein metabolic process	0.854811	0.658152	0.916644	13.9691	13	1499	356,1272,4627,5536,6385,8792,9181,10406,57510,64689,85442,112398,285315	FASLG,CNTN1,MYH9,PPP5C,SDC4,TNFRSF11A,ARHGEF2,WFDC2,XPO5,GORASP1,KNDC1,EGLN2,C3orf33
GO:0043066	negative regulation of apoptotic process	0.862142	0.664678	0.883878	4.49172	4	482	356,1728,2668,9181	FASLG,NQO1,GDNF,ARHGEF2
GO:0048858	cell projection morphogenesis	0.862181	0.665739	0.878969	3.39208	3	364	2668,64689,85442	GDNF,GORASP1,KNDC1
GO:0048522	positive regulation of cellular process	0.862181	0.666471	0.924285	25.3381	24	2719	356,483,967,1081,1272,1535,1728,2668,4070,4162,4627,5536,5819,6385,7412,8792,9181,9308,30968,57510,64689,84135,85442,286410	FASLG,ATP1B3,CD63,CGA,CNTN1,CYBA,NQO1,GDNF,TACSTD2,MCAM,MYH9,PPP5C,NECTIN2,SDC4,VCAM1,TNFRSF11A,ARHGEF2,CD83,STOML2,XPO5,GORASP1,UTP15,KNDC1,ATP11C
GO:0001933	negative regulation of protein phosphorylation	0.865605	0.670888	0.871803	2.28313	2	245	5536,285315	PPP5C,C3orf33
GO:0042254	ribosome biogenesis	0.865605	0.670888	0.871803	2.28313	2	245	22868,84135	FASTKD2,UTP15
GO:0098655	cation transmembrane transport	0.866096	0.67304	0.868915	3.42936	3	368	483,1535,30968	ATP1B3,CYBA,STOML2
GO:0098660	inorganic ion transmembrane transport	0.866096	0.67304	0.868915	3.42936	3	368	483,1535,30968	ATP1B3,CYBA,STOML2
GO:0009719	response to endogenous stimulus	0.867326	0.676239	0.889005	8.88092	8	953	1535,2530,5536,7412,9181,27244,54658,112398	CYBA,FUT8,PPP5C,VCAM1,ARHGEF2,SESN1,UGT1A1,EGLN2
GO:0032446	protein modification by small protein conjugation	0.867326	0.676454	0.875262	5.65658	5	607	10612,25831,26233,26270,64689	TRIM3,HECTD1,FBXL6,FBXO6,GORASP1
GO:0043069	negative regulation of programmed cell death	0.867326	0.677459	0.868473	4.56627	4	490	356,1728,2668,9181	FASLG,NQO1,GDNF,ARHGEF2
GO:1901576	organic substance biosynthetic process	0.867326	0.677543	0.92212	32.551	31	3493	356,1081,1890,2530,2668,2941,2947,5536,6385,7978,8694,8792,9181,27232,29880,30968,51028,51067,51263,54460,57038,64689,64951,79143,84135,112398,115950,116541,285315,373156,100996939	FASLG,CGA,TYMP,FUT8,GDNF,GSTA4,GSTM3,PPP5C,SDC4,MTERF1,DGAT1,TNFRSF11A,ARHGEF2,GNMT,ALG5,STOML2,VPS36,YARS2,MRPL30,MRPS21,RARS2,GORASP1,MRPS24,MBOAT7,UTP15,EGLN2,ZNF653,MRPL54,C3orf33,GSTK1,PYURF
GO:0023014	signal transduction by protein phosphorylation	0.870103	0.680602	0.864701	4.58491	4	492	2668,5536,8792,285315	GDNF,PPP5C,TNFRSF11A,C3orf33
GO:0048699	generation of neurons	0.873568	0.68428	0.877427	7.87448	7	845	1272,2668,6385,9181,51057,64689,85442	CNTN1,GDNF,SDC4,ARHGEF2,WDPCP,GORASP1,KNDC1
GO:0010942	positive regulation of cell death	0.873568	0.68554	0.85184	3.49459	3	375	356,1728,9181	FASLG,NQO1,ARHGEF2
GO:0045862	positive regulation of proteolysis	0.873568	0.685992	0.846684	2.34837	2	252	356,4627	FASLG,MYH9
GO:0042493	response to drug	0.875117	0.688104	0.843209	2.35769	2	253	1535,54658	CYBA,UGT1A1
GO:1901699	cellular response to nitrogen compound	0.879597	0.692525	0.842369	3.53187	3	379	1535,9181,27244	CYBA,ARHGEF2,SESN1
GO:0051129	negative regulation of cellular component organization	0.880648	0.694254	0.840033	3.54119	3	380	4070,9181,64689	TACSTD2,ARHGEF2,GORASP1
GO:0050878	regulation of body fluid levels	0.884737	0.69849	0.826246	2.40428	2	258	1535,4627	CYBA,MYH9
GO:0009725	response to hormone	0.884737	0.700525	0.840916	4.70605	4	505	1535,5536,54658,112398	CYBA,PPP5C,UGT1A1,EGLN2
GO:0048609	multicellular organismal reproductive process	0.884737	0.701095	0.83081	3.57846	3	384	5819,10406,25911	NECTIN2,WFDC2,DPCD
GO:0071363	cellular response to growth factor stimulus	0.884737	0.701095	0.83081	3.57846	3	384	967,2530,7412	CD63,FUT8,VCAM1
GO:0034655	nucleobase-containing compound catabolic process	0.886066	0.704586	0.816382	2.43224	2	261	1890,6499	TYMP,SKIV2L
GO:0031399	regulation of protein modification process	0.886066	0.704866	0.863268	9.1139	8	978	1272,5536,6385,8792,9181,64689,85442,285315	CNTN1,PPP5C,SDC4,TNFRSF11A,ARHGEF2,GORASP1,KNDC1,C3orf33
GO:0051049	regulation of transport	0.886066	0.704866	0.863268	9.1139	8	978	483,967,1071,1272,1535,2668,6385,8792	ATP1B3,CD63,CETP,CNTN1,CYBA,GDNF,SDC4,TNFRSF11A
GO:0032504	multicellular organism reproduction	0.88864	0.707823	0.821778	3.61574	3	388	5819,10406,25911	NECTIN2,WFDC2,DPCD
GO:0048729	tissue morphogenesis	0.891665	0.711144	0.817333	3.63438	3	390	2668,4070,6385	GDNF,TACSTD2,SDC4
GO:0065009	regulation of molecular function	0.892878	0.713024	0.878243	15.5533	14	1669	356,483,1535,1728,2668,6385,8792,9181,10406,26092,54658,64689,85442,285315	FASLG,ATP1B3,CYBA,NQO1,GDNF,SDC4,TNFRSF11A,ARHGEF2,WFDC2,TOR1AIP1,UGT1A1,GORASP1,KNDC1,C3orf33
GO:0008015	blood circulation	0.893765	0.716475	0.797325	2.48815	2	267	483,1535	ATP1B3,CYBA
GO:0032844	regulation of homeostatic process	0.893765	0.716475	0.797325	2.48815	2	267	1535,8792	CYBA,TNFRSF11A
GO:0042326	negative regulation of phosphorylation	0.893765	0.716475	0.797325	2.48815	2	267	5536,285315	PPP5C,C3orf33
GO:0010941	regulation of cell death	0.893806	0.717421	0.845999	8.13541	7	873	356,1728,2668,5536,8792,9181,112398	FASLG,NQO1,GDNF,PPP5C,TNFRSF11A,ARHGEF2,EGLN2
GO:0009059	macromolecule biosynthetic process	0.894037	0.718824	0.89165	25.9625	24	2786	356,1081,2530,2668,5536,6385,7978,8792,9181,29880,30968,51028,51067,51263,54460,57038,64689,64951,84135,112398,115950,116541,285315,100996939	FASLG,CGA,FUT8,GDNF,PPP5C,SDC4,MTERF1,TNFRSF11A,ARHGEF2,ALG5,STOML2,VPS36,YARS2,MRPL30,MRPS21,RARS2,GORASP1,MRPS24,UTP15,EGLN2,ZNF653,MRPL54,C3orf33,PYURF
GO:0031175	neuron projection development	0.894037	0.719565	0.818333	4.8272	4	518	1272,2668,64689,85442	CNTN1,GDNF,GORASP1,KNDC1
GO:0003013	circulatory system process	0.894037	0.720349	0.791163	2.50679	2	269	483,1535	ATP1B3,CYBA
GO:0016311	dephosphorylation	0.896596	0.724179	0.785092	2.52543	2	271	5536,54935	PPP5C,DUSP23
GO:0010604	positive regulation of macromolecule metabolic process	0.896596	0.725299	0.869124	15.6837	14	1683	356,967,1081,1272,2668,4627,6385,8792,9181,30968,64689,84135,85442,112398	FASLG,CD63,CGA,CNTN1,GDNF,MYH9,SDC4,TNFRSF11A,ARHGEF2,STOML2,GORASP1,UTP15,KNDC1,EGLN2
GO:0043087	regulation of GTPase activity	0.896596	0.725738	0.797883	3.71825	3	399	2668,9181,85442	GDNF,ARHGEF2,KNDC1
GO:0048732	gland development	0.896596	0.726078	0.782091	2.53474	2	272	8792,54658	TNFRSF11A,UGT1A1
GO:0034645	cellular macromolecule biosynthetic process	0.899846	0.73139	0.882365	25.0958	23	2693	356,1081,2530,2668,5536,7978,8792,9181,29880,30968,51028,51067,51263,54460,57038,64689,64951,84135,112398,115950,116541,285315,100996939	FASLG,CGA,FUT8,GDNF,PPP5C,MTERF1,TNFRSF11A,ARHGEF2,ALG5,STOML2,VPS36,YARS2,MRPL30,MRPS21,RARS2,GORASP1,MRPS24,UTP15,EGLN2,ZNF653,MRPL54,C3orf33,PYURF
GO:1901652	response to peptide	0.899846	0.731709	0.773218	2.5627	2	275	1535,9181	CYBA,ARHGEF2
GO:0030182	neuron differentiation	0.899846	0.733444	0.822857	7.16624	6	769	1272,2668,6385,51057,64689,85442	CNTN1,GDNF,SDC4,WDPCP,GORASP1,KNDC1
GO:0065007	biological regulation	0.899846	0.734136	0.890319	54.1056	52	5806	356,483,967,1071,1081,1265,1272,1535,1728,1733,1890,2530,2668,2833,3684,3920,4070,4162,4627,5536,5819,6385,6499,7045,7412,7978,8676,8694,8792,9181,9308,10406,26092,26270,27232,27244,30968,51028,51057,51501,54658,57510,64689,84135,84888,85442,112398,115950,285315,286410,353345,100996939	FASLG,ATP1B3,CD63,CETP,CGA,CNN2,CNTN1,CYBA,NQO1,DIO1,TYMP,FUT8,GDNF,CXCR3,ITGAM,LAMP2,TACSTD2,MCAM,MYH9,PPP5C,NECTIN2,SDC4,SKIV2L,TGFBI,VCAM1,MTERF1,STX11,DGAT1,TNFRSF11A,ARHGEF2,CD83,WFDC2,TOR1AIP1,FBXO6,GNMT,SESN1,STOML2,VPS36,WDPCP,HIKESHI,UGT1A1,XPO5,GORASP1,UTP15,SPPL2A,KNDC1,EGLN2,ZNF653,C3orf33,ATP11C,GPR141,PYURF
GO:0045184	establishment of protein localization	0.899846	0.735119	0.851171	12.6085	11	1353	967,3920,4627,8676,9181,10612,51028,51057,51501,57510,64689	CD63,LAMP2,MYH9,STX11,ARHGEF2,TRIM3,VPS36,WDPCP,HIKESHI,XPO5,GORASP1
GO:0007017	microtubule-based process	0.899846	0.73515	0.7854	3.77416	3	405	4627,9181,25911	MYH9,ARHGEF2,DPCD
GO:0051347	positive regulation of transferase activity	0.899846	0.73515	0.7854	3.77416	3	405	6385,8792,64689	SDC4,TNFRSF11A,GORASP1
GO:0008219	cell death	0.906541	0.741547	0.836049	10.5211	9	1129	356,1728,1825,2668,2833,5536,8792,9181,112398	FASLG,NQO1,DSC3,GDNF,CXCR3,PPP5C,TNFRSF11A,ARHGEF2,EGLN2
GO:0031325	positive regulation of cellular metabolic process	0.907308	0.743952	0.855098	15.8887	14	1705	356,967,1081,1272,1535,2668,4627,6385,8792,9181,30968,64689,84135,85442	FASLG,CD63,CGA,CNTN1,CYBA,GDNF,MYH9,SDC4,TNFRSF11A,ARHGEF2,STOML2,GORASP1,UTP15,KNDC1
GO:0030162	regulation of proteolysis	0.907308	0.744311	0.773284	3.83007	3	411	356,4627,10406	FASLG,MYH9,WFDC2
GO:0006886	intracellular protein transport	0.907308	0.744958	0.811177	7.25943	6	779	3920,8676,9181,51028,51501,57510	LAMP2,STX11,ARHGEF2,VPS36,HIKESHI,XPO5
GO:0090407	organophosphate biosynthetic process	0.907871	0.74731	0.769325	3.84871	3	413	30968,79143,100996939	STOML2,MBOAT7,PYURF
GO:0000226	microtubule cytoskeleton organization	0.907871	0.748026	0.747733	2.64657	2	284	4627,9181	MYH9,ARHGEF2
GO:0015031	protein transport	0.907871	0.748205	0.835658	11.6673	10	1252	967,3920,4627,8676,9181,10612,51028,51501,57510,64689	CD63,LAMP2,MYH9,STX11,ARHGEF2,TRIM3,VPS36,HIKESHI,XPO5,GORASP1
GO:0045860	positive regulation of protein kinase activity	0.908662	0.749786	0.745002	2.65589	2	285	6385,8792	SDC4,TNFRSF11A
GO:0006996	organelle organization	0.909722	0.751591	0.862217	21.2192	19	2277	356,1265,1890,3920,4070,4627,5536,5819,6385,7978,8676,9181,22868,26092,30968,51028,51057,51501,64689	FASLG,CNN2,TYMP,LAMP2,TACSTD2,MYH9,PPP5C,NECTIN2,SDC4,MTERF1,STX11,ARHGEF2,FASTKD2,TOR1AIP1,STOML2,VPS36,WDPCP,HIKESHI,GORASP1
GO:0044089	positive regulation of cellular component biogenesis	0.914802	0.756723	0.734265	2.69317	2	289	6385,84135	SDC4,UTP15
GO:0015833	peptide transport	0.918483	0.760932	0.824773	11.7977	10	1266	967,3920,4627,8676,9181,10612,51028,51501,57510,64689	CD63,LAMP2,MYH9,STX11,ARHGEF2,TRIM3,VPS36,HIKESHI,XPO5,GORASP1
GO:0009056	catabolic process	0.918483	0.761646	0.83387	13.9597	12	1498	1890,2530,2947,3920,4758,5257,6385,6499,26270,51028,54658,112398	TYMP,FUT8,GSTM3,LAMP2,NEU1,PHKB,SDC4,SKIV2L,FBXO6,VPS36,UGT1A1,EGLN2
GO:0050877	neurological system process	0.919358	0.763311	0.748219	3.95122	3	424	1890,4070,7045	TYMP,TACSTD2,TGFBI
GO:0042981	regulation of apoptotic process	0.922275	0.769057	0.786516	7.46445	6	801	356,1728,2668,8792,9181,112398	FASLG,NQO1,GDNF,TNFRSF11A,ARHGEF2,EGLN2
GO:0006796	phosphate-containing compound metabolic process	0.922275	0.769763	0.838656	17.2493	15	1851	1071,1272,2668,5257,5536,6385,8792,9181,22868,30968,54935,79143,85442,285315,100996939	CETP,CNTN1,GDNF,PHKB,PPP5C,SDC4,TNFRSF11A,ARHGEF2,FASTKD2,STOML2,DUSP23,MBOAT7,KNDC1,C3orf33,PYURF
GO:0034613	cellular protein localization	0.922275	0.769796	0.810978	10.8006	9	1159	483,967,3920,8676,9181,26092,51028,51501,57510	ATP1B3,CD63,LAMP2,STX11,ARHGEF2,TOR1AIP1,VPS36,HIKESHI,XPO5
GO:0007169	transmembrane receptor protein tyrosine kinase signaling pathway	0.922275	0.770314	0.738985	3.99781	3	429	356,967,1535	FASLG,CD63,CYBA
GO:0072594	establishment of protein localization to organelle	0.922275	0.771695	0.737164	4.00713	3	430	3920,51028,51501	LAMP2,VPS36,HIKESHI
GO:0016049	cell growth	0.922275	0.771736	0.71117	2.77704	2	298	1535,112398	CYBA,EGLN2
GO:0008104	protein localization	0.922275	0.772335	0.829419	15.1526	13	1626	483,967,3920,4627,8676,9181,10612,26092,51028,51057,51501,57510,64689	ATP1B3,CD63,LAMP2,MYH9,STX11,ARHGEF2,TRIM3,TOR1AIP1,VPS36,WDPCP,HIKESHI,XPO5,GORASP1
GO:0042886	amide transport	0.92241	0.774088	0.813378	11.9375	10	1281	967,3920,4627,8676,9181,10612,51028,51501,57510,64689	CD63,LAMP2,MYH9,STX11,ARHGEF2,TRIM3,VPS36,HIKESHI,XPO5,GORASP1
GO:0044703	multi-organism reproductive process	0.92241	0.775797	0.731753	4.03509	3	433	5819,10406,25911	NECTIN2,WFDC2,DPCD
GO:0070727	cellular macromolecule localization	0.92241	0.776962	0.804512	10.8752	9	1167	483,967,3920,8676,9181,26092,51028,51501,57510	ATP1B3,CD63,LAMP2,STX11,ARHGEF2,TOR1AIP1,VPS36,HIKESHI,XPO5
GO:0007264	small GTPase mediated signal transduction	0.92241	0.77815	0.70135	2.81431	2	302	9181,85442	ARHGEF2,KNDC1
GO:0008610	lipid biosynthetic process	0.92241	0.778498	0.728187	4.05373	3	435	8694,79143,100996939	DGAT1,MBOAT7,PYURF
GO:0043067	regulation of programmed cell death	0.92241	0.779454	0.775752	7.55764	6	811	356,1728,2668,8792,9181,112398	FASLG,NQO1,GDNF,TNFRSF11A,ARHGEF2,EGLN2
GO:0033674	positive regulation of kinase activity	0.92241	0.779729	0.698936	2.82363	2	303	6385,8792	SDC4,TNFRSF11A
GO:0048584	positive regulation of response to stimulus	0.92241	0.779993	0.794311	9.8035	8	1052	356,967,1535,3684,5536,5819,8792,30968	FASLG,CD63,CYBA,ITGAM,PPP5C,NECTIN2,TNFRSF11A,STOML2
GO:0030163	protein catabolic process	0.922583	0.781083	0.745422	5.26519	4	565	3920,26270,51028,112398	LAMP2,FBXO6,VPS36,EGLN2
GO:0022607	cellular component assembly	0.923113	0.783217	0.820637	15.283	13	1640	1535,4070,5536,5819,6385,8694,9181,22868,27232,30968,51028,51057,64689	CYBA,TACSTD2,PPP5C,NECTIN2,SDC4,DGAT1,ARHGEF2,FASTKD2,GNMT,STOML2,VPS36,WDPCP,GORASP1
GO:0016310	phosphorylation	0.923113	0.783419	0.80519	12.04	10	1292	1272,2668,5257,5536,6385,8792,9181,22868,85442,285315	CNTN1,GDNF,PHKB,PPP5C,SDC4,TNFRSF11A,ARHGEF2,FASTKD2,KNDC1,C3orf33
GO:0048583	regulation of response to stimulus	0.923595	0.784772	0.830347	18.498	16	1985	356,967,1535,2530,2668,3684,5536,5819,7412,8792,9181,27244,30968,51501,84888,285315	FASLG,CD63,CYBA,FUT8,GDNF,ITGAM,PPP5C,NECTIN2,VCAM1,TNFRSF11A,ARHGEF2,SESN1,STOML2,HIKESHI,SPPL2A,C3orf33
GO:0065003	macromolecular complex assembly	0.925382	0.787237	0.787437	9.87805	8	1060	1535,5536,8694,9181,22868,27232,30968,64689	CYBA,PPP5C,DGAT1,ARHGEF2,FASTKD2,GNMT,STOML2,GORASP1
GO:0006913	nucleocytoplasmic transport	0.926225	0.789001	0.684781	2.87954	2	309	51501,57510	HIKESHI,XPO5
GO:0050789	regulation of biological process	0.926225	0.790595	0.855079	50.9838	48	5471	356,483,967,1071,1081,1265,1272,1535,1728,1890,2530,2668,2833,3684,4070,4162,4627,5536,5819,6385,6499,7045,7412,7978,8694,8792,9181,9308,10406,26270,27232,27244,30968,51028,51057,51501,54658,57510,64689,84135,84888,85442,112398,115950,285315,286410,353345,100996939	FASLG,ATP1B3,CD63,CETP,CGA,CNN2,CNTN1,CYBA,NQO1,TYMP,FUT8,GDNF,CXCR3,ITGAM,TACSTD2,MCAM,MYH9,PPP5C,NECTIN2,SDC4,SKIV2L,TGFBI,VCAM1,MTERF1,DGAT1,TNFRSF11A,ARHGEF2,CD83,WFDC2,FBXO6,GNMT,SESN1,STOML2,VPS36,WDPCP,HIKESHI,UGT1A1,XPO5,GORASP1,UTP15,SPPL2A,KNDC1,EGLN2,ZNF653,C3orf33,ATP11C,GPR141,PYURF
GO:0012501	programmed cell death	0.926225	0.790795	0.784039	9.91532	8	1064	356,1728,1825,2668,2833,8792,9181,112398	FASLG,NQO1,DSC3,GDNF,CXCR3,TNFRSF11A,ARHGEF2,EGLN2
GO:0051169	nuclear transport	0.929528	0.794992	0.675648	2.91682	2	313	51501,57510	HIKESHI,XPO5
GO:0051094	positive regulation of developmental process	0.929528	0.796039	0.744673	6.56052	5	704	1272,2668,4070,9308,286410	CNTN1,GDNF,TACSTD2,CD83,ATP11C
GO:0007067	mitotic nuclear division	0.929528	0.796467	0.673401	2.92614	2	314	5536,9181	PPP5C,ARHGEF2
GO:0051130	positive regulation of cellular component organization	0.930322	0.798098	0.742361	6.57915	5	706	967,1272,1535,6385,30968	CD63,CNTN1,CYBA,SDC4,STOML2
GO:0006914	autophagy	0.930717	0.799389	0.668951	2.94478	2	316	3920,51028	LAMP2,VPS36
GO:0009887	animal organ morphogenesis	0.931	0.800584	0.72197	5.42361	4	582	356,2668,4070,51057	FASLG,GDNF,TACSTD2,WDPCP
GO:0071705	nitrogen compound transport	0.93528	0.80616	0.79111	13.4006	11	1438	967,2668,3920,4627,8676,9181,10612,51028,51501,57510,64689	CD63,GDNF,LAMP2,MYH9,STX11,ARHGEF2,TRIM3,VPS36,HIKESHI,XPO5,GORASP1
GO:0009968	negative regulation of signal transduction	0.93528	0.806177	0.733242	6.6537	5	714	356,2668,9181,27244,285315	FASLG,GDNF,ARHGEF2,SESN1,C3orf33
GO:0055086	nucleobase-containing small molecule metabolic process	0.935336	0.808909	0.687837	4.27738	3	459	1890,30968,140733	TYMP,STOML2,MACROD2
GO:0032269	negative regulation of cellular protein metabolic process	0.935336	0.81034	0.710104	5.50748	4	591	5536,10406,57510,285315	PPP5C,WFDC2,XPO5,C3orf33
GO:0044238	primary metabolic process	0.935336	0.811141	0.839632	53.239	50	5713	356,1071,1081,1272,1728,1890,2530,2668,3920,4627,4758,5257,5536,6385,6499,7045,7978,8694,8792,9181,10406,10612,22868,25831,26233,26270,27232,29880,30968,51028,51067,51263,51367,54460,54658,54935,57038,64689,64951,79143,84135,84888,85442,112398,113179,115950,116541,140733,285315,100996939	FASLG,CETP,CGA,CNTN1,NQO1,TYMP,FUT8,GDNF,LAMP2,MYH9,NEU1,PHKB,PPP5C,SDC4,SKIV2L,TGFBI,MTERF1,DGAT1,TNFRSF11A,ARHGEF2,WFDC2,TRIM3,FASTKD2,HECTD1,FBXL6,FBXO6,GNMT,ALG5,STOML2,VPS36,YARS2,MRPL30,POP5,MRPS21,UGT1A1,DUSP23,RARS2,GORASP1,MRPS24,MBOAT7,UTP15,SPPL2A,KNDC1,EGLN2,ADAT3,ZNF653,MRPL54,MACROD2,C3orf33,PYURF
GO:0007167	enzyme linked receptor protein signaling pathway	0.935336	0.813506	0.706229	5.53543	4	594	356,967,1535,2530	FASLG,CD63,CYBA,FUT8
GO:0006605	protein targeting	0.935336	0.813626	0.681522	4.31466	3	463	3920,51028,51501	LAMP2,VPS36,HIKESHI
GO:0043086	negative regulation of catalytic activity	0.935336	0.813626	0.681522	4.31466	3	463	1728,10406,54658	NQO1,WFDC2,UGT1A1
GO:0044257	cellular protein catabolic process	0.935336	0.818247	0.675315	4.35193	3	467	3920,26270,51028	LAMP2,FBXO6,VPS36
GO:0007267	cell-cell signaling	0.935336	0.818508	0.734279	7.93971	6	852	356,1081,1728,2668,8676,8792	FASLG,CGA,NQO1,GDNF,STX11,TNFRSF11A
GO:0022613	ribonucleoprotein complex biogenesis	0.935336	0.820156	0.637298	3.08456	2	331	22868,84135	FASTKD2,UTP15
GO:0030031	cell projection assembly	0.935336	0.820156	0.637298	3.08456	2	331	4070,51057	TACSTD2,WDPCP
GO:0006461	protein complex assembly	0.935336	0.821144	0.731402	7.96767	6	855	1535,5536,9181,27232,30968,64689	CYBA,PPP5C,ARHGEF2,GNMT,STOML2,GORASP1
GO:0070271	protein complex biogenesis	0.935336	0.821144	0.731402	7.96767	6	855	1535,5536,9181,27232,30968,64689	CYBA,PPP5C,ARHGEF2,GNMT,STOML2,GORASP1
GO:0019222	regulation of metabolic process	0.935336	0.821314	0.827647	31.5259	28	3383	356,967,1081,1272,1535,1728,2530,2668,4627,5536,6385,6499,7978,8792,9181,10406,27232,30968,51028,54658,57510,64689,84135,85442,112398,115950,285315,100996939	FASLG,CD63,CGA,CNTN1,CYBA,NQO1,FUT8,GDNF,MYH9,PPP5C,SDC4,SKIV2L,MTERF1,TNFRSF11A,ARHGEF2,WFDC2,GNMT,STOML2,VPS36,UGT1A1,XPO5,GORASP1,UTP15,KNDC1,EGLN2,ZNF653,C3orf33,PYURF
GO:1902582	single-organism intracellular transport	0.935336	0.82165	0.67073	4.37989	3	470	8676,30968,51501	STX11,STOML2,HIKESHI
GO:0033365	protein localization to organelle	0.935336	0.822751	0.694838	5.61931	4	603	3920,26092,51028,51501	LAMP2,TOR1AIP1,VPS36,HIKESHI
GO:1902580	single-organism cellular localization	0.935336	0.822751	0.694838	5.61931	4	603	483,8676,30968,51501	ATP1B3,STX11,STOML2,HIKESHI
GO:0055085	transmembrane transport	0.935336	0.82344	0.713458	6.82145	5	732	483,1535,30968,133418,286410	ATP1B3,CYBA,STOML2,EMB,ATP11C
GO:0070647	protein modification by small protein conjugation or removal	0.935336	0.82344	0.713458	6.82145	5	732	10612,25831,26233,26270,64689	TRIM3,HECTD1,FBXL6,FBXO6,GORASP1
GO:0010563	negative regulation of phosphorus metabolic process	0.936758	0.827918	0.62543	3.14047	2	337	5536,285315	PPP5C,C3orf33
GO:0045936	negative regulation of phosphate metabolic process	0.936758	0.827918	0.62543	3.14047	2	337	5536,285315	PPP5C,C3orf33
GO:0018193	peptidyl-amino acid modification	0.936758	0.828015	0.708136	6.86804	5	737	1272,2530,9181,29880,112398	CNTN1,FUT8,ARHGEF2,ALG5,EGLN2
GO:0010608	posttranscriptional regulation of gene expression	0.936758	0.829183	0.623493	3.14979	2	338	2668,57510	GDNF,XPO5
GO:0032101	regulation of response to external stimulus	0.936758	0.830439	0.621568	3.15911	2	339	1535,8792	CYBA,TNFRSF11A
GO:1903530	regulation of secretion by cell	0.936758	0.830439	0.621568	3.15911	2	339	2668,6385	GDNF,SDC4
GO:0032787	monocarboxylic acid metabolic process	0.940714	0.835382	0.61398	3.19639	2	343	27232,54658	GNMT,UGT1A1
GO:0044702	single organism reproductive process	0.940714	0.836395	0.677782	5.74977	4	617	4627,5819,10406,25911	MYH9,NECTIN2,WFDC2,DPCD
GO:1902533	positive regulation of intracellular signal transduction	0.940714	0.836832	0.650088	4.51035	3	484	356,5536,8792	FASLG,PPP5C,TNFRSF11A
GO:0006281	DNA repair	0.944742	0.84138	0.604741	3.24298	2	348	5536,26270	PPP5C,FBXO6
GO:0044085	cellular component biogenesis	0.945685	0.843674	0.773739	17.1934	14	1845	1535,4070,5536,5819,6385,8694,9181,22868,27232,30968,51028,51057,64689,84135	CYBA,TACSTD2,PPP5C,NECTIN2,SDC4,DGAT1,ARHGEF2,FASTKD2,GNMT,STOML2,VPS36,WDPCP,GORASP1,UTP15
GO:0046907	intracellular transport	0.945685	0.844154	0.730724	10.5397	8	1131	3920,8676,9181,30968,51028,51501,57510,64689	LAMP2,STX11,ARHGEF2,STOML2,VPS36,HIKESHI,XPO5,GORASP1
GO:0072521	purine-containing compound metabolic process	0.947147	0.847183	0.595766	3.28958	2	353	30968,140733	STOML2,MACROD2
GO:0051248	negative regulation of protein metabolic process	0.947147	0.847396	0.663771	5.8616	4	629	5536,10406,57510,285315	PPP5C,WFDC2,XPO5,C3orf33
GO:0051704	multi-organism process	0.949476	0.850451	0.724043	10.6236	8	1140	356,1535,5819,7412,8792,10406,25911,54658	FASLG,CYBA,NECTIN2,VCAM1,TNFRSF11A,WFDC2,DPCD,UGT1A1
GO:0044271	cellular nitrogen compound biosynthetic process	0.950655	0.852479	0.790746	24.8163	21	2663	356,1081,1728,1890,2668,5536,7978,8792,9181,30968,51028,51067,51263,54460,57038,64951,84135,112398,115950,116541,285315	FASLG,CGA,NQO1,TYMP,GDNF,PPP5C,MTERF1,TNFRSF11A,ARHGEF2,STOML2,VPS36,YARS2,MRPL30,MRPS21,RARS2,MRPS24,UTP15,EGLN2,ZNF653,MRPL54,C3orf33
GO:0050794	regulation of cellular process	0.951003	0.854207	0.810051	48.1415	44	5166	356,483,967,1071,1081,1265,1272,1535,1728,1890,2530,2668,2833,3684,4070,4162,4627,5536,5819,6385,7045,7412,7978,8792,9181,9308,10406,26270,27232,27244,30968,51028,51057,51501,57510,64689,84135,84888,85442,112398,115950,285315,286410,353345	FASLG,ATP1B3,CD63,CETP,CGA,CNN2,CNTN1,CYBA,NQO1,TYMP,FUT8,GDNF,CXCR3,ITGAM,TACSTD2,MCAM,MYH9,PPP5C,NECTIN2,SDC4,TGFBI,VCAM1,MTERF1,TNFRSF11A,ARHGEF2,CD83,WFDC2,FBXO6,GNMT,SESN1,STOML2,VPS36,WDPCP,HIKESHI,XPO5,GORASP1,UTP15,SPPL2A,KNDC1,EGLN2,ZNF653,C3orf33,ATP11C,GPR141
GO:0010648	negative regulation of cell communication	0.951003	0.855109	0.67572	7.16624	5	769	356,2668,9181,27244,285315	FASLG,GDNF,ARHGEF2,SESN1,C3orf33
GO:0043408	regulation of MAPK cascade	0.951003	0.856073	0.581926	3.36413	2	361	8792,285315	TNFRSF11A,C3orf33
GO:0023057	negative regulation of signaling	0.951003	0.856681	0.673784	7.18488	5	771	356,2668,9181,27244,285315	FASLG,GDNF,ARHGEF2,SESN1,C3orf33
GO:0007186	G-protein coupled receptor signaling pathway	0.952812	0.859285	0.576893	3.39208	2	364	2833,353345	CXCR3,GPR141
GO:0040008	regulation of growth	0.954483	0.862432	0.571944	3.42004	2	367	1535,112398	CYBA,EGLN2
GO:0006915	apoptotic process	0.954483	0.862744	0.698545	9.63576	7	1034	356,1728,2668,2833,8792,9181,112398	FASLG,NQO1,GDNF,CXCR3,TNFRSF11A,ARHGEF2,EGLN2
GO:0051301	cell division	0.956468	0.865516	0.567075	3.448	2	370	4627,9181	MYH9,ARHGEF2
GO:0010638	positive regulation of organelle organization	0.95982	0.86953	0.560705	3.48527	2	374	6385,30968	SDC4,STOML2
GO:0006974	cellular response to DNA damage stimulus	0.960276	0.870925	0.602143	4.84584	3	520	5536,26270,140733	PPP5C,FBXO6,MACROD2
GO:0000280	nuclear division	0.960878	0.87247	0.556017	3.51323	2	377	5536,9181	PPP5C,ARHGEF2
GO:0031400	negative regulation of protein modification process	0.960878	0.873436	0.554471	3.52255	2	378	5536,285315	PPP5C,C3orf33
GO:0044248	cellular catabolic process	0.961317	0.875672	0.70682	12.1425	9	1303	1890,2947,3920,4758,5257,6499,26270,51028,54658	TYMP,GSTM3,LAMP2,NEU1,PHKB,SKIV2L,FBXO6,VPS36,UGT1A1
GO:0009967	positive regulation of signal transduction	0.961317	0.875875	0.649505	7.42717	5	797	356,967,1535,5536,8792	FASLG,CD63,CYBA,PPP5C,TNFRSF11A
GO:0044265	cellular macromolecule catabolic process	0.961317	0.876784	0.624791	6.19708	4	665	3920,6499,26270,51028	LAMP2,SKIV2L,FBXO6,VPS36
GO:0000003	reproduction	0.967108	0.884044	0.614706	6.29027	4	675	4627,5819,10406,25911	MYH9,NECTIN2,WFDC2,DPCD
GO:0022414	reproductive process	0.967108	0.884044	0.614706	6.29027	4	675	4627,5819,10406,25911	MYH9,NECTIN2,WFDC2,DPCD
GO:0006511	ubiquitin-dependent protein catabolic process	0.967519	0.885408	0.535095	3.6437	2	391	26270,51028	FBXO6,VPS36
GO:0019941	modification-dependent protein catabolic process	0.96929	0.88802	0.530806	3.67165	2	394	26270,51028	FBXO6,VPS36
GO:0043632	modification-dependent macromolecule catabolic process	0.973728	0.893082	0.522422	3.72757	2	400	26270,51028	FBXO6,VPS36
GO:0031323	regulation of cellular metabolic process	0.979565	0.899437	0.754972	28.9539	24	3107	356,967,1081,1272,1535,1728,2668,4627,5536,6385,7978,8792,9181,10406,27232,30968,51028,57510,64689,84135,85442,112398,115950,285315	FASLG,CD63,CGA,CNTN1,CYBA,NQO1,GDNF,MYH9,PPP5C,SDC4,MTERF1,TNFRSF11A,ARHGEF2,WFDC2,GNMT,STOML2,VPS36,XPO5,GORASP1,UTP15,KNDC1,EGLN2,ZNF653,C3orf33
GO:0048285	organelle fission	0.980235	0.901054	0.508997	3.82075	2	410	5536,9181	PPP5C,ARHGEF2
GO:0048585	negative regulation of response to stimulus	0.985595	0.907894	0.605435	7.91176	5	849	356,2668,9181,27244,285315	FASLG,GDNF,ARHGEF2,SESN1,C3orf33
GO:1902531	regulation of intracellular signal transduction	0.985595	0.908367	0.625097	9.16049	6	983	356,5536,8792,9181,27244,285315	FASLG,PPP5C,TNFRSF11A,ARHGEF2,SESN1,C3orf33
GO:0035556	intracellular signal transduction	0.985595	0.909005	0.676968	13.9131	10	1493	356,2668,2833,5536,7412,8792,9181,27244,85442,285315	FASLG,GDNF,CXCR3,PPP5C,VCAM1,TNFRSF11A,ARHGEF2,SESN1,KNDC1,C3orf33
GO:0080090	regulation of primary metabolic process	0.985835	0.910568	0.740926	28.1897	23	3025	356,1081,1272,1728,2668,4627,5536,6385,7978,8792,9181,10406,27232,30968,51028,54658,57510,64689,84135,85442,112398,115950,285315	FASLG,CGA,CNTN1,NQO1,GDNF,MYH9,PPP5C,SDC4,MTERF1,TNFRSF11A,ARHGEF2,WFDC2,GNMT,STOML2,VPS36,UGT1A1,XPO5,GORASP1,UTP15,KNDC1,EGLN2,ZNF653,C3orf33
GO:0033043	regulation of organelle organization	0.985835	0.911242	0.574557	6.69098	4	718	4070,6385,9181,30968	TACSTD2,SDC4,ARHGEF2,STOML2
GO:0010628	positive regulation of gene expression	0.985953	0.912359	0.619371	9.23504	6	991	1081,1272,2668,4627,9181,84135	CGA,CNTN1,GDNF,MYH9,ARHGEF2,UTP15
GO:0045944	positive regulation of transcription from RNA polymerase II promoter	0.990272	0.920999	0.523834	5.5168	3	592	1081,2668,9181	CGA,GDNF,ARHGEF2
GO:0051603	proteolysis involved in cellular protein catabolic process	0.990272	0.921184	0.473539	4.091	2	439	26270,51028	FBXO6,VPS36
GO:0010647	positive regulation of cell communication	0.990272	0.921539	0.584627	8.16337	5	876	356,967,1535,5536,8792	FASLG,CD63,CYBA,PPP5C,TNFRSF11A
GO:0051338	regulation of transferase activity	0.990272	0.923186	0.520042	5.55407	3	596	6385,8792,64689	SDC4,TNFRSF11A,GORASP1
GO:0023056	positive regulation of signaling	0.990272	0.924322	0.580178	8.21928	5	882	356,967,1535,5536,8792	FASLG,CD63,CYBA,PPP5C,TNFRSF11A
GO:0023051	regulation of signaling	0.990272	0.924346	0.674085	16.569	12	1778	356,483,967,1535,1890,2668,5536,8792,9181,27244,84888,285315	FASLG,ATP1B3,CD63,CYBA,TYMP,GDNF,PPP5C,TNFRSF11A,ARHGEF2,SESN1,SPPL2A,C3orf33
GO:0045859	regulation of protein kinase activity	0.990272	0.924844	0.466783	4.14692	2	445	6385,8792	SDC4,TNFRSF11A
GO:0048519	negative regulation of biological process	0.990272	0.925755	0.714316	25.4313	20	2729	356,1071,1535,1728,2668,4070,4627,5536,6385,6499,7045,9181,9308,10406,26270,27244,54658,57510,64689,285315	FASLG,CETP,CYBA,NQO1,GDNF,TACSTD2,MYH9,PPP5C,SDC4,SKIV2L,TGFBI,ARHGEF2,CD83,WFDC2,FBXO6,SESN1,UGT1A1,XPO5,GORASP1,C3orf33
GO:0044092	negative regulation of molecular function	0.990272	0.926364	0.514447	5.60999	3	602	1728,10406,54658	NQO1,WFDC2,UGT1A1
GO:0006725	cellular aromatic compound metabolic process	0.990272	0.927366	0.726298	30.7804	25	3303	356,1081,1733,1890,2530,2668,2947,5536,6499,7978,8792,9181,26270,30968,51028,51067,51367,54658,57038,84135,112398,113179,115950,140733,285315	FASLG,CGA,DIO1,TYMP,FUT8,GDNF,GSTM3,PPP5C,SKIV2L,MTERF1,TNFRSF11A,ARHGEF2,FBXO6,STOML2,VPS36,YARS2,POP5,UGT1A1,RARS2,UTP15,EGLN2,ADAT3,ZNF653,MACROD2,C3orf33
GO:0019637	organophosphate metabolic process	0.990272	0.928171	0.54688	6.9985	4	751	1071,30968,79143,100996939	CETP,STOML2,MBOAT7,PYURF
GO:0010468	regulation of gene expression	0.990272	0.928506	0.693815	21.1633	16	2271	356,1081,1272,2530,2668,4627,6499,7978,8792,9181,51028,57510,84135,112398,115950,285315	FASLG,CGA,CNTN1,FUT8,GDNF,MYH9,SKIV2L,MTERF1,TNFRSF11A,ARHGEF2,VPS36,XPO5,UTP15,EGLN2,ZNF653,C3orf33
GO:1901360	organic cyclic compound metabolic process	0.992431	0.931615	0.723117	31.9639	26	3430	356,1071,1081,1733,1890,2530,2668,2947,5536,6499,7978,8792,9181,26270,30968,51028,51067,51367,54658,57038,84135,112398,113179,115950,140733,285315	FASLG,CETP,CGA,DIO1,TYMP,FUT8,GDNF,GSTM3,PPP5C,SKIV2L,MTERF1,TNFRSF11A,ARHGEF2,FBXO6,STOML2,VPS36,YARS2,POP5,UGT1A1,RARS2,UTP15,EGLN2,ADAT3,ZNF653,MACROD2,C3orf33
GO:0009891	positive regulation of biosynthetic process	0.992431	0.93256	0.588167	9.66371	6	1037	1081,1535,2668,9181,30968,84135	CGA,CYBA,GDNF,ARHGEF2,STOML2,UTP15
GO:0006259	DNA metabolic process	0.992668	0.933798	0.50094	5.74977	3	617	5536,26270,30968	PPP5C,FBXO6,STOML2
GO:0060255	regulation of macromolecule metabolic process	0.993658	0.935745	0.710681	28.9539	23	3107	356,967,1081,1272,2530,2668,4627,5536,6385,6499,7978,8792,9181,10406,30968,51028,57510,64689,84135,85442,112398,115950,285315	FASLG,CD63,CGA,CNTN1,FUT8,GDNF,MYH9,PPP5C,SDC4,SKIV2L,MTERF1,TNFRSF11A,ARHGEF2,WFDC2,STOML2,VPS36,XPO5,GORASP1,UTP15,KNDC1,EGLN2,ZNF653,C3orf33
GO:0009966	regulation of signal transduction	0.995149	0.940459	0.632142	14.7146	10	1579	356,967,1535,2668,5536,8792,9181,27244,84888,285315	FASLG,CD63,CYBA,GDNF,PPP5C,TNFRSF11A,ARHGEF2,SESN1,SPPL2A,C3orf33
GO:0043549	regulation of kinase activity	0.995149	0.941832	0.433631	4.44512	2	477	6385,8792	SDC4,TNFRSF11A
GO:0048523	negative regulation of cellular process	0.995149	0.942702	0.678759	22.7288	17	2439	356,1071,1535,1728,2668,4070,4627,5536,6385,7045,9181,10406,26270,27244,57510,64689,285315	FASLG,CETP,CYBA,NQO1,GDNF,TACSTD2,MYH9,PPP5C,SDC4,TGFBI,ARHGEF2,WFDC2,FBXO6,SESN1,XPO5,GORASP1,C3orf33
GO:0045893	positive regulation of transcription, DNA-templated	0.995149	0.942945	0.520078	7.32467	4	786	1081,2668,9181,84135	CGA,GDNF,ARHGEF2,UTP15
GO:1903508	positive regulation of nucleic acid-templated transcription	0.995149	0.942945	0.520078	7.32467	4	786	1081,2668,9181,84135	CGA,GDNF,ARHGEF2,UTP15
GO:0009889	regulation of biosynthetic process	0.995149	0.943255	0.667172	20.5296	15	2203	356,1081,1535,2668,7978,8792,9181,27232,30968,51028,57510,84135,112398,115950,285315	FASLG,CGA,CYBA,GDNF,MTERF1,TNFRSF11A,ARHGEF2,GNMT,STOML2,VPS36,XPO5,UTP15,EGLN2,ZNF653,C3orf33
GO:0006396	RNA processing	0.996637	0.948191	0.472638	6.06661	3	651	51367,84135,113179	POP5,UTP15,ADAT3
GO:0016070	RNA metabolic process	0.996637	0.949572	0.667966	22.9898	17	2467	356,1081,2668,5536,6499,7978,8792,9181,51028,51067,51367,57038,84135,112398,113179,115950,285315	FASLG,CGA,GDNF,PPP5C,SKIV2L,MTERF1,TNFRSF11A,ARHGEF2,VPS36,YARS2,POP5,RARS2,UTP15,EGLN2,ADAT3,ZNF653,C3orf33
GO:0010557	positive regulation of macromolecule biosynthetic process	0.996637	0.9497	0.534967	8.83433	5	948	1081,2668,9181,30968,84135	CGA,GDNF,ARHGEF2,STOML2,UTP15
GO:1902680	positive regulation of RNA biosynthetic process	0.996637	0.949771	0.50651	7.50173	4	805	1081,2668,9181,84135	CGA,GDNF,ARHGEF2,UTP15
GO:0006351	transcription, DNA-templated	0.996637	0.949849	0.635144	17.3611	12	1863	356,1081,2668,5536,7978,8792,9181,51028,84135,112398,115950,285315	FASLG,CGA,GDNF,PPP5C,MTERF1,TNFRSF11A,ARHGEF2,VPS36,UTP15,EGLN2,ZNF653,C3orf33
GO:0006355	regulation of transcription, DNA-templated	0.996637	0.950779	0.624577	16.2335	11	1742	356,1081,2668,7978,8792,9181,51028,84135,112398,115950,285315	FASLG,CGA,GDNF,MTERF1,TNFRSF11A,ARHGEF2,VPS36,UTP15,EGLN2,ZNF653,C3orf33
GO:0010646	regulation of cell communication	0.99685	0.952763	0.620981	16.3081	11	1750	356,967,1535,1890,2668,5536,8792,9181,27244,84888,285315	FASLG,CD63,CYBA,TYMP,GDNF,PPP5C,TNFRSF11A,ARHGEF2,SESN1,SPPL2A,C3orf33
GO:0097659	nucleic acid-templated transcription	0.99685	0.953021	0.629502	17.4823	12	1876	356,1081,2668,5536,7978,8792,9181,51028,84135,112398,115950,285315	FASLG,CGA,GDNF,PPP5C,MTERF1,TNFRSF11A,ARHGEF2,VPS36,UTP15,EGLN2,ZNF653,C3orf33
GO:1903506	regulation of nucleic acid-templated transcription	0.997294	0.954913	0.616975	16.392	11	1759	356,1081,2668,7978,8792,9181,51028,84135,112398,115950,285315	FASLG,CGA,GDNF,MTERF1,TNFRSF11A,ARHGEF2,VPS36,UTP15,EGLN2,ZNF653,C3orf33
GO:2000112	regulation of cellular macromolecule biosynthetic process	0.997294	0.955843	0.632346	18.7497	13	2012	356,1081,2668,7978,8792,9181,30968,51028,57510,84135,112398,115950,285315	FASLG,CGA,GDNF,MTERF1,TNFRSF11A,ARHGEF2,STOML2,VPS36,XPO5,UTP15,EGLN2,ZNF653,C3orf33
GO:2001141	regulation of RNA biosynthetic process	0.997294	0.957649	0.611696	16.5038	11	1771	356,1081,2668,7978,8792,9181,51028,84135,112398,115950,285315	FASLG,CGA,GDNF,MTERF1,TNFRSF11A,ARHGEF2,VPS36,UTP15,EGLN2,ZNF653,C3orf33
GO:0060341	regulation of cellular localization	0.997294	0.959383	0.394722	4.85515	2	521	1535,2668	CYBA,GDNF
GO:0051254	positive regulation of RNA metabolic process	0.997294	0.959898	0.484412	7.80925	4	838	1081,2668,9181,84135	CGA,GDNF,ARHGEF2,UTP15
GO:0045935	positive regulation of nucleobase-containing compound metabolic process	0.997294	0.961106	0.510521	9.20709	5	988	1081,2668,9181,30968,84135	CGA,GDNF,ARHGEF2,STOML2,UTP15
GO:0090304	nucleic acid metabolic process	0.997294	0.967	0.64483	26.0277	19	2793	356,1081,2668,5536,6499,7978,8792,9181,26270,30968,51028,51067,51367,57038,84135,112398,113179,115950,285315	FASLG,CGA,GDNF,PPP5C,SKIV2L,MTERF1,TNFRSF11A,ARHGEF2,FBXO6,STOML2,VPS36,YARS2,POP5,RARS2,UTP15,EGLN2,ADAT3,ZNF653,C3orf33
GO:0010556	regulation of macromolecule biosynthetic process	0.997294	0.967678	0.60796	19.3181	13	2073	356,1081,2668,7978,8792,9181,30968,51028,57510,84135,112398,115950,285315	FASLG,CGA,GDNF,MTERF1,TNFRSF11A,ARHGEF2,STOML2,VPS36,XPO5,UTP15,EGLN2,ZNF653,C3orf33
GO:0031328	positive regulation of cellular biosynthetic process	0.997294	0.969323	0.490161	9.54257	5	1024	1081,2668,9181,30968,84135	CGA,GDNF,ARHGEF2,STOML2,UTP15
GO:0016032	viral process	0.997294	0.969889	0.367476	5.19064	2	557	5819,7412	NECTIN2,VCAM1
GO:0032774	RNA biosynthetic process	0.997294	0.969998	0.594069	18.2837	12	1962	356,1081,2668,5536,7978,8792,9181,51028,84135,112398,115950,285315	FASLG,CGA,GDNF,PPP5C,MTERF1,TNFRSF11A,ARHGEF2,VPS36,UTP15,EGLN2,ZNF653,C3orf33
GO:0051252	regulation of RNA metabolic process	0.997294	0.970444	0.583501	17.1282	11	1838	356,1081,2668,7978,8792,9181,51028,84135,112398,115950,285315	FASLG,CGA,GDNF,MTERF1,TNFRSF11A,ARHGEF2,VPS36,UTP15,EGLN2,ZNF653,C3orf33
GO:0040007	growth	0.997294	0.970637	0.365365	5.21859	2	560	1535,112398	CYBA,EGLN2
GO:0044764	multi-organism cellular process	0.997294	0.970637	0.365365	5.21859	2	560	5819,7412	NECTIN2,VCAM1
GO:0046483	heterocycle metabolic process	0.997294	0.972066	0.648021	30.6779	23	3292	356,1081,1890,2530,2668,5536,6499,7978,8792,9181,26270,30968,51028,51067,51367,54658,57038,84135,112398,113179,115950,140733,285315	FASLG,CGA,TYMP,FUT8,GDNF,PPP5C,SKIV2L,MTERF1,TNFRSF11A,ARHGEF2,FBXO6,STOML2,VPS36,YARS2,POP5,UGT1A1,RARS2,UTP15,EGLN2,ADAT3,ZNF653,MACROD2,C3orf33
GO:0006357	regulation of transcription from RNA polymerase II promoter	0.997294	0.973355	0.478935	9.73827	5	1045	356,1081,2668,9181,112398	FASLG,CGA,GDNF,ARHGEF2,EGLN2
GO:0006139	nucleobase-containing compound metabolic process	0.997294	0.973398	0.641615	29.6994	22	3187	356,1081,1890,2530,2668,5536,6499,7978,8792,9181,26270,30968,51028,51067,51367,57038,84135,112398,113179,115950,140733,285315	FASLG,CGA,TYMP,FUT8,GDNF,PPP5C,SKIV2L,MTERF1,TNFRSF11A,ARHGEF2,FBXO6,STOML2,VPS36,YARS2,POP5,RARS2,UTP15,EGLN2,ADAT3,ZNF653,MACROD2,C3orf33
GO:0051171	regulation of nitrogen compound metabolic process	0.997294	0.974377	0.598999	20.8837	14	2241	356,1081,1728,2668,7978,8792,9181,30968,51028,57510,84135,112398,115950,285315	FASLG,CGA,NQO1,GDNF,MTERF1,TNFRSF11A,ARHGEF2,STOML2,VPS36,XPO5,UTP15,EGLN2,ZNF653,C3orf33
GO:0034654	nucleobase-containing compound biosynthetic process	0.997294	0.975705	0.595387	20.9769	14	2251	356,1081,1890,2668,5536,7978,8792,9181,30968,51028,84135,112398,115950,285315	FASLG,CGA,TYMP,GDNF,PPP5C,MTERF1,TNFRSF11A,ARHGEF2,STOML2,VPS36,UTP15,EGLN2,ZNF653,C3orf33
GO:0044403	symbiosis, encompassing mutualism through parasitism	0.997294	0.97581	0.349899	5.43293	2	583	5819,7412	NECTIN2,VCAM1
GO:0044419	interspecies interaction between organisms	0.997294	0.976014	0.349254	5.44225	2	584	5819,7412	NECTIN2,VCAM1
GO:0051173	positive regulation of nitrogen compound metabolic process	0.997294	0.976097	0.470681	9.88737	5	1061	1081,2668,9181,30968,84135	CGA,GDNF,ARHGEF2,STOML2,UTP15
GO:0019438	aromatic compound biosynthetic process	0.997294	0.981278	0.57849	21.4242	14	2299	356,1081,1890,2668,5536,7978,8792,9181,30968,51028,84135,112398,115950,285315	FASLG,CGA,TYMP,GDNF,PPP5C,MTERF1,TNFRSF11A,ARHGEF2,STOML2,VPS36,UTP15,EGLN2,ZNF653,C3orf33
GO:0019219	regulation of nucleobase-containing compound metabolic process	0.997294	0.981361	0.56163	19.0851	12	2048	356,1081,2668,7978,8792,9181,30968,51028,84135,112398,115950,285315	FASLG,CGA,GDNF,MTERF1,TNFRSF11A,ARHGEF2,STOML2,VPS36,UTP15,EGLN2,ZNF653,C3orf33
GO:0018130	heterocycle biosynthetic process	0.997294	0.981484	0.577802	21.4428	14	2301	356,1081,1890,2668,5536,7978,8792,9181,30968,51028,84135,112398,115950,285315	FASLG,CGA,TYMP,GDNF,PPP5C,MTERF1,TNFRSF11A,ARHGEF2,STOML2,VPS36,UTP15,EGLN2,ZNF653,C3orf33
GO:0031326	regulation of cellular biosynthetic process	0.997294	0.981808	0.568852	20.3059	13	2179	356,1081,2668,7978,8792,9181,30968,51028,57510,84135,112398,115950,285315	FASLG,CGA,GDNF,MTERF1,TNFRSF11A,ARHGEF2,STOML2,VPS36,XPO5,UTP15,EGLN2,ZNF653,C3orf33
GO:0034622	cellular macromolecular complex assembly	0.997294	0.982506	0.326864	5.78705	2	621	1535,22868	CYBA,FASTKD2
GO:1903047	mitotic cell cycle process	0.997294	0.984626	0.318532	5.92683	2	636	5536,9181	PPP5C,ARHGEF2
GO:1901362	organic cyclic compound biosynthetic process	0.997294	0.988569	0.549609	22.2349	14	2386	356,1081,1890,2668,5536,7978,8792,9181,30968,51028,84135,112398,115950,285315	FASLG,CGA,TYMP,GDNF,PPP5C,MTERF1,TNFRSF11A,ARHGEF2,STOML2,VPS36,UTP15,EGLN2,ZNF653,C3orf33
GO:0006366	transcription from RNA polymerase II promoter	0.997294	0.989516	0.417171	10.9777	5	1178	356,1081,2668,9181,112398	FASLG,CGA,GDNF,ARHGEF2,EGLN2
GO:0051276	chromosome organization	0.997294	0.990227	0.292468	6.41141	2	688	5536,7978	PPP5C,MTERF1
GO:0000278	mitotic cell cycle	0.997294	0.99105	0.287902	6.5046	2	698	5536,9181	PPP5C,ARHGEF2
GO:0022402	cell cycle process	0.997294	0.991634	0.336615	8.25656	3	886	4627,5536,9181	MYH9,PPP5C,ARHGEF2
GO:2000113	negative regulation of cellular macromolecule biosynthetic process	0.997294	0.992953	0.276205	6.75621	2	725	356,57510	FASLG,XPO5
GO:0009892	negative regulation of metabolic process	0.997294	0.993811	0.433993	14.4257	7	1548	356,5536,6499,10406,54658,57510,285315	FASLG,PPP5C,SKIV2L,WFDC2,UGT1A1,XPO5,C3orf33
GO:0010605	negative regulation of macromolecule metabolic process	0.997294	0.994561	0.40753	13.2235	6	1419	356,5536,6499,10406,57510,285315	FASLG,PPP5C,SKIV2L,WFDC2,XPO5,C3orf33
GO:0010629	negative regulation of gene expression	0.997294	0.994736	0.314246	8.77842	3	942	356,6499,57510	FASLG,SKIV2L,XPO5
GO:0010558	negative regulation of macromolecule biosynthetic process	0.997294	0.995073	0.260398	7.12897	2	765	356,57510	FASLG,XPO5
GO:0007049	cell cycle	0.997294	0.995539	0.344616	10.549	4	1132	4627,5536,9181,26270	MYH9,PPP5C,ARHGEF2,FBXO6
GO:0031324	negative regulation of cellular metabolic process	0.997294	0.996419	0.364692	12.3103	5	1321	356,5536,10406,57510,285315	FASLG,PPP5C,WFDC2,XPO5,C3orf33
GO:0031327	negative regulation of cellular biosynthetic process	0.997294	0.996537	0.246504	7.49241	2	804	356,57510	FASLG,XPO5
GO:0009890	negative regulation of biosynthetic process	0.997294	0.996839	0.243156	7.5856	2	814	356,57510	FASLG,XPO5
GO:0051172	negative regulation of nitrogen compound metabolic process	0.997294	0.997294	0.237651	7.74402	2	831	356,57510	FASLG,XPO5

## Sheet: S4
Table S4. Meta analysis using Fisher's method of positive selection across three analyses of phylogenetic branches on which lifespand changed considerably.
NCBI human gene ID	NCBI human gene symbol	Clownfish LCA p-value	Combined p-value Nothobranchius	Combined p-value long-lived rodents	Weighted combined p-value	Weighted combined FDR
7170	TPM3	NA	0.1242	5.551e-16	2.63455e-15	2.0286e-13
57467	HHATL	NA	0.0004422	0.0006006	4.2869e-06	0.000115892
3920	LAMP2	0.0002123	NA	0.00132217	4.51528e-06	0.000115892
967	CD63	9.48e-05	NA	0.004422	6.5752e-06	0.000116672
51280	GOLM1	NA	0.0001745	0.002795	7.57612e-06	0.000116672
7978	MTERF1	0.00734	0.001245	0.0257285	3.12105e-05	0.000400534
1728	NQO1	0.003699	0.004458	NA	0.000198092	0.00217901
57038	RARS2	0.001823	0.0117699	NA	0.000252103	0.00242649
10237	SLC35B1	NA	6.115e-05	0.4221	0.000298501	0.00243308
22868	FASTKD2	0.0001766	0.155556	NA	0.000315984	0.00243308
124637	CYB5D1	5.877e-05	NA	0.662415	0.000434217	0.00289631
84795	PYROXD2	0.001603	NA	0.0253421	0.000451372	0.00289631
25911	DPCD	0.003043	NA	0.0178	0.000586257	0.00347245
10827	FAM114A2	NA	0.001765	0.03334	0.000632032	0.00347617
55916	NXT2	NA	0.1133	0.0006526	0.000777272	0.00399
335	APOA1	NA	0.0024076	0.0342317	0.000857436	0.00412641
200312	RNF215	NA	0.001137	0.137679	0.00152818	0.00692175
7412	VCAM1	0.0003027	0.5883	NA	0.00171548	0.00733844
113130	CDCA5	NA	0.028	0.00758038	0.00200741	0.00798266
5066	PAM	NA	0.4946	0.000449107	0.00209073	0.00798266
373156	GSTK1	0.002852	0.02158	0.554412	0.00219002	0.00798266
51263	MRPL30	0.02554	NA	0.009587	0.00228076	0.00798266
64216	TFB2M	NA	0.000434438	0.6906	0.0027337	0.00915197
4704	NDUFA9	NA	0.08307	0.006903	0.00485346	0.0155715
353345	GPR141	0.005505	NA	0.1574	0.00697614	0.0214865
6456	SH3GL2	NA	0.9882	0.0009912	0.00776596	0.0229992
2947	GSTM3	0.0023	NA	0.4619	0.00833669	0.023775
60493	FASTKD5	NA	0.00138548	0.8253	0.00888873	0.024444
64689	GORASP1	0.003295	0.5248	NA	0.0127272	0.0327919
51042	ZNF593	NA	0.002313	0.750932	0.0127761	0.0327919
51030	TVP23B	NA	0.00478	0.4143	0.014307	0.0355368
285855	RPL7L1	NA	0.9678	0.004334	0.0271548	0.0653413
51501	HIKESHI	0.005224	0.995	NA	0.0325362	0.0759177
1081	CGA	0.01336	NA	0.4749	0.0384496	0.0870769
3988	LIPA	NA	0.9606	0.008455	0.047214	0.103871
54537	FAM35A	0.02039	0.4416	NA	0.0514147	0.10997
3572	IL6ST	NA	0.01249	0.7532	0.0533051	0.110932
6642	SNX1	NA	0.3166	0.03687	0.0636236	0.126189
53838	C11orf24	0.01458	0.8051	NA	0.0639141	0.126189
55049	C19orf60	0.02355	0.5245	NA	0.0666258	0.128255
283643	C14orf80	0.02362	0.594	NA	0.073891	0.138771
23412	COMMD3	NA	0.01612	0.9249	0.0776148	0.142294
1801	DPH1	NA	0.02714	0.7256	0.0970363	0.173763
51259	TMEM216	NA	0.98737	0.02071	0.0999898	0.174982
56521	DNAJC12	0.0547	NA	0.385342	0.10243	0.175269
1374	CPT1A	0.05499	0.4615	NA	0.118613	0.198548
79736	TEFM	NA	0.08378	0.3343	0.128143	0.207352
10669	CGREF1	0.3635	NA	0.0779097	0.129258	0.207352
79058	ASPSCR1	NA	0.147045	0.2468	0.156638	0.241627
27250	PDCD4	NA	0.1298	0.2802	0.1569	0.241627
11258	DCTN3	NA	0.654	0.06235	0.171248	0.258551
56913	C1GALT1	NA	0.04549	0.9411	0.177706	0.263141
51102	MECR	NA	0.9548	0.05051	0.194443	0.282493
1316	KLF6	0.5029	NA	0.102	0.203652	0.290392
9926	LPGAT1	NA	0.4651	0.135834	0.237659	0.332723
84734	FAM167B	NA	0.5139	0.1593	0.286745	0.394275
23336	SYNM	0.1072	0.852181	NA	0.309965	0.418724
10572	SIVA1	NA	0.2744	0.393	0.348009	0.462012
2262	GPC5	NA	0.135	0.897	0.376748	0.491038
81671	VMP1	NA	0.502004	0.2468	0.382627	0.491038
90507	SCRN2	NA	0.4378	0.3222	0.417334	0.526799
10133	OPTN	NA	0.600735	0.2559	0.441594	0.548432
8818	DPM2	NA	0.2582	0.6704	0.476693	0.582625
5693	PSMB5	NA	0.5025	0.4172	0.537179	0.646293
140606	SELENOM	NA	0.4819	0.459219	0.555069	0.657543
9208	LRRFIP1	NA	0.4938	0.643662	0.682151	0.795843
27249	MMADHC	NA	0.7257	0.4941	0.726329	0.823482
928	CD9	NA	0.4458	0.8063	0.727231	0.823482
10469	TIMM44	NA	0.6849	0.6193	0.787937	0.874486
8737	RIPK1	NA	0.5895	0.7337	0.795023	0.874486
302	ANXA2	NA	0.4629	0.9641	0.806344	0.874486
83879	CDCA7	NA	0.9968	0.4631	0.818457	0.875294
51318	MRPL35	1	NA	0.5199	0.859976	0.897806
54106	TLR9	1	NA	0.5254	0.863545	0.897806
51763	INPP5K	NA	0.5692	0.9537	0.874487	0.897806
22907	DHX30	1	0.597	NA	0.904955	0.916863
57506	MAVS	NA	0.7717	0.8208	0.922649	0.922649
1	A1BG	NA	NA	NA	NA	NA
100	ADA	NA	NA	NA	NA	NA
1000	CDH2	NA	0.4766	NA	NA	NA
10000	AKT3	NA	NA	NA	NA	NA
10001	MED6	NA	0.001151	NA	NA	NA
10002	NR2E3	NA	NA	NA	NA	NA
10003	NAALAD2	NA	0.4577	NA	NA	NA
10004	NAALADL1	NA	NA	NA	NA	NA
10005	ACOT8	NA	NA	0.0067	NA	NA
10006	ABI1	NA	NA	NA	NA	NA
10007	GNPDA1	NA	NA	NA	NA	NA
10008	KCNE3	NA	NA	NA	NA	NA
10009	ZBTB33	NA	NA	0.4655	NA	NA
1001	CDH3	NA	NA	NA	NA	NA
10010	TANK	NA	NA	NA	NA	NA
100101267	POM121C	NA	NA	NA	NA	NA
100101467	ZSCAN30	NA	NA	NA	NA	NA
10011	SRA1	NA	0.8001	NA	NA	NA
100113407	TMEM170B	NA	0.01804	NA	NA	NA
100127206	KIAA1024L	NA	NA	NA	NA	NA
100127983	C8orf88	NA	NA	NA	NA	NA
100128731	OST4	NA	NA	NA	NA	NA
100128927	ZBTB42	NA	NA	NA	NA	NA
100129271	C1orf68	NA	NA	NA	NA	NA
100129361	SMIM10L1	NA	NA	NA	NA	NA
100129792	CCDC152	NA	NA	NA	NA	NA
100129924	TMEM269	NA	NA	NA	NA	NA
10013	HDAC6	NA	NA	NA	NA	NA
100130519	TMEM221	NA	NA	NA	NA	NA
100130705	LOC100130705	NA	NA	NA	NA	NA
100130742	LRRC69	0.01846	NA	NA	NA	NA
100131187	TSTD1	NA	NA	NA	NA	NA
100131244	ANKRD63	NA	NA	NA	NA	NA
100131390	SP9	NA	NA	NA	NA	NA
100131755	ARMCX4	NA	NA	NA	NA	NA
100131801	PET100	NA	NA	0.567057	NA	NA
100131897	FAM196B	NA	NA	NA	NA	NA
100132074	FOXO6	NA	NA	NA	NA	NA
100132916	FAM159B	NA	NA	NA	NA	NA
100134934	TEN1	NA	NA	NA	NA	NA
100134938	UPK3BL	NA	NA	NA	NA	NA
100137047	JMJD7	NA	NA	NA	NA	NA
10014	HDAC5	NA	NA	NA	NA	NA
10015	PDCD6IP	NA	NA	NA	NA	NA
10016	PDCD6	NA	NA	NA	NA	NA
100170229	SRRM5	NA	NA	NA	NA	NA
10018	BCL2L11	NA	NA	NA	NA	NA
100188893	TOMM6	NA	NA	NA	NA	NA
10019	SH2B3	NA	NA	NA	NA	NA
1002	CDH4	NA	NA	NA	NA	NA
10020	GNE	NA	NA	NA	NA	NA
10023	FRAT1	NA	0.3417	NA	NA	NA
10024	TROAP	NA	NA	NA	NA	NA
10025	MED16	NA	NA	NA	NA	NA
10026	PIGK	NA	NA	NA	NA	NA
100271715	ARHGEF33	NA	NA	NA	NA	NA
100271849	MEF2B	NA	NA	NA	NA	NA
100272147	CMC4	NA	NA	NA	NA	NA
100287171	WASHC1	NA	NA	NA	NA	NA
100287718	ANKRD66	NA	NA	NA	NA	NA
100287898	TTC34	NA	NA	NA	NA	NA
100287932	TIMM23	NA	NA	NA	NA	NA
100288797	TMEM239	NA	NA	NA	NA	NA
100293534	C4B_2	NA	NA	NA	NA	NA
1003	CDH5	NA	NA	NA	NA	NA
100303755	PET117	NA	NA	NA	NA	NA
100310846	ANKRD61	NA	NA	0.9596	NA	NA
10036	CHAF1A	NA	NA	NA	NA	NA
10038	PARP2	NA	NA	NA	NA	NA
10039	PARP3	NA	NA	NA	NA	NA
1004	CDH6	NA	0.05393	NA	NA	NA
10040	TOM1L1	NA	NA	NA	NA	NA
10042	HMGXB4	NA	NA	NA	NA	NA
10044	SH2D3C	NA	NA	NA	NA	NA
10047	CST8	NA	NA	NA	NA	NA
10048	RANBP9	NA	NA	NA	NA	NA
10049	DNAJB6	NA	NA	NA	NA	NA
1005	CDH7	NA	NA	NA	NA	NA
10050	SLC17A4	NA	NA	NA	NA	NA
100505591	LRRC3C	NA	NA	NA	NA	NA
100505841	LOC100505841	NA	NA	0.4312	NA	NA
100506144	TMEM35B	NA	NA	NA	NA	NA
100506658	OCLN	NA	NA	NA	NA	NA
100506742	CASP12	NA	NA	NA	NA	NA
100507341	SMIM18	NA	NA	NA	NA	NA
100507421	TMEM178B	NA	NA	NA	NA	NA
100507588	TGFBR3L	NA	NA	NA	NA	NA
10051	SMC4	NA	NA	NA	NA	NA
10052	GJC1	NA	NA	NA	NA	NA
100526772	TMEM110-MUSTN1	NA	NA	NA	NA	NA
100526832	PHOSPHO2-KLHL23	NA	NA	NA	NA	NA
100529144	CORO7-PAM16	NA	NA	NA	NA	NA
100529209	RNASEK-C17orf49	NA	NA	NA	NA	NA
100529239	RPS10-NUDT3	NA	NA	NA	NA	NA
10053	AP1M2	NA	NA	NA	NA	NA
100532736	MINOS1-NBL1	NA	NA	NA	NA	NA
100533105	C8orf44-SGK3	NA	NA	NA	NA	NA
10054	UBA2	NA	NA	NA	NA	NA
10055	SAE1	NA	NA	NA	NA	NA
10056	FARSB	NA	NA	NA	NA	NA
10057	ABCC5	NA	NA	NA	NA	NA
10058	ABCB6	NA	0.9928	NA	NA	NA
10059	DNM1L	NA	NA	NA	NA	NA
1006	CDH8	NA	NA	NA	NA	NA
10061	ABCF2	NA	NA	NA	NA	NA
10062	NR1H3	NA	NA	NA	NA	NA
10063	COX17	NA	NA	NA	NA	NA
100652824	KIAA2012	NA	NA	NA	NA	NA
10066	SCAMP2	NA	NA	NA	NA	NA
10067	SCAMP3	NA	0.3343	NA	NA	NA
10069	RWDD2B	NA	NA	NA	NA	NA
10072	DPP3	NA	NA	NA	NA	NA
10073	SNUPN	NA	0.9361	NA	NA	NA
10075	HUWE1	NA	NA	NA	NA	NA
10076	PTPRU	NA	NA	NA	NA	NA
10078	TSSC4	1.073e-06	NA	NA	NA	NA
10079	ATP9A	NA	NA	NA	NA	NA
10081	PDCD7	NA	NA	NA	NA	NA
10082	GPC6	NA	NA	NA	NA	NA
100820829	MYZAP	NA	NA	NA	NA	NA
10083	USH1C	NA	0.4736	NA	NA	NA
10084	PQBP1	NA	NA	NA	NA	NA
10085	EDIL3	NA	NA	NA	NA	NA
100861412	FSBP	NA	NA	NA	NA	NA
10087	COL4A3BP	NA	NA	NA	NA	NA
100885848	PTGES3L	NA	NA	NA	NA	NA
100885850	PTGES3L-AARSD1	NA	NA	NA	NA	NA
1009	CDH11	NA	NA	NA	NA	NA
10090	UST	NA	NA	NA	NA	NA
10092	ARPC5	NA	NA	NA	NA	NA
10093	ARPC4	NA	NA	NA	NA	NA
10094	ARPC3	NA	NA	NA	NA	NA
10095	ARPC1B	NA	NA	NA	NA	NA
10096	ACTR3	NA	NA	NA	NA	NA
10097	ACTR2	NA	NA	NA	NA	NA
10098	TSPAN5	NA	NA	0.4207	NA	NA
10099	TSPAN3	NA	NA	NA	NA	NA
100996939	PYURF	0.01344	NA	NA	NA	NA
101	ADAM8	NA	NA	NA	NA	NA
1010	CDH12	NA	NA	0.008444	NA	NA
10100	TSPAN2	NA	NA	NA	NA	NA
10101	NUBP2	NA	NA	NA	NA	NA
10102	TSFM	NA	0.6213	NA	NA	NA
10103	TSPAN1	NA	NA	NA	NA	NA
10105	PPIF	NA	NA	NA	NA	NA
10106	CTDSP2	NA	0.463	NA	NA	NA
101060399	LOC101060399	NA	NA	NA	NA	NA
10107	TRIM10	NA	NA	NA	NA	NA
10109	ARPC2	NA	NA	NA	NA	NA
10110	SGK2	NA	NA	NA	NA	NA
10111	RAD50	NA	NA	NA	NA	NA
10112	KIF20A	NA	NA	NA	NA	NA
10113	PREB	NA	NA	NA	NA	NA
10114	HIPK3	NA	NA	NA	NA	NA
10116	FEM1B	NA	NA	NA	NA	NA
1012	CDH13	NA	NA	NA	NA	NA
10120	ACTR1B	NA	NA	NA	NA	NA
10121	ACTR1A	NA	NA	NA	NA	NA
10123	ARL4C	NA	NA	NA	NA	NA
10124	ARL4A	NA	NA	NA	NA	NA
10125	RASGRP1	NA	NA	NA	NA	NA
10126	DNAL4	NA	NA	NA	NA	NA
10128	LRPPRC	NA	0.03797	NA	NA	NA
10129	FRY	NA	NA	NA	NA	NA
1013	CDH15	NA	NA	NA	NA	NA
10130	PDIA6	NA	0.4437	NA	NA	NA
10131	TRAP1	NA	NA	NA	NA	NA
10134	BCAP31	NA	NA	NA	NA	NA
10135	NAMPT	NA	NA	NA	NA	NA
10137	RBM12	NA	NA	NA	NA	NA
10138	YAF2	NA	NA	NA	NA	NA
10139	ARFRP1	NA	NA	NA	NA	NA
1014	CDH16	NA	NA	0.994	NA	NA
10140	TOB1	NA	NA	NA	NA	NA
10143	CLEC3A	NA	NA	NA	NA	NA
10144	FAM13A	NA	NA	NA	NA	NA
10146	G3BP1	NA	NA	NA	NA	NA
10147	SUGP2	NA	NA	NA	NA	NA
10148	EBI3	NA	NA	NA	NA	NA
10149	ADGRG2	NA	NA	NA	NA	NA
1015	CDH17	NA	NA	NA	NA	NA
10150	MBNL2	NA	0.4529	NA	NA	NA
10152	ABI2	NA	0.5524	NA	NA	NA
10153	CEBPZ	NA	NA	NA	NA	NA
10154	PLXNC1	NA	NA	NA	NA	NA
10155	TRIM28	NA	NA	NA	NA	NA
10156	RASA4	NA	NA	NA	NA	NA
10157	AASS	NA	NA	NA	NA	NA
10159	ATP6AP2	NA	0.0118338	NA	NA	NA
1016	CDH18	NA	NA	NA	NA	NA
10160	FARP1	NA	NA	NA	NA	NA
10161	LPAR6	NA	NA	NA	NA	NA
10162	LPCAT3	NA	NA	NA	NA	NA
10163	WASF2	NA	NA	NA	NA	NA
10164	CHST4	NA	NA	NA	NA	NA
10165	SLC25A13	NA	NA	NA	NA	NA
10166	SLC25A15	NA	NA	NA	NA	NA
10169	SERF2	NA	NA	NA	NA	NA
1017	CDK2	NA	NA	NA	NA	NA
10170	DHRS9	NA	NA	NA	NA	NA
10171	RCL1	NA	NA	NA	NA	NA
10174	SORBS3	NA	NA	NA	NA	NA
10175	CNIH1	NA	NA	NA	NA	NA
10179	RBM7	NA	NA	NA	NA	NA
10180	RBM6	NA	NA	NA	NA	NA
10181	RBM5	NA	NA	NA	NA	NA
10184	LHFPL2	NA	0.4469	NA	NA	NA
10186	LHFP	NA	NA	NA	NA	NA
10188	TNK2	NA	NA	NA	NA	NA
10189	ALYREF	NA	NA	NA	NA	NA
1019	CDK4	NA	NA	NA	NA	NA
10190	TXNDC9	NA	NA	NA	NA	NA
101928601	MEI4	NA	NA	NA	NA	NA
101928991	CCDC92B	NA	NA	NA	NA	NA
101929327	NULL	NA	NA	NA	NA	NA
101929989	LOC101929989	NA	NA	NA	NA	NA
10193	RNF41	NA	0.4992	NA	NA	NA
101930123	LOC101930123	NA	NA	NA	NA	NA
10194	TSHZ1	NA	NA	NA	NA	NA
10195	ALG3	NA	NA	NA	NA	NA
10196	PRMT3	NA	NA	NA	NA	NA
10197	PSME3	NA	NA	NA	NA	NA
10198	MPHOSPH9	NA	NA	NA	NA	NA
10199	MPHOSPH10	NA	NA	NA	NA	NA
102	ADAM10	NA	NA	NA	NA	NA
1020	CDK5	NA	NA	NA	NA	NA
10200	MPHOSPH6	NA	NA	NA	NA	NA
10201	NME6	NA	NA	NA	NA	NA
10203	CALCRL	NA	NA	NA	NA	NA
10204	NUTF2	NA	NA	NA	NA	NA
10205	MPZL2	NA	NA	0.01178	NA	NA
10206	TRIM13	NA	NA	NA	NA	NA
10207	PATJ	NA	NA	NA	NA	NA
10208	USPL1	NA	NA	0.55356	NA	NA
1021	CDK6	NA	NA	0.3896	NA	NA
10210	TOPORS	NA	NA	NA	NA	NA
10211	FLOT1	NA	NA	NA	NA	NA
10212	DDX39A	NA	NA	NA	NA	NA
10213	PSMD14	NA	NA	NA	NA	NA
10215	OLIG2	NA	NA	NA	NA	NA
102157402	AK6	NA	NA	NA	NA	NA
10217	CTDSPL	NA	NA	NA	NA	NA
10218	ANGPTL7	NA	NA	NA	NA	NA
10219	KLRG1	NA	NA	NA	NA	NA
1022	CDK7	NA	0.4246	NA	NA	NA
10220	GDF11	NA	NA	NA	NA	NA
10221	TRIB1	NA	NA	NA	NA	NA
10226	PLIN3	NA	NA	NA	NA	NA
10227	MFSD10	NA	NA	NA	NA	NA
10228	STX6	NA	NA	NA	NA	NA
102288414	C11orf98	NA	NA	NA	NA	NA
10229	COQ7	NA	NA	NA	NA	NA
10232	MSLN	NA	NA	NA	NA	NA
10233	LRRC23	NA	NA	NA	NA	NA
10234	LRRC17	NA	0.2943	NA	NA	NA
10235	RASGRP2	NA	NA	NA	NA	NA
10236	HNRNPR	NA	NA	NA	NA	NA
10238	DCAF7	NA	0.9915	NA	NA	NA
10239	AP3S2	NA	NA	NA	NA	NA
1024	CDK8	NA	NA	NA	NA	NA
10240	MRPS31	NA	0.04709	NA	NA	NA
10241	CALCOCO2	NA	0.406733	NA	NA	NA
10242	KCNMB2	NA	NA	NA	NA	NA
10243	GPHN	NA	NA	NA	NA	NA
10244	RABEPK	NA	NA	NA	NA	NA
10245	TIMM17B	NA	NA	NA	NA	NA
10246	SLC17A2	NA	NA	NA	NA	NA
10247	RIDA	NA	NA	NA	NA	NA
10248	POP7	NA	NA	NA	NA	NA
1025	CDK9	NA	NA	NA	NA	NA
10250	SRRM1	NA	NA	NA	NA	NA
10252	SPRY1	NA	0.4326	NA	NA	NA
10253	SPRY2	NA	NA	NA	NA	NA
10254	STAM2	NA	NA	NA	NA	NA
10256	CNKSR1	NA	NA	NA	NA	NA
10257	ABCC4	NA	NA	NA	NA	NA
1026	CDKN1A	NA	NA	NA	NA	NA
10260	DENND4A	NA	NA	NA	NA	NA
10261	IGSF6	NA	NA	NA	NA	NA
10262	SF3B4	NA	NA	NA	NA	NA
10263	CDK2AP2	NA	NA	NA	NA	NA
10265	IRX5	NA	0.8416	NA	NA	NA
10266	RAMP2	NA	NA	NA	NA	NA
10267	RAMP1	NA	NA	0.6021	NA	NA
10269	ZMPSTE24	NA	NA	NA	NA	NA
1027	CDKN1B	NA	NA	NA	NA	NA
10272	FSTL3	NA	NA	NA	NA	NA
102723572	NULL	NA	NA	NA	NA	NA
102724023	LOC102724023	NA	NA	NA	NA	NA
102724770	LOC102724770	NA	NA	NA	NA	NA
102724985	LOC102724985	NA	NA	NA	NA	NA
102725138	LOC102725138	NA	NA	NA	NA	NA
10273	STUB1	NA	NA	NA	NA	NA
10274	STAG1	NA	NA	NA	NA	NA
10276	NET1	NA	NA	NA	NA	NA
10277	UBE4B	NA	NA	NA	NA	NA
10278	EFS	NA	NA	NA	NA	NA
10279	PRSS16	NA	NA	NA	NA	NA
1028	CDKN1C	NA	NA	NA	NA	NA
10280	SIGMAR1	NA	NA	NA	NA	NA
102800317	LOC400927-CSNK1E	NA	NA	NA	NA	NA
10282	BET1	NA	NA	NA	NA	NA
10283	CWC27	NA	NA	NA	NA	NA
10284	SAP18	NA	NA	NA	NA	NA
10285	SMNDC1	NA	NA	NA	NA	NA
10286	BCAS2	NA	NA	NA	NA	NA
10287	RGS19	NA	NA	NA	NA	NA
10289	EIF1B	NA	NA	NA	NA	NA
10290	SPEG	NA	NA	NA	NA	NA
10291	SF3A1	NA	NA	NA	NA	NA
10293	TRAIP	NA	NA	NA	NA	NA
10294	DNAJA2	NA	NA	NA	NA	NA
10295	BCKDK	NA	NA	NA	NA	NA
10296	MAEA	NA	NA	NA	NA	NA
10297	APC2	NA	NA	NA	NA	NA
10298	PAK4	NA	NA	NA	NA	NA
10299	MARCH6	NA	NA	NA	NA	NA
103	ADAR	NA	NA	NA	NA	NA
1030	CDKN2B	NA	NA	NA	NA	NA
10300	KATNB1	NA	NA	0.6845	NA	NA
10302	SNAPC5	NA	NA	NA	NA	NA
10307	APBB3	NA	NA	0.4552	NA	NA
10309	CCNO	NA	NA	NA	NA	NA
1031	CDKN2C	NA	NA	NA	NA	NA
10311	DSCR3	NA	NA	NA	NA	NA
10312	TCIRG1	NA	0.1316	NA	NA	NA
10313	RTN3	NA	NA	NA	NA	NA
10314	LANCL1	NA	NA	NA	NA	NA
10317	B3GALT5	NA	NA	0.005793	NA	NA
10318	TNIP1	NA	NA	NA	NA	NA
1032	CDKN2D	NA	NA	0.005037	NA	NA
10320	IKZF1	NA	NA	NA	NA	NA
10322	SMYD5	NA	NA	NA	NA	NA
10324	KLHL41	NA	NA	NA	NA	NA
10327	AKR1A1	NA	NA	NA	NA	NA
10328	EMC8	NA	NA	NA	NA	NA
10329	TMEM5	NA	NA	NA	NA	NA
1033	CDKN3	NA	NA	NA	NA	NA
10330	CNPY2	NA	NA	NA	NA	NA
10331	B3GNT3	NA	NA	NA	NA	NA
10333	TLR6	NA	NA	NA	NA	NA
10335	MRVI1	NA	NA	NA	NA	NA
10336	PCGF3	NA	NA	NA	NA	NA
10342	TFG	NA	NA	NA	NA	NA
10343	PKDREJ	NA	NA	NA	NA	NA
10345	TRDN	NA	NA	0.02746	NA	NA
10347	ABCA7	NA	NA	0	NA	NA
10352	WARS2	NA	0.4629	NA	NA	NA
1036	CDO1	NA	NA	NA	NA	NA
10360	NPM3	NA	NA	NA	NA	NA
10361	NPM2	NA	NA	NA	NA	NA
10362	HMG20B	NA	NA	NA	NA	NA
10363	HMG20A	NA	NA	NA	NA	NA
10365	KLF2	NA	NA	NA	NA	NA
10367	MICU1	NA	NA	NA	NA	NA
10368	CACNG3	NA	NA	NA	NA	NA
10369	CACNG2	NA	NA	NA	NA	NA
10370	CITED2	NA	NA	NA	NA	NA
10371	SEMA3A	NA	NA	NA	NA	NA
10376	TUBA1B	NA	NA	NA	NA	NA
10379	IRF9	NA	NA	NA	NA	NA
10380	BPNT1	NA	NA	NA	NA	NA
10381	TUBB3	NA	NA	2.575e-10	NA	NA
10382	TUBB4A	NA	NA	NA	NA	NA
10383	TUBB4B	NA	NA	NA	NA	NA
10389	SCML2	NA	NA	NA	NA	NA
1039	CDR2	NA	NA	NA	NA	NA
10390	CEPT1	NA	NA	NA	NA	NA
10391	CORO2B	NA	NA	NA	NA	NA
103910	MYL12B	NA	NA	NA	NA	NA
10392	NOD1	NA	NA	NA	NA	NA
10393	ANAPC10	NA	NA	NA	NA	NA
10395	DLC1	NA	NA	NA	NA	NA
10396	ATP8A1	NA	NA	NA	NA	NA
10397	NDRG1	NA	NA	NA	NA	NA
10398	MYL9	NA	NA	NA	NA	NA
10399	RACK1	NA	NA	NA	NA	NA
104	ADARB1	NA	NA	NA	NA	NA
1040	CDS1	NA	NA	NA	NA	NA
10400	PEMT	NA	NA	NA	NA	NA
10402	ST3GAL6	NA	NA	NA	NA	NA
10403	NDC80	1	NA	NA	NA	NA
10404	CPQ	NA	NA	NA	NA	NA
10406	WFDC2	0.01847	NA	NA	NA	NA
10411	RAPGEF3	NA	NA	NA	NA	NA
10412	NSA2	NA	NA	NA	NA	NA
10413	YAP1	NA	NA	NA	NA	NA
10417	SPON2	NA	NA	NA	NA	NA
10418	SPON1	NA	NA	NA	NA	NA
10419	PRMT5	NA	NA	NA	NA	NA
10420	TESK2	NA	NA	NA	NA	NA
10421	CD2BP2	NA	NA	NA	NA	NA
10422	UBAC1	NA	NA	NA	NA	NA
10423	CDIPT	NA	NA	0.7475	NA	NA
10424	PGRMC2	NA	NA	NA	NA	NA
10425	ARIH2	NA	NA	NA	NA	NA
10426	TUBGCP3	NA	NA	NA	NA	NA
10427	SEC24B	NA	NA	NA	NA	NA
10428	CFDP1	NA	NA	NA	NA	NA
10430	TMEM147	NA	NA	NA	NA	NA
10432	RBM14	NA	NA	NA	NA	NA
10434	LYPLA1	NA	NA	NA	NA	NA
10435	CDC42EP2	NA	NA	NA	NA	NA
10436	EMG1	NA	NA	NA	NA	NA
10437	IFI30	NA	NA	NA	NA	NA
10438	C1D	NA	NA	NA	NA	NA
10439	OLFM1	NA	NA	NA	NA	NA
1044	CDX1	NA	NA	NA	NA	NA
10440	TIMM17A	NA	NA	NA	NA	NA
10443	N4BP2L2	NA	NA	NA	NA	NA
10444	ZER1	NA	NA	NA	NA	NA
10445	MCRS1	NA	NA	NA	NA	NA
10446	LRRN2	NA	NA	NA	NA	NA
10447	FAM3C	NA	NA	NA	NA	NA
10449	ACAA2	NA	NA	0.4233	NA	NA
1045	CDX2	NA	NA	NA	NA	NA
10450	PPIE	NA	NA	NA	NA	NA
10451	VAV3	NA	NA	NA	NA	NA
10452	TOMM40	NA	NA	NA	NA	NA
10454	TAB1	NA	NA	NA	NA	NA
10455	ECI2	NA	NA	0.0005126	NA	NA
10456	HAX1	NA	NA	NA	NA	NA
10457	GPNMB	NA	0.1558	NA	NA	NA
10458	BAIAP2	NA	NA	NA	NA	NA
10459	MAD2L2	NA	NA	NA	NA	NA
10460	TACC3	NA	NA	0.0234377	NA	NA
10461	MERTK	NA	NA	NA	NA	NA
10463	SLC30A9	NA	NA	NA	NA	NA
10464	PIBF1	NA	NA	NA	NA	NA
10465	PPIH	NA	NA	NA	NA	NA
10466	COG5	NA	NA	NA	NA	NA
10467	ZNHIT1	NA	NA	NA	NA	NA
10468	FST	NA	NA	NA	NA	NA
1047	CLGN	NA	NA	NA	NA	NA
10471	PFDN6	NA	NA	NA	NA	NA
10472	ZBTB18	NA	NA	NA	NA	NA
10473	HMGN4	NA	NA	NA	NA	NA
10474	TADA3	NA	NA	NA	NA	NA
10475	TRIM38	NA	NA	NA	NA	NA
10476	ATP5H	NA	NA	NA	NA	NA
10477	UBE2E3	NA	NA	NA	NA	NA
10478	SLC25A17	NA	NA	NA	NA	NA
10479	SLC9A6	NA	NA	NA	NA	NA
10480	EIF3M	NA	0.4536	NA	NA	NA
10481	HOXB13	NA	NA	NA	NA	NA
10482	NXF1	NA	NA	NA	NA	NA
10483	SEC23B	NA	NA	NA	NA	NA
10484	SEC23A	NA	NA	NA	NA	NA
10486	CAP2	NA	NA	NA	NA	NA
10487	CAP1	NA	NA	NA	NA	NA
10488	CREB3	NA	NA	NA	NA	NA
10489	LRRC41	NA	NA	NA	NA	NA
10490	VTI1B	NA	NA	NA	NA	NA
10491	CRTAP	NA	NA	NA	NA	NA
10492	SYNCRIP	NA	NA	NA	NA	NA
10493	VAT1	NA	0.5095	NA	NA	NA
10494	STK25	NA	NA	NA	NA	NA
10495	ENOX2	NA	NA	NA	NA	NA
10497	UNC13B	NA	NA	NA	NA	NA
10498	CARM1	NA	NA	NA	NA	NA
10499	NCOA2	NA	NA	NA	NA	NA
105	ADARB2	NA	NA	NA	NA	NA
1050	CEBPA	NA	NA	NA	NA	NA
10500	SEMA6C	NA	NA	NA	NA	NA
10501	SEMA6B	NA	NA	NA	NA	NA
10505	SEMA4F	NA	NA	NA	NA	NA
10507	SEMA4D	NA	NA	NA	NA	NA
10509	SEMA4B	NA	NA	NA	NA	NA
1051	CEBPB	NA	NA	NA	NA	NA
10512	SEMA3C	NA	NA	NA	NA	NA
10513	APPBP2	NA	NA	NA	NA	NA
10514	MYBBP1A	NA	NA	NA	NA	NA
10516	FBLN5	NA	0.0302	NA	NA	NA
10518	CIB2	NA	NA	NA	NA	NA
10519	CIB1	NA	NA	NA	NA	NA
1052	CEBPD	NA	NA	NA	NA	NA
10521	DDX17	NA	0.9715	NA	NA	NA
10522	DEAF1	NA	0.5645	NA	NA	NA
10523	CHERP	NA	NA	NA	NA	NA
10524	KAT5	NA	NA	NA	NA	NA
10525	HYOU1	NA	NA	NA	NA	NA
10526	IPO8	NA	NA	NA	NA	NA
10527	IPO7	NA	NA	NA	NA	NA
10528	NOP56	NA	NA	NA	NA	NA
10529	NEBL	NA	NA	NA	NA	NA
10531	PITRM1	NA	NA	NA	NA	NA
10533	ATG7	NA	NA	NA	NA	NA
10534	SSSCA1	NA	NA	NA	NA	NA
10535	RNASEH2A	NA	NA	NA	NA	NA
10536	P3H3	NA	NA	NA	NA	NA
105375355	UPK3B	NA	NA	NA	NA	NA
105378803	LRRC53	NA	NA	NA	NA	NA
10538	BATF	NA	NA	NA	NA	NA
10539	GLRX3	NA	NA	NA	NA	NA
1054	CEBPG	NA	NA	NA	NA	NA
10540	DCTN2	NA	NA	NA	NA	NA
10541	ANP32B	NA	NA	NA	NA	NA
10542	LAMTOR5	NA	NA	NA	NA	NA
10548	TM9SF1	NA	NA	NA	NA	NA
10549	PRDX4	NA	NA	NA	NA	NA
10550	ARL6IP5	NA	NA	NA	NA	NA
10551	AGR2	NA	NA	NA	NA	NA
10552	ARPC1A	0.1475	NA	NA	NA	NA
10553	HTATIP2	NA	NA	0.1857	NA	NA
10554	AGPAT1	NA	NA	NA	NA	NA
10555	AGPAT2	NA	NA	NA	NA	NA
10556	RPP30	NA	NA	NA	NA	NA
10557	RPP38	NA	NA	NA	NA	NA
10558	SPTLC1	NA	NA	NA	NA	NA
10559	SLC35A1	NA	NA	NA	NA	NA
1056	CEL	NA	NA	NA	NA	NA
10560	SLC19A2	NA	NA	NA	NA	NA
10561	IFI44	NA	0.6665	NA	NA	NA
10562	OLFM4	NA	NA	NA	NA	NA
10564	ARFGEF2	NA	NA	NA	NA	NA
10565	ARFGEF1	NA	NA	NA	NA	NA
10566	AKAP3	NA	NA	NA	NA	NA
10567	RABAC1	NA	NA	NA	NA	NA
10568	SLC34A2	NA	NA	NA	NA	NA
10569	SLU7	NA	NA	NA	NA	NA
10570	DPYSL4	NA	NA	0.01805	NA	NA
10573	MRPL28	NA	NA	0.01604	NA	NA
10574	CCT7	NA	NA	NA	NA	NA
10575	CCT4	NA	NA	NA	NA	NA
10576	CCT2	NA	NA	NA	NA	NA
10577	NPC2	NA	NA	NA	NA	NA
10579	TACC2	NA	NA	0.004926	NA	NA
1058	CENPA	NA	NA	NA	NA	NA
10580	SORBS1	NA	NA	NA	NA	NA
10584	COLEC10	NA	NA	NA	NA	NA
10585	POMT1	NA	NA	NA	NA	NA
10586	MAB21L2	NA	NA	NA	NA	NA
10587	TXNRD2	NA	NA	NA	NA	NA
10588	MTHFS	NA	NA	NA	NA	NA
10589	DRAP1	NA	NA	NA	NA	NA
10590	SCGN	NA	NA	NA	NA	NA
10591	DNPH1	NA	NA	NA	NA	NA
10594	PRPF8	NA	NA	NA	NA	NA
10595	ERN2	NA	NA	NA	NA	NA
10598	AHSA1	NA	NA	NA	NA	NA
1060	CENPC	NA	NA	NA	NA	NA
10600	USP16	NA	NA	NA	NA	NA
10602	CDC42EP3	NA	NA	NA	NA	NA
10603	SH2B2	NA	NA	NA	NA	NA
10605	PAIP1	NA	NA	NA	NA	NA
10606	PAICS	NA	NA	NA	NA	NA
10607	TBL3	NA	NA	NA	NA	NA
10608	MXD4	NA	NA	NA	NA	NA
10609	P3H4	NA	NA	NA	NA	NA
10611	PDLIM5	NA	NA	2.033e-05	NA	NA
10612	TRIM3	0.00451	NA	NA	NA	NA
10613	ERLIN1	NA	NA	NA	NA	NA
10614	HEXIM1	NA	NA	NA	NA	NA
10615	SPAG5	NA	NA	0.1812	NA	NA
10616	RBCK1	NA	NA	NA	NA	NA
10617	STAMBP	NA	NA	NA	NA	NA
10620	ARID3B	NA	NA	NA	NA	NA
10621	POLR3F	NA	NA	NA	NA	NA
10622	POLR3G	NA	NA	NA	NA	NA
10623	POLR3C	NA	NA	NA	NA	NA
10625	IVNS1ABP	NA	NA	NA	NA	NA
10626	TRIM16	NA	NA	NA	NA	NA
10627	MYL12A	NA	NA	NA	NA	NA
10628	TXNIP	NA	NA	NA	NA	NA
10629	TAF6L	NA	NA	NA	NA	NA
1063	CENPF	NA	NA	NA	NA	NA
10631	POSTN	NA	NA	NA	NA	NA
10632	ATP5L	NA	NA	NA	NA	NA
10633	RASL10A	NA	NA	NA	NA	NA
10634	GAS2L1	NA	NA	NA	NA	NA
10635	RAD51AP1	NA	NA	0.1881	NA	NA
10636	RGS14	NA	NA	NA	NA	NA
10640	EXOC5	NA	NA	NA	NA	NA
10641	NPRL2	NA	NA	NA	NA	NA
10642	IGF2BP1	NA	NA	NA	NA	NA
10643	IGF2BP3	NA	NA	NA	NA	NA
10644	IGF2BP2	NA	NA	NA	NA	NA
10645	CAMKK2	NA	NA	NA	NA	NA
10650	PRELID3A	NA	0.848077	NA	NA	NA
10651	MTX2	NA	NA	NA	NA	NA
10652	YKT6	NA	NA	NA	NA	NA
10653	SPINT2	NA	NA	NA	NA	NA
10654	PMVK	NA	NA	NA	NA	NA
10655	DMRT2	NA	NA	NA	NA	NA
10656	KHDRBS3	NA	NA	NA	NA	NA
10657	KHDRBS1	NA	NA	NA	NA	NA
10658	CELF1	NA	NA	NA	NA	NA
10659	CELF2	NA	NA	NA	NA	NA
1066	CES1	NA	NA	NA	NA	NA
10660	LBX1	NA	NA	NA	NA	NA
10663	CXCR6	NA	NA	NA	NA	NA
10664	CTCF	NA	NA	NA	NA	NA
10666	CD226	NA	0.0443053	NA	NA	NA
10667	FARS2	NA	NA	NA	NA	NA
10668	CGRRF1	NA	NA	NA	NA	NA
10670	RRAGA	NA	NA	NA	NA	NA
10671	DCTN6	NA	NA	NA	NA	NA
10672	GNA13	NA	0.4183	NA	NA	NA
10673	TNFSF13B	NA	NA	NA	NA	NA
10675	CSPG5	NA	NA	NA	NA	NA
10677	AVIL	NA	NA	NA	NA	NA
10678	B3GNT2	NA	NA	NA	NA	NA
10681	GNB5	NA	NA	NA	NA	NA
10682	EBP	NA	NA	0.651	NA	NA
10683	DLL3	NA	NA	NA	NA	NA
10686	CLDN16	NA	NA	NA	NA	NA
1069	CETN2	NA	NA	NA	NA	NA
10690	FUT9	NA	NA	NA	NA	NA
10691	GMEB1	NA	0.3516	NA	NA	NA
10692	RRH	NA	NA	NA	NA	NA
10694	CCT8	NA	NA	NA	NA	NA
10695	CNPY3	NA	NA	NA	NA	NA
10699	CORIN	NA	NA	NA	NA	NA
107	ADCY1	NA	NA	NA	NA	NA
1070	CETN3	NA	NA	NA	NA	NA
1071	CETP	0.005131	NA	NA	NA	NA
10712	FAM189B	NA	NA	NA	NA	NA
10713	USP39	NA	NA	NA	NA	NA
10714	POLD3	NA	NA	NA	NA	NA
10715	CERS1	NA	NA	NA	NA	NA
10716	TBR1	NA	NA	NA	NA	NA
10717	AP4B1	NA	NA	NA	NA	NA
10718	NRG3	NA	NA	NA	NA	NA
1072	CFL1	NA	NA	NA	NA	NA
10721	POLQ	NA	NA	NA	NA	NA
10723	SLC12A7	NA	NA	NA	NA	NA
10724	MGEA5	NA	NA	NA	NA	NA
10725	NFAT5	NA	NA	NA	NA	NA
10726	NUDC	NA	NA	NA	NA	NA
10728	PTGES3	NA	NA	NA	NA	NA
1073	CFL2	NA	NA	NA	NA	NA
10730	YME1L1	NA	NA	NA	NA	NA
10732	TCFL5	NA	NA	NA	NA	NA
10733	PLK4	NA	NA	NA	NA	NA
10734	STAG3	NA	NA	NA	NA	NA
10735	STAG2	NA	NA	NA	NA	NA
10736	SIX2	NA	NA	NA	NA	NA
10741	RBBP9	NA	NA	NA	NA	NA
10742	RAI2	NA	NA	NA	NA	NA
10743	RAI1	NA	NA	NA	NA	NA
10745	PHTF1	NA	NA	0.5769	NA	NA
10746	MAP3K2	NA	NA	NA	NA	NA
10747	MASP2	NA	NA	NA	NA	NA
10749	KIF1C	NA	NA	NA	NA	NA
1075	CTSC	NA	NA	NA	NA	NA
10750	GRAP	NA	NA	NA	NA	NA
10752	CHL1	NA	0.9958	NA	NA	NA
10755	GIPC1	NA	NA	NA	NA	NA
10761	PLAC1	NA	NA	0.9779	NA	NA
10762	NUP50	NA	NA	NA	NA	NA
10763	NES	NA	NA	NA	NA	NA
10765	KDM5B	NA	NA	NA	NA	NA
10766	TOB2	NA	NA	NA	NA	NA
10767	HBS1L	NA	NA	NA	NA	NA
10768	AHCYL1	NA	NA	0.007938	NA	NA
10769	PLK2	NA	NA	NA	NA	NA
10771	ZMYND11	NA	NA	NA	NA	NA
10772	SRSF10	NA	NA	NA	NA	NA
10773	ZBTB6	NA	NA	NA	NA	NA
10775	POP4	NA	0.01371	NA	NA	NA
10776	ARPP19	NA	NA	NA	NA	NA
10777	ARPP21	NA	NA	NA	NA	NA
10783	NEK6	NA	0.4539	NA	NA	NA
10785	WDR4	NA	NA	NA	NA	NA
10786	SLC17A3	NA	NA	NA	NA	NA
10787	NCKAP1	NA	NA	NA	NA	NA
10788	IQGAP2	NA	NA	NA	NA	NA
10791	VAMP5	NA	NA	NA	NA	NA
10797	MTHFD2	NA	NA	NA	NA	NA
10799	RPP40	NA	NA	NA	NA	NA
108	ADCY2	NA	NA	NA	NA	NA
1080	CFTR	NA	NA	NA	NA	NA
10800	CYSLTR1	NA	NA	NA	NA	NA
10801	SEPT9	NA	NA	NA	NA	NA
10802	SEC24A	NA	NA	NA	NA	NA
10803	CCR9	NA	NA	NA	NA	NA
10804	GJB6	NA	NA	NA	NA	NA
10806	SDCCAG8	NA	0.7257	NA	NA	NA
10807	SDCCAG3	NA	0.8297	NA	NA	NA
10808	HSPH1	NA	NA	NA	NA	NA
10809	STARD10	NA	NA	NA	NA	NA
10810	WASF3	NA	NA	NA	NA	NA
10811	NOXA1	NA	NA	NA	NA	NA
10813	UTP14A	NA	NA	NA	NA	NA
10814	CPLX2	NA	NA	NA	NA	NA
10815	CPLX1	NA	NA	0.6071	NA	NA
10818	FRS2	NA	NA	NA	NA	NA
10825	NEU3	NA	NA	NA	NA	NA
10826	FAXDC2	NA	NA	NA	NA	NA
10840	ALDH1L1	NA	NA	NA	NA	NA
10841	FTCD	NA	NA	NA	NA	NA
10842	PPP1R17	NA	NA	NA	NA	NA
10844	TUBGCP2	NA	NA	NA	NA	NA
10845	CLPX	NA	NA	NA	NA	NA
10846	PDE10A	NA	NA	NA	NA	NA
10847	SRCAP	NA	NA	NA	NA	NA
10848	PPP1R13L	NA	NA	NA	NA	NA
10855	HPSE	NA	NA	NA	NA	NA
10856	RUVBL2	NA	NA	NA	NA	NA
10857	PGRMC1	NA	NA	NA	NA	NA
10858	CYP46A1	NA	NA	NA	NA	NA
10863	ADAM28	NA	NA	NA	NA	NA
10865	ARID5A	NA	NA	NA	NA	NA
10867	TSPAN9	NA	NA	NA	NA	NA
10868	USP20	NA	NA	NA	NA	NA
10869	USP19	NA	NA	NA	NA	NA
10871	CD300C	NA	NA	NA	NA	NA
10873	ME3	NA	NA	NA	NA	NA
10874	NMU	NA	NA	NA	NA	NA
10875	FGL2	NA	NA	NA	NA	NA
10881	ACTL7A	NA	NA	0.99782	NA	NA
10882	C1QL1	NA	NA	NA	NA	NA
10884	MRPS30	NA	NA	NA	NA	NA
10885	WDR3	NA	NA	NA	NA	NA
10886	NPFFR2	NA	NA	NA	NA	NA
10887	PROKR1	NA	NA	NA	NA	NA
10888	GPR83	NA	NA	NA	NA	NA
10890	RAB10	NA	NA	NA	NA	NA
10891	PPARGC1A	NA	0.3761	NA	NA	NA
10892	MALT1	NA	NA	NA	NA	NA
10893	MMP24	NA	NA	NA	NA	NA
10897	YIF1A	NA	NA	NA	NA	NA
10898	CPSF4	NA	NA	NA	NA	NA
10899	JTB	NA	NA	NA	NA	NA
109	ADCY3	NA	NA	NA	NA	NA
10900	RUNDC3A	NA	NA	NA	NA	NA
10901	DHRS4	NA	NA	0.209569	NA	NA
10902	BRD8	NA	0.478	NA	NA	NA
10903	MTMR11	NA	NA	NA	NA	NA
10904	BLCAP	NA	NA	NA	NA	NA
10905	MAN1A2	NA	NA	NA	NA	NA
10906	TRAFD1	NA	0.6175	NA	NA	NA
10907	TXNL4A	NA	NA	NA	NA	NA
10908	PNPLA6	NA	NA	NA	NA	NA
10910	SUGT1	NA	NA	0.1733	NA	NA
10912	GADD45G	NA	NA	NA	NA	NA
10915	TCERG1	NA	NA	NA	NA	NA
10916	MAGED2	NA	NA	NA	NA	NA
10919	EHMT2	NA	NA	NA	NA	NA
10920	COPS8	NA	NA	NA	NA	NA
10921	RNPS1	NA	0.4042	NA	NA	NA
10922	FASTK	NA	NA	NA	NA	NA
10923	SUB1	NA	NA	NA	NA	NA
10924	SMPDL3A	NA	NA	NA	NA	NA
10926	DBF4	NA	NA	NA	NA	NA
10927	SPIN1	NA	NA	NA	NA	NA
10928	RALBP1	NA	NA	NA	NA	NA
10930	APOBEC2	NA	NA	NA	NA	NA
10933	MORF4L1	NA	NA	NA	NA	NA
10935	PRDX3	NA	NA	NA	NA	NA
10936	GPR75	NA	0.4934	NA	NA	NA
10938	EHD1	NA	NA	NA	NA	NA
10939	AFG3L2	NA	0.2707	NA	NA	NA
10940	POP1	NA	NA	NA	NA	NA
10941	UGT2A1	NA	0.2186	NA	NA	NA
10942	PRSS21	NA	NA	NA	NA	NA
10943	MSL3	NA	NA	NA	NA	NA
10944	C11orf58	NA	NA	NA	NA	NA
10946	SF3A3	NA	NA	NA	NA	NA
10947	AP3M2	NA	NA	NA	NA	NA
10948	STARD3	NA	NA	NA	NA	NA
10949	HNRNPA0	NA	NA	NA	NA	NA
10950	BTG3	NA	NA	NA	NA	NA
10951	CBX1	NA	NA	NA	NA	NA
10952	SEC61B	NA	NA	NA	NA	NA
10953	TOMM34	NA	0.8964	NA	NA	NA
10955	SERINC3	NA	NA	0.1585	NA	NA
10956	OS9	NA	0.998	NA	NA	NA
10957	PNRC1	NA	NA	NA	NA	NA
10959	TMED2	NA	NA	NA	NA	NA
10960	LMAN2	NA	NA	NA	NA	NA
10962	MLLT11	NA	NA	NA	NA	NA
10963	STIP1	NA	NA	0.06591	NA	NA
10964	IFI44L	NA	NA	NA	NA	NA
10965	ACOT2	NA	NA	NA	NA	NA
10966	RAB40B	NA	NA	NA	NA	NA
10969	EBNA1BP2	NA	NA	NA	NA	NA
10970	CKAP4	NA	NA	NA	NA	NA
10972	TMED10	NA	NA	NA	NA	NA
10975	UQCR11	NA	NA	NA	NA	NA
10978	CLP1	NA	NA	NA	NA	NA
10979	FERMT2	NA	NA	NA	NA	NA
10980	COPS6	NA	NA	NA	NA	NA
10981	RAB32	NA	NA	NA	NA	NA
10982	MAPRE2	NA	NA	NA	NA	NA
10983	CCNI	NA	NA	NA	NA	NA
10985	GCN1	NA	NA	NA	NA	NA
10987	COPS5	NA	NA	NA	NA	NA
10988	METAP2	NA	NA	NA	NA	NA
10989	IMMT	NA	NA	NA	NA	NA
10991	SLC38A3	NA	NA	NA	NA	NA
10992	SF3B2	NA	NA	NA	NA	NA
10993	SDS	NA	NA	NA	NA	NA
10994	ILVBL	NA	NA	NA	NA	NA
10998	SLC27A5	NA	NA	NA	NA	NA
10999	SLC27A4	0.3424	NA	NA	NA	NA
11000	SLC27A3	NA	NA	NA	NA	NA
11001	SLC27A2	NA	NA	NA	NA	NA
11004	KIF2C	NA	NA	NA	NA	NA
11005	SPINK5	NA	NA	NA	NA	NA
11007	CCDC85B	NA	NA	NA	NA	NA
1101	CHAD	NA	NA	NA	NA	NA
11010	GLIPR1	NA	NA	NA	NA	NA
11011	TLK2	NA	NA	NA	NA	NA
11012	KLK11	NA	NA	NA	NA	NA
11013	TMSB15A	NA	NA	NA	NA	NA
11014	KDELR2	NA	0.03435	NA	NA	NA
11015	KDELR3	NA	NA	NA	NA	NA
11016	ATF7	NA	NA	NA	NA	NA
11017	SNRNP27	NA	NA	NA	NA	NA
11018	TMED1	NA	NA	NA	NA	NA
11019	LIAS	NA	NA	NA	NA	NA
1102	RCBTB2	NA	NA	NA	NA	NA
11020	IFT27	NA	NA	NA	NA	NA
11021	RAB35	NA	NA	NA	NA	NA
11022	TDRKH	NA	NA	0.8077	NA	NA
11023	VAX1	NA	NA	NA	NA	NA
1103	CHAT	NA	NA	NA	NA	NA
11031	RAB31	NA	NA	NA	NA	NA
11033	ADAP1	NA	NA	NA	NA	NA
11034	DSTN	NA	NA	NA	NA	NA
11036	GTF2A1L	NA	NA	NA	NA	NA
11037	STON1	NA	NA	NA	NA	NA
1104	RCC1	NA	NA	NA	NA	NA
11040	PIM2	NA	NA	NA	NA	NA
11041	B4GAT1	NA	0.5211	NA	NA	NA
11043	MID2	NA	NA	NA	NA	NA
11044	PAPD7	NA	0.4523	NA	NA	NA
11045	UPK1A	NA	NA	0.966	NA	NA
11046	SLC35D2	NA	NA	0.5597	NA	NA
11047	ADRM1	NA	NA	NA	NA	NA
1105	CHD1	NA	NA	NA	NA	NA
11051	NUDT21	NA	NA	NA	NA	NA
11052	CPSF6	NA	NA	NA	NA	NA
11054	OGFR	NA	NA	NA	NA	NA
11055	ZPBP	NA	NA	NA	NA	NA
11056	DDX52	NA	NA	NA	NA	NA
11057	ABHD2	NA	NA	NA	NA	NA
11059	WWP1	NA	NA	NA	NA	NA
1106	CHD2	NA	NA	NA	NA	NA
11060	WWP2	NA	NA	NA	NA	NA
11061	CNMD	NA	NA	NA	NA	NA
11062	DUS4L	NA	NA	NA	NA	NA
11064	CNTRL	NA	NA	NA	NA	NA
11065	UBE2C	NA	NA	NA	NA	NA
11066	SNRNP35	NA	NA	0.6652	NA	NA
11068	CYB561D2	NA	NA	NA	NA	NA
11069	RAPGEF4	NA	NA	NA	NA	NA
1107	CHD3	NA	NA	NA	NA	NA
11070	TMEM115	NA	NA	NA	NA	NA
11072	DUSP14	NA	NA	NA	NA	NA
11073	TOPBP1	NA	NA	NA	NA	NA
11075	STMN2	NA	NA	NA	NA	NA
11076	TPPP	NA	NA	NA	NA	NA
11077	HSF2BP	NA	NA	NA	NA	NA
11078	TRIOBP	NA	0.2503	NA	NA	NA
11079	RER1	NA	NA	NA	NA	NA
1108	CHD4	NA	0.566	NA	NA	NA
11080	DNAJB4	NA	NA	NA	NA	NA
11081	KERA	NA	NA	NA	NA	NA
11082	ESM1	NA	NA	NA	NA	NA
11083	DIDO1	NA	0.9878	NA	NA	NA
1109	AKR1C4	NA	NA	0.0983185	NA	NA
11091	WDR5	NA	NA	NA	NA	NA
11094	CACFD1	NA	NA	NA	NA	NA
11095	ADAMTS8	NA	NA	NA	NA	NA
11096	ADAMTS5	NA	NA	NA	NA	NA
11097	NUPL2	NA	0.2196	NA	NA	NA
11098	PRSS23	NA	NA	NA	NA	NA
11099	PTPN21	NA	NA	NA	NA	NA
111	ADCY5	NA	NA	NA	NA	NA
11100	HNRNPUL1	NA	NA	NA	NA	NA
11101	ATE1	NA	NA	NA	NA	NA
11102	RPP14	0.2752	NA	NA	NA	NA
11103	KRR1	NA	NA	NA	NA	NA
11104	KATNA1	NA	NA	NA	NA	NA
11105	PRDM7	NA	NA	NA	NA	NA
11107	PRDM5	NA	NA	NA	NA	NA
11108	PRDM4	NA	NA	NA	NA	NA
1111	CHEK1	NA	NA	NA	NA	NA
11112	HIBADH	NA	NA	NA	NA	NA
11113	CIT	NA	NA	NA	NA	NA
11116	FGFR1OP	NA	NA	NA	NA	NA
11117	EMILIN1	NA	NA	NA	NA	NA
1112	FOXN3	NA	NA	NA	NA	NA
11122	PTPRT	NA	NA	NA	NA	NA
11123	RCAN3	NA	NA	NA	NA	NA
11124	FAF1	NA	NA	NA	NA	NA
11127	KIF3A	NA	NA	NA	NA	NA
11128	POLR3A	NA	NA	NA	NA	NA
11129	CLASRP	NA	NA	NA	NA	NA
11130	ZWINT	NA	NA	NA	NA	NA
11132	CAPN10	NA	0.2743	NA	NA	NA
11133	KPTN	NA	NA	NA	NA	NA
11135	CDC42EP1	NA	0.5715	NA	NA	NA
11136	SLC7A9	NA	NA	NA	NA	NA
11137	PWP1	NA	NA	NA	NA	NA
11138	TBC1D8	NA	NA	NA	NA	NA
1114	CHGB	NA	NA	NA	NA	NA
11140	CDC37	NA	NA	NA	NA	NA
11141	IL1RAPL1	NA	NA	NA	NA	NA
11142	PKIG	NA	NA	NA	NA	NA
11143	KAT7	NA	NA	NA	NA	NA
11144	DMC1	NA	NA	NA	NA	NA
11145	PLA2G16	NA	NA	NA	NA	NA
11146	GLMN	NA	NA	NA	NA	NA
11149	BVES	NA	NA	NA	NA	NA
11151	CORO1A	NA	NA	NA	NA	NA
11152	WDR45	NA	NA	NA	NA	NA
11153	FICD	NA	NA	0.8471	NA	NA
11154	AP4S1	NA	NA	NA	NA	NA
11156	PTP4A3	NA	NA	NA	NA	NA
11157	LSM6	NA	NA	NA	NA	NA
11158	RABL2B	NA	0.4699	NA	NA	NA
11160	ERLIN2	NA	NA	NA	NA	NA
11161	C14orf1	NA	NA	NA	NA	NA
11162	NUDT6	NA	NA	NA	NA	NA
11163	NUDT4	NA	NA	NA	NA	NA
11164	NUDT5	NA	NA	NA	NA	NA
11165	NUDT3	NA	NA	NA	NA	NA
11166	SOX21	NA	NA	NA	NA	NA
11167	FSTL1	NA	NA	NA	NA	NA
11168	PSIP1	NA	NA	NA	NA	NA
11169	WDHD1	NA	NA	NA	NA	NA
11170	FAM107A	NA	NA	0.553	NA	NA
11171	STRAP	NA	NA	NA	NA	NA
11173	ADAMTS7	NA	NA	NA	NA	NA
11176	BAZ2A	NA	NA	NA	NA	NA
11177	BAZ1A	NA	NA	NA	NA	NA
11178	LZTS1	NA	NA	NA	NA	NA
11179	ZNF277	NA	NA	NA	NA	NA
1118	CHIT1	NA	NA	NA	NA	NA
11180	WDR6	NA	NA	NA	NA	NA
11182	SLC2A6	NA	NA	NA	NA	NA
11183	MAP4K5	NA	NA	NA	NA	NA
11186	RASSF1	NA	NA	NA	NA	NA
11187	PKP3	NA	NA	NA	NA	NA
11188	NISCH	NA	NA	NA	NA	NA
11189	CELF3	NA	NA	NA	NA	NA
1119	CHKA	NA	NA	NA	NA	NA
11190	CEP250	NA	0.168702	NA	NA	NA
11193	WBP4	NA	NA	NA	NA	NA
11194	ABCB8	NA	NA	NA	NA	NA
11196	SEC23IP	NA	NA	NA	NA	NA
11198	SUPT16H	NA	NA	NA	NA	NA
112	ADCY6	NA	NA	NA	NA	NA
1120	CHKB	NA	NA	NA	NA	NA
11200	CHEK2	NA	NA	NA	NA	NA
11201	POLI	NA	0.3756	NA	NA	NA
11202	KLK8	NA	NA	NA	NA	NA
1121	CHM	NA	0.01174	NA	NA	NA
11211	FZD10	NA	NA	NA	NA	NA
11212	PLPBP	NA	NA	NA	NA	NA
11213	IRAK3	NA	NA	NA	NA	NA
11214	AKAP13	NA	NA	NA	NA	NA
11215	AKAP11	NA	NA	NA	NA	NA
11216	AKAP10	NA	NA	NA	NA	NA
11218	DDX20	NA	NA	NA	NA	NA
11219	TREX2	NA	NA	NA	NA	NA
1122	CHML	NA	NA	0.6922	NA	NA
11221	DUSP10	NA	NA	NA	NA	NA
11222	MRPL3	NA	0.007892	NA	NA	NA
11224	RPL35	NA	NA	NA	NA	NA
11226	GALNT6	NA	NA	NA	NA	NA
11227	GALNT5	NA	NA	0.02379	NA	NA
11228	RASSF8	NA	NA	NA	NA	NA
11230	PRAF2	NA	NA	NA	NA	NA
11231	SEC63	NA	NA	NA	NA	NA
11232	POLG2	NA	NA	NA	NA	NA
11234	HPS5	NA	NA	NA	NA	NA
11235	PDCD10	NA	NA	NA	NA	NA
11236	RNF139	NA	NA	NA	NA	NA
11237	RNF24	NA	NA	NA	NA	NA
11238	CA5B	NA	NA	NA	NA	NA
112398	EGLN2	0.02172	NA	NA	NA	NA
112399	EGLN3	NA	NA	NA	NA	NA
1124	CHN2	NA	NA	NA	NA	NA
11240	PADI2	NA	NA	NA	NA	NA
11243	PMF1	NA	NA	NA	NA	NA
11244	ZHX1	NA	NA	NA	NA	NA
11245	GPR176	NA	NA	NA	NA	NA
112464	CAVIN3	NA	NA	NA	NA	NA
11247	NXPH4	NA	NA	NA	NA	NA
112476	PRRT2	NA	NA	NA	NA	NA
112479	ERI2	NA	NA	0.6533	NA	NA
11248	NXPH3	NA	NA	NA	NA	NA
112483	SAT2	NA	NA	0.4318	NA	NA
112487	DTD2	NA	NA	NA	NA	NA
11249	NXPH2	NA	NA	NA	NA	NA
112495	GTF3C6	NA	NA	NA	NA	NA
11250	GPR45	NA	NA	0.05316	NA	NA
11251	PTGDR2	NA	NA	NA	NA	NA
11252	PACSIN2	NA	0.3161	NA	NA	NA
11253	MAN1B1	NA	NA	NA	NA	NA
11255	HRH3	NA	NA	NA	NA	NA
112574	SNX18	NA	NA	NA	NA	NA
11259	FILIP1L	NA	NA	NA	NA	NA
11260	XPOT	NA	NA	NA	NA	NA
112609	MRAP2	NA	NA	NA	NA	NA
11261	CHP1	NA	NA	NA	NA	NA
112611	RWDD2A	NA	NA	NA	NA	NA
112616	CMTM7	NA	NA	NA	NA	NA
11264	PXMP4	NA	NA	NA	NA	NA
11266	DUSP12	NA	NA	NA	NA	NA
11267	SNF8	NA	NA	NA	NA	NA
11269	DDX19B	NA	NA	NA	NA	NA
11270	NRM	NA	NA	NA	NA	NA
112703	FAM71E1	NA	NA	NA	NA	NA
112714	TUBA3E	NA	NA	NA	NA	NA
112724	RDH13	NA	NA	NA	NA	NA
11273	ATXN2L	NA	NA	NA	NA	NA
11274	USP18	NA	NA	NA	NA	NA
112744	IL17F	NA	NA	NA	NA	NA
11275	KLHL2	NA	NA	NA	NA	NA
112752	IFT43	NA	NA	NA	NA	NA
112755	STX1B	NA	NA	NA	NA	NA
11276	SYNRG	NA	NA	NA	NA	NA
11277	TREX1	NA	NA	NA	NA	NA
112770	GLMP	NA	NA	NA	NA	NA
11278	KLF12	NA	NA	NA	NA	NA
11279	KLF8	NA	NA	NA	NA	NA
112812	FDX1L	NA	NA	NA	NA	NA
112817	HOGA1	NA	NA	NA	NA	NA
11282	MGAT4B	NA	NA	NA	NA	NA
11284	PNKP	NA	NA	NA	NA	NA
112840	WDR89	NA	0.006497	NA	NA	NA
112849	L3HYPDH	NA	NA	NA	NA	NA
11285	B4GALT7	NA	NA	NA	NA	NA
112858	TP53RK	NA	NA	NA	NA	NA
112869	SGF29	NA	NA	NA	NA	NA
112885	PHF21B	NA	NA	NA	NA	NA
1129	CHRM2	NA	NA	NA	NA	NA
112936	VPS26B	NA	NA	NA	NA	NA
112939	NACC1	NA	NA	NA	NA	NA
112942	CFAP36	NA	NA	NA	NA	NA
112950	MED8	NA	NA	NA	NA	NA
112970	KTI12	NA	NA	NA	NA	NA
113	ADCY7	NA	NA	NA	NA	NA
1130	LYST	NA	NA	NA	NA	NA
113000	RPUSD1	NA	NA	NA	NA	NA
113026	PLCD3	NA	NA	NA	NA	NA
11309	SLCO2B1	NA	NA	NA	NA	NA
1131	CHRM3	NA	NA	NA	NA	NA
11311	VPS45	NA	NA	NA	NA	NA
113115	MTFR2	NA	NA	NA	NA	NA
11313	LYPLA2	NA	NA	NA	NA	NA
11314	CD300A	NA	NA	NA	NA	NA
11315	PARK7	NA	NA	NA	NA	NA
11316	COPE	0.09221	NA	NA	NA	NA
113174	SAAL1	NA	NA	NA	NA	NA
113177	IZUMO4	NA	NA	NA	NA	NA
113178	SCAMP4	NA	0.004841	NA	NA	NA
113179	ADAT3	0.008377	NA	NA	NA	NA
11318	GPR182	NA	NA	NA	NA	NA
113189	CHST14	NA	NA	NA	NA	NA
11319	ECD	NA	NA	NA	NA	NA
1132	CHRM4	NA	NA	NA	NA	NA
11320	MGAT4A	NA	NA	NA	NA	NA
113201	CASC4	NA	NA	NA	NA	NA
11321	GPN1	NA	NA	NA	NA	NA
11322	TMC6	NA	0.688151	NA	NA	NA
113235	SLC46A1	NA	NA	0.001353	NA	NA
113246	C12orf57	NA	NA	NA	NA	NA
11325	DDX42	NA	NA	NA	NA	NA
113251	LARP4	NA	NA	NA	NA	NA
113263	GLCCI1	NA	NA	NA	NA	NA
113277	TMEM106A	NA	NA	NA	NA	NA
113278	SLC52A3	NA	NA	NA	NA	NA
11328	FKBP9	NA	NA	0.4045	NA	NA
11329	STK38	NA	NA	NA	NA	NA
1133	CHRM5	NA	NA	NA	NA	NA
11330	CTRC	NA	NA	NA	NA	NA
11331	PHB2	NA	NA	NA	NA	NA
11332	ACOT7	NA	NA	NA	NA	NA
11333	PDAP1	NA	NA	NA	NA	NA
11334	TUSC2	NA	NA	NA	NA	NA
11335	CBX3	NA	0.3033	NA	NA	NA
11336	EXOC3	NA	NA	NA	NA	NA
11337	GABARAP	NA	NA	NA	NA	NA
11338	U2AF2	NA	NA	NA	NA	NA
11339	OIP5	NA	NA	NA	NA	NA
1134	CHRNA1	NA	NA	NA	NA	NA
11340	EXOSC8	NA	NA	NA	NA	NA
113402	SFT2D1	NA	0.2564	NA	NA	NA
113419	TEX261	NA	NA	NA	NA	NA
11342	RNF13	NA	NA	NA	NA	NA
11343	MGLL	NA	NA	NA	NA	NA
11344	TWF2	NA	NA	NA	NA	NA
113444	SMIM12	NA	NA	NA	NA	NA
11345	GABARAPL2	NA	NA	NA	NA	NA
113451	AZIN2	NA	NA	NA	NA	NA
113452	TMEM54	NA	NA	0.180256	NA	NA
11346	SYNPO	NA	NA	NA	NA	NA
1135	CHRNA2	NA	NA	NA	NA	NA
113510	HELQ	NA	0.4249	NA	NA	NA
1136	CHRNA3	NA	NA	NA	NA	NA
113612	CYP2U1	NA	NA	NA	NA	NA
113622	ADPRHL1	NA	NA	NA	NA	NA
113655	MFSD3	NA	NA	NA	NA	NA
113675	SDSL	NA	NA	0.008201	NA	NA
1137	CHRNA4	NA	NA	NA	NA	NA
113746	ODF3	NA	NA	NA	NA	NA
113791	PIK3IP1	NA	0.4393	NA	NA	NA
1138	CHRNA5	NA	NA	NA	NA	NA
113802	HENMT1	NA	NA	NA	NA	NA
113828	FAM83F	NA	NA	NA	NA	NA
113829	SLC35A4	NA	NA	NA	NA	NA
113878	DTX2	NA	NA	NA	NA	NA
1139	CHRNA7	NA	NA	NA	NA	NA
114	ADCY8	NA	NA	NA	NA	NA
1140	CHRNB1	NA	NA	NA	NA	NA
114034	TOE1	NA	NA	NA	NA	NA
114049	BUD23	NA	NA	NA	NA	NA
114088	TRIM9	NA	NA	NA	NA	NA
1141	CHRNB2	NA	0.1161	NA	NA	NA
114112	TXNRD3	NA	NA	NA	NA	NA
114131	UCN3	NA	NA	NA	NA	NA
114134	SLC2A13	NA	NA	NA	NA	NA
1142	CHRNB3	NA	NA	NA	NA	NA
114294	LACTB	NA	NA	NA	NA	NA
114299	PALM2	NA	NA	NA	NA	NA
1143	CHRNB4	NA	NA	NA	NA	NA
114327	EFHC1	NA	NA	NA	NA	NA
1144	CHRND	NA	NA	NA	NA	NA
114548	NLRP3	NA	NA	NA	NA	NA
114569	MAL2	NA	NA	NA	NA	NA
114609	TIRAP	NA	NA	NA	NA	NA
1147	CHUK	NA	NA	NA	NA	NA
114757	CYGB	NA	NA	0.382822	NA	NA
114770	PGLYRP2	NA	NA	NA	NA	NA
114771	PGLYRP3	NA	NA	NA	NA	NA
114781	BTBD9	NA	NA	NA	NA	NA
114783	LMTK3	NA	NA	NA	NA	NA
114784	CSMD2	NA	NA	NA	NA	NA
114785	MBD6	NA	NA	NA	NA	NA
114786	XKR4	NA	NA	NA	NA	NA
114787	GPRIN1	NA	NA	NA	NA	NA
114789	SLC25A25	NA	NA	NA	NA	NA
114790	STK11IP	NA	NA	NA	NA	NA
114791	TUBGCP5	NA	NA	NA	NA	NA
114792	KLHL32	NA	NA	NA	NA	NA
114793	FMNL2	NA	NA	NA	NA	NA
114794	ELFN2	NA	NA	NA	NA	NA
114795	TMEM132B	NA	NA	NA	NA	NA
114798	SLITRK1	NA	NA	NA	NA	NA
114800	CCDC85A	NA	NA	NA	NA	NA
114801	TMEM200A	NA	NA	NA	NA	NA
114803	MYSM1	NA	NA	NA	NA	NA
114804	RNF157	NA	NA	NA	NA	NA
114805	GALNT13	NA	NA	NA	NA	NA
114815	SORCS1	NA	NA	NA	NA	NA
114818	KLHL29	NA	NA	NA	NA	NA
114822	RHPN1	NA	NA	0.4462	NA	NA
114823	LENG8	NA	NA	NA	NA	NA
114825	PWWP2A	NA	NA	NA	NA	NA
114826	SMYD4	NA	NA	NA	NA	NA
114876	OSBPL1A	NA	0.4804	NA	NA	NA
114879	OSBPL5	NA	NA	NA	NA	NA
114880	OSBPL6	NA	NA	NA	NA	NA
114881	OSBPL7	NA	NA	NA	NA	NA
114882	OSBPL8	NA	NA	NA	NA	NA
114883	OSBPL9	NA	NA	NA	NA	NA
114884	OSBPL10	NA	NA	0.5338	NA	NA
114885	OSBPL11	NA	NA	NA	NA	NA
114897	C1QTNF1	NA	NA	NA	NA	NA
114898	C1QTNF2	NA	NA	NA	NA	NA
114899	C1QTNF3	NA	NA	NA	NA	NA
114900	C1QTNF4	NA	NA	NA	NA	NA
114902	C1QTNF5	NA	NA	NA	NA	NA
114904	C1QTNF6	NA	NA	NA	NA	NA
114905	C1QTNF7	NA	NA	NA	NA	NA
114907	FBXO32	NA	NA	NA	NA	NA
114926	SMIM19	NA	NA	NA	NA	NA
114928	GPRASP2	NA	NA	0.0243312	NA	NA
114971	PTPMT1	NA	NA	NA	NA	NA
114984	FLYWCH2	NA	NA	NA	NA	NA
114987	WDR31	NA	NA	0.2013	NA	NA
114990	VASN	NA	NA	NA	NA	NA
114991	ZNF618	NA	NA	NA	NA	NA
115	ADCY9	NA	NA	NA	NA	NA
115024	NT5C3B	NA	NA	NA	NA	NA
115098	CCDC124	NA	NA	NA	NA	NA
115106	HAUS1	NA	NA	NA	NA	NA
115111	SLC26A7	NA	NA	NA	NA	NA
115123	MARCH3	NA	NA	NA	NA	NA
1152	CKB	NA	NA	NA	NA	NA
115201	ATG4A	NA	NA	NA	NA	NA
115207	KCTD12	NA	NA	NA	NA	NA
115209	OMA1	NA	0.7063	NA	NA	NA
115265	DDIT4L	NA	NA	NA	NA	NA
115273	RAB42	NA	NA	NA	NA	NA
115286	SLC25A26	NA	NA	NA	NA	NA
115290	FBXO17	NA	NA	NA	NA	NA
115294	PCMTD1	NA	0.0746	NA	NA	NA
1153	CIRBP	NA	NA	NA	NA	NA
115330	GPR146	NA	NA	NA	NA	NA
115353	LRRC42	NA	NA	NA	NA	NA
1154	CISH	NA	NA	NA	NA	NA
115416	MALSU1	NA	0.3677	NA	NA	NA
115426	UHRF2	NA	NA	NA	NA	NA
1155	TBCB	NA	0.008404	NA	NA	NA
115509	ZNF689	NA	NA	NA	NA	NA
115548	FCHO2	NA	NA	NA	NA	NA
115557	ARHGEF25	NA	NA	NA	NA	NA
115572	FAM46B	NA	NA	NA	NA	NA
115703	ARHGAP33	NA	NA	NA	NA	NA
115704	EVI5L	NA	NA	NA	NA	NA
115708	TRMT61A	NA	NA	NA	NA	NA
115727	RASGRP4	NA	NA	NA	NA	NA
115749	C12orf56	NA	NA	NA	NA	NA
115752	DIS3L	NA	NA	NA	NA	NA
115761	ARL11	NA	NA	NA	NA	NA
115795	FANCD2OS	NA	NA	0.231906	NA	NA
1158	CKM	NA	NA	NA	NA	NA
115811	IQCD	NA	NA	NA	NA	NA
115817	DHRS1	0.01101	NA	NA	NA	NA
115825	WDFY2	NA	NA	NA	NA	NA
115827	RAB3C	NA	NA	NA	NA	NA
115861	NXNL1	NA	NA	NA	NA	NA
1159	CKMT1B	NA	NA	NA	NA	NA
115908	CTHRC1	NA	NA	NA	NA	NA
115939	TSR3	NA	NA	NA	NA	NA
115948	CCDC151	NA	NA	NA	NA	NA
115950	ZNF653	0.003091	NA	NA	NA	NA
115992	RNF166	NA	NA	NA	NA	NA
116	ADCYAP1	NA	NA	NA	NA	NA
1160	CKMT2	NA	NA	NA	NA	NA
116028	RMI2	NA	NA	NA	NA	NA
116039	OSR2	NA	NA	NA	NA	NA
116064	LRRC58	NA	NA	NA	NA	NA
116068	LYSMD3	NA	NA	NA	NA	NA
116085	SLC22A12	NA	NA	NA	NA	NA
116092	DNTTIP1	NA	NA	NA	NA	NA
1161	ERCC8	NA	NA	NA	NA	NA
116113	FOXP4	NA	NA	NA	NA	NA
116135	LRRC3B	NA	NA	NA	NA	NA
116138	KLHDC3	NA	NA	0.5252	NA	NA
116143	WDR92	NA	NA	NA	NA	NA
116150	NUS1	NA	NA	NA	NA	NA
116151	FAM210B	NA	0.9387	NA	NA	NA
116154	PHACTR3	NA	NA	NA	NA	NA
116159	CYYR1	NA	NA	NA	NA	NA
116173	CMTM5	NA	NA	NA	NA	NA
116224	FAM122A	NA	NA	NA	NA	NA
116225	ZMYND19	NA	NA	NA	NA	NA
116228	COX20	NA	0.4253	NA	NA	NA
116236	ABHD15	NA	NA	NA	NA	NA
116238	TLCD1	NA	NA	NA	NA	NA
116254	GINM1	NA	NA	NA	NA	NA
116285	ACSM1	NA	NA	NA	NA	NA
1163	CKS1B	NA	NA	NA	NA	NA
116328	C8orf34	NA	NA	NA	NA	NA
116337	PANX3	NA	NA	NA	NA	NA
116362	RBP7	NA	NA	NA	NA	NA
116372	LYPD1	NA	NA	0.5722	NA	NA
116379	IL22RA2	NA	NA	NA	NA	NA
1164	CKS2	NA	NA	NA	NA	NA
116441	TM4SF18	NA	0.4398	NA	NA	NA
116442	RAB39B	NA	NA	NA	NA	NA
116443	GRIN3A	NA	NA	NA	NA	NA
116444	GRIN3B	NA	NA	NA	NA	NA
116448	OLIG1	NA	NA	NA	NA	NA
116449	CLNK	NA	NA	NA	NA	NA
116461	TSEN15	NA	NA	NA	NA	NA
116496	FAM129A	NA	NA	0.1082	NA	NA
116534	MRGPRE	NA	NA	NA	NA	NA
116535	MRGPRF	NA	NA	NA	NA	NA
116540	MRPL53	NA	0.04602	NA	NA	NA
116541	MRPL54	0.01395	NA	NA	NA	NA
116729	PPP1R27	NA	NA	NA	NA	NA
116835	HSPA12B	NA	NA	NA	NA	NA
116841	SNAP47	NA	0.4302	NA	NA	NA
116842	LEAP2	NA	NA	0.1298	NA	NA
116843	SLC18B1	NA	NA	NA	NA	NA
116844	LRG1	NA	NA	NA	NA	NA
116966	WDR17	NA	NA	NA	NA	NA
116969	ART5	NA	NA	NA	NA	NA
116983	ACAP3	NA	NA	NA	NA	NA
116984	ARAP2	NA	NA	NA	NA	NA
116985	ARAP1	NA	NA	NA	NA	NA
116986	AGAP2	NA	NA	NA	NA	NA
116987	AGAP1	NA	NA	NA	NA	NA
116988	AGAP3	NA	NA	NA	NA	NA
117	ADCYAP1R1	NA	NA	NA	NA	NA
117143	TADA1	NA	NA	NA	NA	NA
117145	THEM4	NA	NA	NA	NA	NA
117154	DACH2	NA	NA	NA	NA	NA
117155	CATSPER2	NA	NA	NA	NA	NA
117166	WFIKKN1	NA	NA	NA	NA	NA
117177	RAB3IP	NA	NA	0.01535	NA	NA
117178	SSX2IP	NA	NA	0.4621	NA	NA
117246	FTSJ3	NA	NA	NA	NA	NA
117247	SLC16A10	NA	NA	NA	NA	NA
117248	GALNT15	NA	NA	0.0753	NA	NA
117286	CIB3	NA	NA	NA	NA	NA
117289	TAGAP	NA	NA	NA	NA	NA
1173	AP2M1	NA	NA	NA	NA	NA
1174	AP1S1	NA	NA	NA	NA	NA
1175	AP2S1	NA	NA	NA	NA	NA
117531	TMC1	NA	NA	NA	NA	NA
117532	TMC2	NA	NA	NA	NA	NA
117579	RLN3	NA	NA	NA	NA	NA
117581	TWIST2	NA	NA	NA	NA	NA
117583	PARD3B	NA	NA	NA	NA	NA
117584	RFFL	NA	NA	NA	NA	NA
1176	AP3S1	NA	NA	NA	NA	NA
117854	TRIM6	NA	NA	0.9871	NA	NA
118	ADD1	NA	NA	NA	NA	NA
1180	CLCN1	NA	NA	NA	NA	NA
1181	CLCN2	NA	NA	NA	NA	NA
1182	CLCN3	NA	NA	NA	NA	NA
1183	CLCN4	NA	NA	NA	NA	NA
1184	CLCN5	NA	NA	NA	NA	NA
118424	UBE2J2	NA	0.4211	NA	NA	NA
118426	BORCS5	NA	NA	NA	NA	NA
118427	OLFM3	NA	0.5466	NA	NA	NA
118429	ANTXR2	NA	NA	NA	NA	NA
118460	EXOSC6	NA	NA	NA	NA	NA
118471	PRAP1	NA	NA	NA	NA	NA
118472	ZNF511	NA	NA	NA	NA	NA
118487	CHCHD1	NA	0.0371775	NA	NA	NA
118490	MSS51	NA	NA	NA	NA	NA
118491	CFAP70	NA	NA	NA	NA	NA
1185	CLCN6	NA	NA	NA	NA	NA
1186	CLCN7	NA	NA	NA	NA	NA
118663	BTBD16	NA	NA	0.7416	NA	NA
118672	PSTK	NA	NA	NA	NA	NA
118738	ZNF488	NA	NA	NA	NA	NA
118788	PIK3AP1	NA	NA	NA	NA	NA
1188	CLCNKB	NA	NA	0.191576	NA	NA
118812	MORN4	NA	NA	NA	NA	NA
118813	ZFYVE27	NA	NA	NA	NA	NA
118881	COMTD1	NA	NA	0.01959	NA	NA
118924	FRA10AC1	NA	NA	NA	NA	NA
118932	ANKRD22	NA	NA	NA	NA	NA
118980	SFXN2	NA	NA	0.4271	NA	NA
118987	PDZD8	NA	NA	NA	NA	NA
119	ADD2	NA	0.4393	NA	NA	NA
119032	BORCS7	NA	NA	NA	NA	NA
1191	CLU	NA	NA	NA	NA	NA
1192	CLIC1	NA	NA	NA	NA	NA
1193	CLIC2	NA	0.01671	NA	NA	NA
119392	SFR1	NA	NA	NA	NA	NA
119467	CLRN3	NA	NA	NA	NA	NA
119504	ANAPC16	NA	NA	NA	NA	NA
119559	SFXN4	NA	0.3851	NA	NA	NA
119587	CPXM2	NA	NA	NA	NA	NA
1196	CLK2	NA	NA	NA	NA	NA
1198	CLK3	NA	NA	NA	NA	NA
12	SERPINA3	NA	NA	NA	NA	NA
120	ADD3	NA	NA	NA	NA	NA
1200	TPP1	NA	NA	NA	NA	NA
1201	CLN3	NA	NA	NA	NA	NA
120114	FAT3	NA	NA	NA	NA	NA
120224	TMEM45B	NA	NA	NA	NA	NA
120227	CYP2R1	NA	NA	NA	NA	NA
120237	DBX1	NA	NA	NA	NA	NA
1203	CLN5	NA	NA	NA	NA	NA
120379	PIH1D2	NA	NA	NA	NA	NA
120425	JAML	NA	NA	NA	NA	NA
120526	DNAJC24	NA	NA	0.7691	NA	NA
120534	ARL14EP	NA	NA	NA	NA	NA
1207	CLNS1A	NA	NA	NA	NA	NA
120863	DEPDC4	NA	NA	NA	NA	NA
120892	LRRK2	NA	NA	NA	NA	NA
1209	CLPTM1	NA	NA	NA	NA	NA
120935	CCDC38	NA	NA	NA	NA	NA
120939	TMEM52B	NA	NA	NA	NA	NA
121053	C12orf45	NA	NA	NA	NA	NA
1211	CLTA	NA	NA	NA	NA	NA
1212	CLTB	NA	NA	NA	NA	NA
121214	SDR9C7	NA	NA	NA	NA	NA
121227	LRIG3	NA	NA	NA	NA	NA
121256	TMEM132D	NA	NA	NA	NA	NA
121260	SLC15A4	NA	NA	NA	NA	NA
121268	RHEBL1	NA	NA	0.002985	NA	NA
121274	ZNF641	NA	NA	NA	NA	NA
121275	OR10AD1	NA	NA	NA	NA	NA
121278	TPH2	NA	NA	NA	NA	NA
1213	CLTC	NA	0.01826	NA	NA	NA
121355	GTSF1	NA	NA	NA	NA	NA
121441	NEDD1	NA	NA	0.2836	NA	NA
121457	IKBIP	NA	NA	NA	NA	NA
1215	CMA1	NA	NA	NA	NA	NA
121512	FGD4	NA	NA	NA	NA	NA
121536	AEBP2	NA	NA	NA	NA	NA
121551	BTBD11	NA	NA	NA	NA	NA
121601	ANO4	NA	NA	NA	NA	NA
121642	ALKBH2	NA	NA	NA	NA	NA
121643	FOXN4	NA	NA	NA	NA	NA
121665	SPPL3	NA	NA	NA	NA	NA
122042	RXFP2	NA	NA	NA	NA	NA
122046	TEX26	NA	NA	NA	NA	NA
122060	SLAIN1	NA	NA	NA	NA	NA
122402	TDRD9	NA	NA	NA	NA	NA
122416	ANKRD9	NA	NA	NA	NA	NA
122481	AK7	NA	NA	NA	NA	NA
122525	C14orf28	NA	NA	NA	NA	NA
122553	TRAPPC6B	NA	NA	NA	NA	NA
122618	PLD4	NA	NA	0.7985	NA	NA
122622	ADSSL1	NA	NA	NA	NA	NA
122664	TPPP2	NA	NA	NA	NA	NA
122704	MRPL52	NA	0.216319	NA	NA	NA
122769	LRR1	NA	NA	0.248	NA	NA
122773	KLHDC1	NA	0.2955	NA	NA	NA
122786	FRMD6	NA	NA	NA	NA	NA
122809	SOCS4	NA	NA	NA	NA	NA
122830	NAA30	NA	NA	NA	NA	NA
122945	NOXRED1	NA	NA	NA	NA	NA
122953	JDP2	NA	NA	NA	NA	NA
122961	ISCA2	NA	NA	NA	NA	NA
122970	ACOT4	NA	NA	NA	NA	NA
123	PLIN2	NA	NA	NA	NA	NA
1230	CCR1	NA	NA	NA	NA	NA
123016	TTC8	NA	NA	NA	NA	NA
123036	TC2N	NA	NA	0.4632	NA	NA
123041	SLC24A4	NA	NA	NA	NA	NA
123096	SLC25A29	NA	NA	NA	NA	NA
123099	DEGS2	NA	NA	NA	NA	NA
123103	KLHL33	NA	NA	NA	NA	NA
123169	LEO1	NA	0.003596	NA	NA	NA
123207	C15orf40	NA	NA	NA	NA	NA
123228	SENP8	NA	NA	NA	NA	NA
123263	MTFMT	NA	0.6835	NA	NA	NA
1233	CCR4	NA	NA	NA	NA	NA
123355	LRRC28	NA	NA	NA	NA	NA
1234	CCR5	NA	NA	NA	NA	NA
1235	CCR6	NA	NA	NA	NA	NA
123591	TMEM266	NA	NA	NA	NA	NA
1236	CCR7	NA	NA	NA	NA	NA
123606	NIPA1	NA	NA	NA	NA	NA
123624	AGBL1	NA	NA	NA	NA	NA
123688	HYKK	NA	NA	0.9977	NA	NA
123720	WHAMM	NA	NA	NA	NA	NA
123722	FSD2	NA	NA	NA	NA	NA
123745	PLA2G4E	NA	NA	NA	NA	NA
1238	ACKR2	NA	NA	0.5425	NA	NA
123803	NTAN1	NA	NA	NA	NA	NA
123811	FOPNL	NA	NA	NA	NA	NA
123872	DNAAF1	NA	NA	NA	NA	NA
123876	ACSM2A	NA	NA	NA	NA	NA
123879	DCUN1D3	NA	NA	NA	NA	NA
123904	NRN1L	NA	NA	NA	NA	NA
123920	CMTM3	NA	0.8285	NA	NA	NA
1240	CMKLR1	NA	0.0004907	NA	NA	NA
124044	SPATA2L	NA	NA	NA	NA	NA
124045	SPATA33	NA	NA	NA	NA	NA
124056	NOXO1	NA	NA	NA	NA	NA
1241	LTB4R	NA	NA	NA	NA	NA
124152	IQCK	NA	NA	0.6449	NA	NA
124222	PAQR4	NA	NA	NA	NA	NA
124245	ZC3H18	NA	NA	NA	NA	NA
124274	GPR139	NA	NA	NA	NA	NA
124359	CDYL2	NA	NA	NA	NA	NA
1244	ABCC2	NA	NA	NA	NA	NA
124401	ANKS3	NA	NA	NA	NA	NA
124402	UBALD1	NA	NA	NA	NA	NA
124404	SEPT12	NA	NA	NA	NA	NA
124446	TMEM219	NA	NA	NA	NA	NA
124454	EARS2	NA	0.003553	NA	NA	NA
124460	SNX20	NA	NA	NA	NA	NA
124491	TMEM170A	NA	NA	NA	NA	NA
124512	METTL23	NA	NA	NA	NA	NA
124540	MSI2	NA	NA	NA	NA	NA
124565	SLC38A10	NA	NA	NA	NA	NA
124583	CANT1	NA	NA	NA	NA	NA
124590	USH1G	NA	NA	NA	NA	NA
124602	KIF19	NA	NA	NA	NA	NA
124641	OVCA2	NA	NA	NA	NA	NA
124739	USP43	NA	NA	0.01821	NA	NA
124801	LSM12	NA	NA	NA	NA	NA
124808	CCDC43	NA	NA	NA	NA	NA
124817	CNTD1	NA	NA	NA	NA	NA
124842	TMEM132E	NA	NA	NA	NA	NA
124857	WFIKKN2	NA	0.07636	NA	NA	NA
124872	B4GALNT2	NA	NA	NA	NA	NA
124923	SGK494	NA	NA	NA	NA	NA
124925	SEZ6	NA	NA	NA	NA	NA
124930	ANKRD13B	NA	NA	NA	NA	NA
124935	SLC43A2	NA	NA	NA	NA	NA
124936	CYB5D2	NA	NA	NA	NA	NA
124944	C17orf49	NA	NA	NA	NA	NA
124975	GGT6	NA	NA	0.7473	NA	NA
124976	SPNS2	NA	NA	NA	NA	NA
124995	MRPL10	NA	NA	NA	NA	NA
124997	WDR81	NA	NA	NA	NA	NA
125058	TBC1D16	NA	NA	NA	NA	NA
125061	AFMID	NA	NA	NA	NA	NA
125113	KRT222	NA	NA	NA	NA	NA
125150	ZSWIM7	NA	NA	NA	NA	NA
125206	SLC5A10	NA	NA	NA	NA	NA
125228	FAM210A	NA	NA	NA	NA	NA
125336	LOXHD1	NA	NA	NA	NA	NA
125476	INO80C	NA	NA	NA	NA	NA
125488	TTC39C	NA	NA	NA	NA	NA
125704	FAM69C	NA	NA	NA	NA	NA
1258	CNGB1	NA	NA	NA	NA	NA
125875	CLDND2	NA	NA	NA	NA	NA
1259	CNGA1	NA	NA	NA	NA	NA
125950	RAVER1	NA	NA	NA	NA	NA
125963	OR1M1	NA	NA	NA	NA	NA
125965	COX6B2	NA	NA	NA	NA	NA
125972	CALR3	NA	NA	NA	NA	NA
125981	ACER1	NA	NA	NA	NA	NA
125988	C19orf70	NA	NA	NA	NA	NA
126	ADH1C	NA	NA	0.515055	NA	NA
126003	TRAPPC5	NA	NA	NA	NA	NA
126074	SWSAP1	NA	NA	0.4063	NA	NA
1261	CNGA3	NA	NA	NA	NA	NA
126119	JOSD2	NA	NA	NA	NA	NA
126133	ALDH16A1	NA	NA	NA	NA	NA
126272	EID2B	NA	NA	NA	NA	NA
126282	TNFAIP8L1	NA	NA	NA	NA	NA
126298	IRGQ	NA	NA	NA	NA	NA
1263	PLK3	NA	NA	NA	NA	NA
126306	JSRP1	NA	NA	NA	NA	NA
126308	MOB3A	NA	NA	0.03899	NA	NA
126321	MFSD12	NA	NA	NA	NA	NA
126328	NDUFA11	NA	NA	NA	NA	NA
126353	MISP	NA	NA	0.1593	NA	NA
126374	WTIP	NA	NA	NA	NA	NA
126382	NR2C2AP	NA	NA	NA	NA	NA
126393	HSPB6	NA	NA	NA	NA	NA
1264	CNN1	NA	NA	NA	NA	NA
126402	CCDC105	NA	NA	NA	NA	NA
126432	RINL	NA	NA	NA	NA	NA
126433	FBXO27	NA	NA	NA	NA	NA
1265	CNN2	1.983e-05	NA	NA	NA	NA
126526	C19orf47	NA	NA	NA	NA	NA
126549	ANKLE1	NA	NA	NA	NA	NA
126567	C2CD4C	NA	NA	NA	NA	NA
1266	CNN3	NA	NA	NA	NA	NA
126626	GABPB2	NA	NA	NA	NA	NA
126695	KDF1	NA	NA	NA	NA	NA
1267	CNP	NA	NA	NA	NA	NA
126731	CCSAP	NA	NA	NA	NA	NA
126755	LRRC38	NA	0.4189	NA	NA	NA
126789	PUSL1	NA	0.000225	NA	NA	NA
126792	B3GALT6	NA	NA	NA	NA	NA
1268	CNR1	NA	NA	NA	NA	NA
126820	WDR63	NA	NA	NA	NA	NA
126823	KLHDC9	NA	NA	NA	NA	NA
126859	AXDND1	NA	NA	NA	NA	NA
126868	MAB21L3	NA	NA	NA	NA	NA
1269	CNR2	NA	NA	NA	NA	NA
126917	IFFO2	NA	NA	NA	NA	NA
126969	SLC44A3	NA	NA	0.6534	NA	NA
1270	CNTF	NA	NA	NA	NA	NA
127002	ATXN7L2	NA	NA	NA	NA	NA
127018	LYPLAL1	NA	NA	NA	NA	NA
1271	CNTFR	NA	NA	NA	NA	NA
127124	ATP6V1G3	NA	NA	NA	NA	NA
1272	CNTN1	0.001291	NA	NA	NA	NA
127253	TYW3	NA	0.615	NA	NA	NA
127262	TPRG1L	NA	NA	NA	NA	NA
127281	FAM213B	NA	NA	NA	NA	NA
127294	MYOM3	NA	NA	NA	NA	NA
127343	DMBX1	NA	NA	NA	NA	NA
127428	TCEANC2	NA	NA	NA	NA	NA
127435	PODN	NA	NA	NA	NA	NA
127495	LRRC39	NA	NA	0.4239	NA	NA
127534	GJB4	NA	NA	3.26555e-05	NA	NA
127544	RNF19B	NA	NA	NA	NA	NA
127579	DCST2	NA	NA	NA	NA	NA
1277	COL1A1	NA	0.2954	NA	NA	NA
127700	OSCP1	NA	NA	0.3343	NA	NA
127703	C1orf216	NA	NA	NA	NA	NA
127707	KLHDC7A	NA	NA	0.3822	NA	NA
127731	VWA5B1	NA	NA	NA	NA	NA
127733	UBXN10	NA	NA	0.009295	NA	NA
1278	COL1A2	NA	0.1675	NA	NA	NA
127829	ARL8A	NA	NA	NA	NA	NA
127833	SYT2	NA	NA	NA	NA	NA
127845	GOLT1A	NA	NA	NA	NA	NA
127933	UHMK1	NA	NA	NA	NA	NA
128	ADH5	NA	NA	NA	NA	NA
1280	COL2A1	NA	NA	NA	NA	NA
128061	C1orf131	NA	NA	NA	NA	NA
128077	LIX1L	NA	NA	NA	NA	NA
128153	SPATA17	NA	NA	NA	NA	NA
128178	EDARADD	NA	NA	NA	NA	NA
1282	COL4A1	NA	NA	NA	NA	NA
128218	TMEM125	NA	NA	NA	NA	NA
128239	IQGAP3	NA	NA	NA	NA	NA
128240	NAXE	NA	NA	NA	NA	NA
128272	ARHGEF19	NA	NA	NA	NA	NA
128308	MRPL55	NA	NA	NA	NA	NA
128338	DRAM2	NA	NA	NA	NA	NA
128344	PIFO	0.2514	NA	NA	NA	NA
128387	TATDN3	NA	NA	NA	NA	NA
1284	COL4A2	NA	1.021e-06	NA	NA	NA
128408	BHLHE23	NA	NA	NA	NA	NA
128414	NKAIN4	NA	NA	NA	NA	NA
128434	VSTM2L	NA	0.4854	NA	NA	NA
128486	FITM2	NA	NA	NA	NA	NA
1285	COL4A3	NA	NA	NA	NA	NA
128553	TSHZ2	NA	NA	NA	NA	NA
128611	ZNF831	NA	NA	NA	NA	NA
128637	TBC1D20	NA	0.4011	NA	NA	NA
128674	PROKR2	NA	NA	NA	NA	NA
128710	SLX4IP	NA	NA	NA	NA	NA
1288	COL4A6	NA	NA	0.1342	NA	NA
128817	CSTL1	NA	NA	NA	NA	NA
128853	DUSP15	NA	NA	NA	NA	NA
128866	CHMP4B	NA	NA	NA	NA	NA
128869	PIGU	NA	NA	NA	NA	NA
128876	FAM83C	NA	NA	NA	NA	NA
128977	C22orf39	NA	NA	NA	NA	NA
128989	TANGO2	NA	NA	NA	NA	NA
1290	COL5A2	NA	NA	NA	NA	NA
129049	SGSM1	NA	NA	NA	NA	NA
129080	EMID1	NA	NA	NA	NA	NA
1291	COL6A1	NA	NA	NA	NA	NA
129138	ANKRD54	NA	NA	NA	NA	NA
1292	COL6A2	NA	NA	0.0001714	NA	NA
129285	PPP1R21	NA	NA	NA	NA	NA
1293	COL6A3	NA	NA	NA	NA	NA
129303	TMEM150A	NA	NA	NA	NA	NA
1294	COL7A1	NA	NA	NA	NA	NA
129401	NUP35	NA	NA	NA	NA	NA
129446	XIRP2	NA	NA	NA	NA	NA
129450	TYW5	NA	NA	NA	NA	NA
1295	COL8A1	NA	NA	NA	NA	NA
129521	NMS	NA	NA	NA	NA	NA
129531	MITD1	NA	0.566	NA	NA	NA
129563	DIS3L2	NA	0.02764	NA	NA	NA
1296	COL8A2	NA	NA	NA	NA	NA
129607	CMPK2	NA	NA	NA	NA	NA
129642	MBOAT2	NA	NA	NA	NA	NA
129684	CNTNAP5	NA	NA	NA	NA	NA
129685	TAF8	NA	NA	NA	NA	NA
1297	COL9A1	NA	NA	NA	NA	NA
129787	TMEM18	NA	NA	NA	NA	NA
1298	COL9A2	NA	NA	NA	NA	NA
129804	FBLN7	NA	NA	NA	NA	NA
129807	NEU4	NA	NA	NA	NA	NA
129831	RBM45	NA	NA	NA	NA	NA
129880	BBS5	NA	NA	NA	NA	NA
129881	CCDC173	NA	NA	NA	NA	NA
1299	COL9A3	NA	NA	NA	NA	NA
13	AADAC	NA	NA	NA	NA	NA
130	ADH6	NA	NA	NA	NA	NA
130013	ACMSD	NA	NA	NA	NA	NA
130026	ICA1L	NA	NA	NA	NA	NA
130074	FAM168B	NA	NA	NA	NA	NA
1301	COL11A1	NA	NA	NA	NA	NA
130106	CIB4	NA	NA	NA	NA	NA
130132	RFTN2	NA	NA	NA	NA	NA
130162	CLHC1	NA	NA	NA	NA	NA
1302	COL11A2	NA	NA	NA	NA	NA
130271	PLEKHH2	NA	NA	NA	NA	NA
1303	COL12A1	NA	NA	NA	NA	NA
130340	AP1S3	NA	NA	NA	NA	NA
130355	C2orf76	NA	NA	NA	NA	NA
130367	SGPP2	NA	NA	NA	NA	NA
130399	ACVR1C	NA	NA	NA	NA	NA
130497	OSR1	NA	NA	NA	NA	NA
1305	COL13A1	NA	NA	NA	NA	NA
130502	TTC32	NA	NA	NA	NA	NA
130507	UBR3	NA	NA	NA	NA	NA
130535	KCTD18	NA	NA	NA	NA	NA
130540	ALS2CR12	NA	NA	0.274416	NA	NA
130557	ZNF513	NA	NA	NA	NA	NA
130574	LYPD6	NA	NA	NA	NA	NA
130576	LYPD6B	NA	NA	NA	NA	NA
130589	GALM	NA	NA	NA	NA	NA
1306	COL15A1	NA	NA	NA	NA	NA
130612	TMEM198	NA	NA	NA	NA	NA
130617	ZFAND2B	NA	NA	NA	NA	NA
1307	COL16A1	NA	NA	0.2438	NA	NA
130733	TMEM178A	NA	NA	NA	NA	NA
130749	CPO	NA	NA	NA	NA	NA
130752	MDH1B	NA	NA	NA	NA	NA
130814	PQLC3	NA	NA	NA	NA	NA
130827	TMEM182	NA	NA	NA	NA	NA
130888	FBXO36	NA	NA	NA	NA	NA
130916	MTERF4	NA	NA	NA	NA	NA
130940	CCDC148	NA	NA	NA	NA	NA
130951	M1AP	NA	NA	NA	NA	NA
131034	CPNE4	NA	NA	NA	NA	NA
131076	CCDC58	NA	NA	NA	NA	NA
131096	KCNH8	NA	NA	NA	NA	NA
131118	DNAJC19	NA	NA	NA	NA	NA
131149	OTOL1	NA	NA	NA	NA	NA
131177	FAM3D	NA	NA	NA	NA	NA
1312	COMT	NA	NA	0.007531	NA	NA
131377	KLHL40	NA	NA	NA	NA	NA
1314	COPA	NA	NA	NA	NA	NA
131405	TRIM71	NA	NA	NA	NA	NA
131408	FAM131A	NA	NA	NA	NA	NA
131474	CHCHD4	NA	NA	NA	NA	NA
1315	COPB1	NA	NA	NA	NA	NA
131540	ZDHHC19	NA	NA	NA	NA	NA
131544	CRYBG3	NA	NA	NA	NA	NA
131566	DCBLD2	NA	NA	NA	NA	NA
131578	LRRC15	NA	NA	NA	NA	NA
131583	FAM43A	NA	NA	NA	NA	NA
131601	TPRA1	NA	NA	NA	NA	NA
131616	TMEM42	NA	NA	NA	NA	NA
131669	UROC1	NA	NA	NA	NA	NA
1317	SLC31A1	NA	NA	NA	NA	NA
1318	SLC31A2	NA	NA	NA	NA	NA
131831	ERICH6	NA	NA	NA	NA	NA
131870	NUDT16	NA	NA	NA	NA	NA
131873	COL6A6	NA	NA	NA	NA	NA
131965	METTL6	NA	NA	NA	NA	NA
132	ADK	NA	NA	0.001755	NA	NA
132001	TAMM41	NA	NA	NA	NA	NA
132014	IL17RE	NA	NA	NA	NA	NA
132158	GLYCTK	NA	NA	NA	NA	NA
132160	PPM1M	NA	NA	NA	NA	NA
132204	SYNPR	NA	NA	NA	NA	NA
132228	LSMEM2	NA	NA	NA	NA	NA
132243	H1FOO	NA	NA	NA	NA	NA
132299	OCIAD2	1	NA	NA	NA	NA
132320	SCLT1	NA	NA	NA	NA	NA
132321	C4orf33	NA	NA	NA	NA	NA
1326	MAP3K8	NA	NA	0.005335	NA	NA
132612	ADAD1	NA	NA	NA	NA	NA
132660	LIN54	NA	NA	NA	NA	NA
132671	SPATA18	NA	NA	NA	NA	NA
1327	COX4I1	NA	NA	NA	NA	NA
132720	C4orf32	NA	NA	NA	NA	NA
132789	GNPDA2	NA	NA	NA	NA	NA
132851	SPATA4	NA	NA	NA	NA	NA
132864	CPEB2	NA	NA	NA	NA	NA
132884	EVC2	NA	NA	NA	NA	NA
1329	COX5B	NA	NA	NA	NA	NA
132946	ARL9	NA	NA	NA	NA	NA
132949	AASDH	NA	NA	NA	NA	NA
132954	PDCL2	NA	NA	NA	NA	NA
133	ADM	NA	NA	NA	NA	NA
133015	PACRGL	NA	NA	NA	NA	NA
133022	TRAM1L1	NA	NA	NA	NA	NA
133060	OTOP1	NA	NA	NA	NA	NA
133121	ENPP6	NA	NA	NA	NA	NA
133308	SLC9B2	NA	NA	NA	NA	NA
133383	SETD9	NA	NA	NA	NA	NA
133418	EMB	9.321e-05	NA	NA	NA	NA
133482	SLCO6A1	NA	NA	NA	NA	NA
133522	PPARGC1B	NA	NA	NA	NA	NA
133619	PRRC1	NA	NA	NA	NA	NA
133686	NADK2	NA	NA	NA	NA	NA
133690	CAPSL	NA	NA	NA	NA	NA
1337	COX6A1	NA	0.47	NA	NA	NA
133746	JMY	NA	0.4809	NA	NA	NA
133923	ZNF474	NA	NA	NA	NA	NA
133957	CCDC127	NA	0.8549	NA	NA	NA
134	ADORA1	NA	0.4758	NA	NA	NA
1340	COX6B1	NA	NA	NA	NA	NA
134111	UBE2QL1	NA	NA	NA	NA	NA
134121	C5orf49	NA	NA	NA	NA	NA
134145	FAM173B	NA	NA	NA	NA	NA
134147	CMBL	NA	NA	NA	NA	NA
134187	POU5F2	NA	NA	NA	NA	NA
134218	DNAJC21	NA	NA	NA	NA	NA
134265	AFAP1L1	NA	NA	NA	NA	NA
134266	GRPEL2	NA	NA	NA	NA	NA
134285	TMEM171	NA	NA	NA	NA	NA
134288	TMEM174	NA	NA	NA	NA	NA
134353	LSM11	NA	NA	NA	NA	NA
134359	POC5	NA	NA	NA	NA	NA
134391	GPR151	NA	0.476	NA	NA	NA
134430	WDR36	NA	NA	NA	NA	NA
134492	NUDCD2	NA	NA	NA	NA	NA
1345	COX6C	NA	NA	NA	NA	NA
134510	UBLCP1	NA	NA	NA	NA	NA
134548	SOWAHA	NA	NA	NA	NA	NA
134549	SHROOM1	NA	0.323	NA	NA	NA
134553	C5orf24	NA	NA	NA	NA	NA
134637	ADAT2	NA	NA	NA	NA	NA
1347	COX7A2	NA	0.3874	NA	NA	NA
134701	RIPPLY2	NA	NA	NA	NA	NA
134728	IRAK1BP1	NA	NA	NA	NA	NA
134829	CLVS2	NA	NA	NA	NA	NA
1349	COX7B	NA	NA	NA	NA	NA
134957	STXBP5	NA	0.3345	NA	NA	NA
135	ADORA2A	NA	NA	NA	NA	NA
1350	COX7C	NA	NA	NA	NA	NA
135112	NCOA7	NA	NA	NA	NA	NA
135114	HINT3	NA	NA	NA	NA	NA
135138	PACRG	NA	NA	NA	NA	NA
135152	B3GAT2	NA	NA	NA	NA	NA
135154	SDHAF4	NA	NA	NA	NA	NA
1352	COX10	NA	NA	NA	NA	NA
135228	CD109	NA	NA	NA	NA	NA
135293	PM20D2	NA	NA	NA	NA	NA
1353	COX11	NA	NA	NA	NA	NA
1355	COX15	NA	NA	NA	NA	NA
1356	CP	NA	NA	NA	NA	NA
1357	CPA1	NA	NA	NA	NA	NA
1358	CPA2	NA	NA	NA	NA	NA
135892	TRIM50	NA	NA	NA	NA	NA
1359	CPA3	NA	NA	0.2759	NA	NA
135932	TMEM139	NA	NA	NA	NA	NA
135935	NOBOX	NA	NA	NA	NA	NA
136	ADORA2B	NA	NA	NA	NA	NA
1360	CPB1	NA	NA	NA	NA	NA
136051	ZNF786	NA	NA	NA	NA	NA
1361	CPB2	NA	NA	NA	NA	NA
1362	CPD	NA	NA	NA	NA	NA
136227	COL26A1	NA	NA	NA	NA	NA
136242	PRSS37	NA	NA	NA	NA	NA
136263	SSMEM1	NA	NA	NA	NA	NA
136288	C7orf57	NA	NA	NA	NA	NA
1363	CPE	NA	NA	NA	NA	NA
136319	MTPN	NA	NA	NA	NA	NA
136332	LRGUK	NA	NA	NA	NA	NA
136371	ASB10	NA	NA	NA	NA	NA
1365	CLDN3	NA	NA	NA	NA	NA
136541	PRSS58	NA	NA	NA	NA	NA
1366	CLDN7	NA	0.7165	NA	NA	NA
136647	MPLKIP	NA	NA	NA	NA	NA
1368	CPM	NA	NA	NA	NA	NA
1369	CPN1	NA	NA	NA	NA	NA
136991	ASZ1	NA	NA	NA	NA	NA
1370	CPN2	NA	NA	NA	NA	NA
137075	CLDN23	NA	NA	NA	NA	NA
1371	CPOX	NA	NA	NA	NA	NA
1373	CPS1	NA	NA	NA	NA	NA
137362	GOT1L1	NA	NA	NA	NA	NA
137392	FAM92A	NA	NA	NA	NA	NA
137492	VPS37A	NA	NA	NA	NA	NA
1375	CPT1B	NA	NA	NA	NA	NA
1376	CPT2	NA	NA	NA	NA	NA
137682	NDUFAF6	NA	NA	NA	NA	NA
137695	TMEM68	NA	NA	NA	NA	NA
137835	TMEM71	NA	NA	NA	NA	NA
137868	SGCZ	NA	NA	NA	NA	NA
137872	ADHFE1	NA	NA	NA	NA	NA
137886	UBXN2B	NA	NA	NA	NA	NA
137964	GPAT4	NA	NA	NA	NA	NA
137970	UNC5D	NA	NA	NA	NA	NA
137994	LETM2	NA	NA	NA	NA	NA
1380	CR2	NA	NA	NA	NA	NA
138046	RALYL	NA	NA	NA	NA	NA
138050	HGSNAT	NA	NA	NA	NA	NA
138065	RNF183	NA	NA	NA	NA	NA
1381	CRABP1	NA	NA	NA	NA	NA
138151	NACC2	NA	NA	NA	NA	NA
138162	C9orf116	NA	NA	NA	NA	NA
138199	CARNMT1	NA	NA	NA	NA	NA
1382	CRABP2	NA	NA	NA	NA	NA
138241	C9orf85	NA	NA	NA	NA	NA
138311	FAM69B	NA	0.1786	NA	NA	NA
1384	CRAT	NA	NA	NA	NA	NA
138428	PTRH1	NA	NA	NA	NA	NA
138429	PIP5KL1	NA	NA	NA	NA	NA
1385	CREB1	NA	NA	NA	NA	NA
1386	ATF2	NA	NA	NA	NA	NA
138639	PTPDC1	NA	0.08866	NA	NA	NA
138716	RPP25L	NA	NA	NA	NA	NA
1389	CREBL2	NA	0.234021	NA	NA	NA
1390	CREM	NA	NA	NA	NA	NA
139065	SLITRK4	NA	NA	NA	NA	NA
139189	DGKK	NA	NA	NA	NA	NA
1392	CRH	NA	NA	NA	NA	NA
139212	PIH1D3	NA	NA	NA	NA	NA
139221	MUM1L1	NA	NA	NA	NA	NA
139231	FAM199X	NA	0.5221	NA	NA	NA
139285	AMER1	NA	NA	0.9248	NA	NA
1393	CRHBP	NA	NA	NA	NA	NA
139322	APOOL	NA	NA	NA	NA	NA
139324	HDX	NA	NA	NA	NA	NA
139341	FUNDC1	NA	NA	NA	NA	NA
1394	CRHR1	NA	NA	NA	NA	NA
139411	PTCHD1	NA	NA	NA	NA	NA
1395	CRHR2	NA	NA	NA	NA	NA
139562	OTUD6A	NA	NA	NA	NA	NA
139596	UPRT	NA	NA	NA	NA	NA
1396	CRIP1	NA	NA	NA	NA	NA
1397	CRIP2	NA	NA	NA	NA	NA
139716	GAB3	NA	0.8779	NA	NA	NA
139728	PNCK	NA	NA	NA	NA	NA
1398	CRK	NA	NA	NA	NA	NA
139818	DOCK11	NA	NA	NA	NA	NA
139886	SPIN4	NA	NA	NA	NA	NA
1399	CRKL	NA	NA	NA	NA	NA
14	AAMP	NA	NA	NA	NA	NA
1400	CRMP1	NA	NA	NA	NA	NA
1401	CRP	NA	NA	NA	NA	NA
1404	HAPLN1	NA	NA	NA	NA	NA
140456	ASB11	NA	NA	NA	NA	NA
140458	ASB5	NA	NA	NA	NA	NA
140459	ASB6	NA	NA	NA	NA	NA
140460	ASB7	NA	NA	NA	NA	NA
140461	ASB8	NA	0.432	NA	NA	NA
140462	ASB9	NA	NA	NA	NA	NA
140469	MYO3B	NA	NA	NA	NA	NA
140545	RNF32	NA	NA	NA	NA	NA
140576	S100A16	NA	NA	NA	NA	NA
140578	CHODL	NA	NA	NA	NA	NA
1406	CRX	NA	NA	NA	NA	NA
140609	NEK7	NA	NA	NA	NA	NA
140612	ZFP28	NA	NA	NA	NA	NA
140625	ACTRT2	NA	NA	NA	NA	NA
140628	GATA5	NA	NA	NA	NA	NA
140679	SLC32A1	NA	NA	NA	NA	NA
140685	ZBTB46	NA	NA	NA	NA	NA
140687	GCNT7	NA	NA	NA	NA	NA
140688	NOL4L	NA	NA	NA	NA	NA
140689	CBLN4	NA	NA	NA	NA	NA
140690	CTCFL	NA	NA	NA	NA	NA
1407	CRY1	NA	NA	NA	NA	NA
140700	SAMD10	NA	NA	NA	NA	NA
140701	ABHD16B	NA	NA	0.6568	NA	NA
140706	CCM2L	NA	NA	NA	NA	NA
140707	BRI3BP	NA	NA	NA	NA	NA
140710	SOGA1	NA	NA	NA	NA	NA
140711	TLDC2	NA	0.2173	NA	NA	NA
140733	MACROD2	0.007457	NA	NA	NA	NA
140735	DYNLL2	NA	NA	NA	NA	NA
140739	UBE2F	NA	NA	NA	NA	NA
140766	ADAMTS14	NA	NA	NA	NA	NA
140767	NRSN1	NA	NA	NA	NA	NA
140775	SMCR8	NA	NA	NA	NA	NA
140809	SRXN1	NA	NA	NA	NA	NA
140823	ROMO1	NA	NA	NA	NA	NA
140825	NEURL2	NA	NA	NA	NA	NA
140831	ZSWIM3	NA	NA	NA	NA	NA
140838	NANP	NA	NA	NA	NA	NA
[truncated: 12,387 more rows]

## Sheet: S5
Table S5. Meta analysis using Fisher's method of positive selection across three phylogenetic branches of the Nothobranchius genus on whichlifespan was reduced considerably.
LCA - last commnon ancestor of the Nothobranchius genus; FKK - last common ancestor of N. furzeri, N. kuhntae and N. kadleci; PR - last common ancestor of N. pienaari and N. rachovii.
From Sahm et al, Aging Cell. 2017 Jun; 16(3): 488–496.
NCBI human gene ID	NCBI human gene symbol	Nothobranchius LCA p-value	Nothobranchius FKK p-value	Nothobranchius PR p-value	Combined p-value	Combined FDR
489	ATP2A3	1	3.194e-09	1	3.194e-09	3.00875e-06
54465	ETAA1	NA	0.02814	5.329e-08	3.19682e-08	1.25622e-05
5442	POLRMT	1	6.77e-05	2.803e-05	4.00071e-08	1.25622e-05
7226	TRPM2	NA	1.823e-07	1	1.823e-07	4.29316e-05
1284	COL4A2	NA	1	1.021e-06	1.021e-06	0.000192356
26063	DECR2	1	1	1.54776e-05	1.54776e-05	0.00213079
4153	MBL2	NA	0.05163	2.08e-05	1.58339e-05	0.00213079
4725	NDUFS5	1	1.793e-05	0.1134	2.86809e-05	0.00302801
64236	PDLIM2	2.893e-05	1	1	2.893e-05	0.00302801
162466	PHOSPHO1	4.206e-05	1	1	4.206e-05	0.00367209
84284	NTPCR	4.288e-05	1	1	4.288e-05	0.00367209
3371	TNC	1	1	5.211e-05	5.211e-05	0.00409063
10237	SLC35B1	1	6.115e-05	1	6.115e-05	0.00443102
23	ABCF1	0.0001517	1	1	0.0001517	0.0102072
3687	ITGAX	NA	1	0.0001656	0.0001656	0.0102737
51280	GOLM1	NA	0.0001745	1	0.0001745	0.0102737
22837	COBLL1	NA	1	0.000190953	0.000190953	0.0104457
84897	TBRG1	1	1	0.0001996	0.0001996	0.0104457
126789	PUSL1	1	0.000225	1	0.000225	0.0111553
9832	JAKMIP2	0.0002516	1	1	0.0002516	0.0118504
64216	TFB2M	1	0.001301	0.02994	0.000434438	0.0178976
57467	HHATL	1	1	0.0004422	0.0004422	0.0178976
23263	MCF2L	NA	1	0.0004903	0.0004903	0.0178976
1240	CMKLR1	NA	0.0004907	1	0.0004907	0.0178976
22905	EPN2	NA	1	0.0004925	0.0004925	0.0178976
9013	TAF1C	NA	0.002742	0.01636	0.000493988	0.0178976
79608	RIC3	NA	0.0005414	1	0.0005414	0.0187929
6793	STK10	NA	0.0005586	1	0.0005586	0.0187929
9727	RAB11FIP3	1	0.0006202	1	0.0006202	0.0201458
796	CALCA	1	0.0007786	1	0.0007786	0.0237425
6249	CLIP1	1	0.002028	0.03667	0.000781334	0.0237425
57591	MKL1	NA	0.0009738	1	0.0009738	0.0278563
23567	ZNF346	NA	1	0.0009831	0.0009831	0.0278563
3689	ITGB2	0.001032	1	1	0.001032	0.0278563
3837	KPNB1	0.001035	1	1	0.001035	0.0278563
2321	FLT1	NA	0.001067	1	0.001067	0.0279198
200312	RNF215	NA	0.001137	1	0.001137	0.0285327
10001	MED6	1	0.001151	1	0.001151	0.0285327
7978	MTERF1	NA	0.001245	1	0.001245	0.0300715
57613	FAM234B	1	1	0.001277	0.001277	0.0300733
84287	ZDHHC16	1	1	0.001334	0.001334	0.0303516
54676	GTPBP2	1	1	0.001375	0.001375	0.0303516
60493	FASTKD5	NA	0.009332	0.01504	0.00138548	0.0303516
56265	CPXM1	NA	0.00151	NA	0.00151	0.0323277
57456	KIAA1143	1	0.001608	1	0.001608	0.0331133
84641	MFSD14B	1	1	0.001617	0.001617	0.0331133
90624	LYRM7	0.001724	1	1	0.001724	0.0345534
10827	FAM114A2	NA	0.001765	1	0.001765	0.0346381
152579	SCFD2	0.001851	1	1	0.001851	0.0355845
2622	GAS8	NA	0.001957	1	0.001957	0.0368699
4731	NDUFV3	NA	0.002046	1	0.002046	0.0377908
1876	E2F6	NA	1	0.002233	0.002233	0.0404517
51042	ZNF593	1	1	0.002313	0.002313	0.0411103
335	APOA1	NA	0.02466	0.01055	0.0024076	0.041448
5199	CFP	NA	0.00242	1	0.00242	0.041448
220382	FAM181B	1	0.002514	1	0.002514	0.0422891
9712	USP6NL	0.002564	1	1	0.002564	0.0423735
5780	PTPN9	NA	0.002789	1	0.002789	0.0452972
22881	ANKRD6	NA	0.003164	1	0.003164	0.0505167
6855	SYP	1	1	0.003306	0.003306	0.0515191
23365	ARHGEF12	NA	0.003346	1	0.003346	0.0515191
4074	M6PR	NA	1	0.003412	0.003412	0.0515191
124454	EARS2	1	1	0.003553	0.003553	0.0515191
22895	RPH3A	0.003574	1	1	0.003574	0.0515191
123169	LEO1	1	0.003596	1	0.003596	0.0515191
83985	SPNS1	0.00364	1	1	0.00364	0.0515191
2488	FSHB	NA	0.003695	1	0.003695	0.0515191
6150	MRPL23	1	0.003719	1	0.003719	0.0515191
84433	CARD11	1	0.003848	1	0.003848	0.0525336
80727	TTYH3	0.004055	1	1	0.004055	0.0536043
5018	OXA1L	1	0.001288	0.3643	0.00406552	0.0536043
5168	ENPP2	NA	1	0.004239	0.004239	0.0536043
171425	CLYBL	0.004387	1	1	0.004387	0.0536043
9169	SCAF11	NA	0.004393	NA	0.004393	0.0536043
29760	BLNK	NA	1	0.004411	0.004411	0.0536043
1728	NQO1	1	0.004458	1	0.004458	0.0536043
51204	TACO1	NA	0.004492	1	0.004492	0.0536043
9592	IER2	NA	1	0.004582	0.004582	0.0536043
64949	MRPS26	1	1	0.004605	0.004605	0.0536043
27090	ST6GALNAC4	NA	0.00471	1	0.00471	0.0536043
55177	RMDN3	NA	0.004711	1	0.004711	0.0536043
7075	TIE1	NA	0.004769	NA	0.004769	0.0536043
9718	ECE2	1	0.004772	NA	0.004772	0.0536043
51030	TVP23B	0.00478	1	1	0.00478	0.0536043
113178	SCAMP4	1	0.004841	1	0.004841	0.0536497
85446	ZFHX2	NA	0.005055	1	0.005055	0.0553699
222255	ATXN7L1	NA	0.00517	1	0.00517	0.0559786
6948	TCN2	1	1	0.005253	0.005253	0.056231
9819	TSC22D2	NA	0.005792	NA	0.005792	0.0613041
4897	NRCAM	0.002312	1	0.3314	0.00626295	0.0646806
4711	NDUFB5	1	1	0.006308	0.006308	0.0646806
203069	R3HCC1	NA	1	0.006317	0.006317	0.0646806
285521	COX18	1	1	0.006436	0.006436	0.0651082
112840	WDR89	1	0.006497	1	0.006497	0.0651082
84894	LINGO1	1	1	0.006706	0.006706	0.0664953
51537	MTFP1	0.009481	1	0.08986	0.00687361	0.0674473
1436	CSF1R	NA	0.007245	1	0.007245	0.0694321
1977	EIF4E	1	1	0.007248	0.007248	0.0694321
5431	POLR2B	0.007297	1	1	0.007297	0.0694321
23474	ETHE1	1	1	0.007414	0.007414	0.0698399
6618	SNAPC2	NA	0.007663	1	0.007663	0.0714708
11222	MRPL3	1	0.007892	1	0.007892	0.0728849
4357	MPST	1	0.008109	1	0.008109	0.0741619
1155	TBCB	1	0.008404	1	0.008404	0.0756888
33	ACADL	1	0.008444	1	0.008444	0.0756888
54984	PINX1	NA	0.008517	1	0.008517	0.0756888
78988	MRPL57	1	0.9887	0.001133	0.0087311	0.0768663
6390	SDHB	0.00888	1	1	0.00888	0.0774533
4720	NDUFS2	0.009001	1	1	0.009001	0.0775523
9027	NAT8	1	1	0.009056	0.009056	0.0775523
2619	GAS1	0.009194	1	1	0.009194	0.0780248
18	ABAT	0.0095	1	1	0.0095	0.0799018
51527	GSKIP	0.009669	1	1	0.009669	0.0805823
841	CASP8	NA	NA	0.009752	0.009752	0.0805823
8560	DEGS1	0.009992	1	1	0.009992	0.0808683
79947	DHDDS	0.01008	1	1	0.01008	0.0808683
255394	TCP11L2	NA	1	0.01011	0.01011	0.0808683
3561	IL2RG	NA	0.01013	1	0.01013	0.0808683
5909	RAP1GAP	1	0.01041	1	0.01041	0.0824052
91574	C12orf65	0.001412	0.9984	1	0.0106638	0.0837106
79993	ELOVL7	NA	1	0.0112	0.0112	0.0871934
1121	CHM	1	0.01174	1	0.01174	0.0880408
57038	RARS2	0.003222	1	0.4903	0.0117699	0.0880408
79675	FASTKD1	1	0.0118	1	0.0118	0.0880408
10159	ATP6AP2	1	0.436	0.003646	0.0118338	0.0880408
171023	ASXL1	0.01196	1	1	0.01196	0.0880408
6513	SLC2A1	1	0.01203	1	0.01203	0.0880408
4729	NDUFV2	1	0.01206	1	0.01206	0.0880408
8554	PIAS1	1	0.01214	1	0.01214	0.0880408
2731	GLDC	0.01215	1	1	0.01215	0.0880408
54521	WDR44	1	0.01246	1	0.01246	0.0890592
3572	IL6ST	NA	0.01249	1	0.01249	0.0890592
55572	FOXRED1	0.02229	1	0.0765	0.0125742	0.0890592
56063	TMEM234	0.01308	1	1	0.01308	0.0919504
57658	CALCOCO1	0.0135	1	1	0.0135	0.0942
10775	POP4	1	0.01371	1	0.01371	0.0949619
6742	SSBP1	1	1	0.01399	0.01399	0.096194
159013	CXorf38	0.01454	1	1	0.01454	0.0992513
59269	HIVEP3	0.01469	1	1	0.01469	0.0993455
83479	DDX59	1	1	0.0148363	0.0148363	0.0993455
57509	MTUS1	NA	0.004546	0.4556	0.0148702	0.0993455
53841	CDHR5	1	1	0.0154554	0.0154553	0.101973
81622	UNC93B1	0.01548	1	1	0.01548	0.101973
83642	SELENOO	0.01601	NA	NA	0.01601	0.104724
23412	COMMD3	0.01612	1	1	0.01612	0.104724
1193	CLIC2	0.01671	1	1	0.01671	0.106484
26164	MTG2	1	0.01672	1	0.01672	0.106484
7052	TGM2	0.01673	1	1	0.01673	0.106484
2098	ESD	0.01705	1	1	0.01705	0.107793
23155	CLCC1	NA	0.0172726	1	0.0172726	0.1078
7056	THBD	NA	1	0.01728	0.01728	0.1078
79682	CENPU	NA	1	0.01741	0.01741	0.107896
5596	MAPK4	1	1	0.01799	0.01799	0.110201
100113407	TMEM170B	0.01804	1	1	0.01804	0.110201
8797	TNFRSF10A	1	0.003055	0.8542	0.0181328	0.110201
1213	CLTC	1	0.01826	1	0.01826	0.110262
26030	PLEKHG3	NA	0.009174	0.3045	0.0192205	0.115323
2314	FLII	0.01986	1	1	0.01986	0.118406
6767	ST13	0.02019	1	1	0.02019	0.119616
55037	PTCD3	1	1	0.02094	0.02094	0.123284
214	ALCAM	NA	0.1827	0.0171	0.0211462	0.123725
7337	UBE3A	0.02129	1	1	0.02129	0.123797
373156	GSTK1	1	1	0.02158	0.02158	0.124714
80007	C10orf88	NA	1	0.02305	0.02305	0.132397
64149	C17orf75	1	0.02335	1	0.02335	0.132674
26260	FBXO25	1	0.02338	1	0.02338	0.132674
283635	FAM177A1	0.02388	1	1	0.02388	0.1347
54221	SNTG2	1	NA	0.0255427	0.0255427	0.143222
25874	MPC2	0.02597	1	1	0.02597	0.143874
4045	LSAMP	1	1	0.02601	0.02601	0.143874
27341	RRP7A	0.02615	1	1	0.02615	0.143874
7030	TFE3	NA	0.02627	1	0.02627	0.143874
869	CBLN1	0.02697	1	1	0.02697	0.146645
1801	DPH1	0.02714	1	1	0.02714	0.146645
7368	UGT8	0.02759	1	1	0.02759	0.146645
914	CD2	NA	0.02761	1	0.02761	0.146645
129563	DIS3L2	NA	0.02764	1	0.02764	0.146645
3950	LECT2	1	0.02771	1	0.02771	0.146645
113130	CDCA5	NA	1	0.028	0.028	0.147352
661	POLR3D	0.02861	1	1	0.02861	0.149726
9923	ZBTB40	NA	0.5156	0.008758	0.028901	0.149925
9551	ATP5J2	0.007942	0.5701	1	0.0289663	0.149925
10516	FBLN5	1	1	0.0302	0.0302	0.155456
4705	NDUFA10	0.03446	1	0.1439	0.0312731	0.160105
23555	TSPAN15	NA	0.03377	1	0.03377	0.171953
11014	KDELR2	0.03435	1	NA	0.03435	0.173966
318	NUDT2	0.03674	1	1	0.03674	0.185043
55719	SLF2	NA	1	0.03693	0.03693	0.185043
118487	CHCHD1	1	0.9652	0.006314	0.0371775	0.185298
10128	LRPPRC	1	0.03797	1	0.03797	0.187463
51103	NDUFAF1	0.03801	1	1	0.03801	0.187463
51176	LEF1	0.03859	1	1	0.03859	0.189332
1797	DXO	1	0.03919	1	0.03919	0.19128
63915	BLOC1S5	0.03947	1	1	0.03947	0.191653
9466	IL27RA	NA	0.04143	1	0.04143	0.200139
6478	SIAH2	NA	NA	0.04196	0.04196	0.201665
26231	LRRC29	0.04251	1	1	0.04251	0.203271
23514	SPIDR	NA	0.04282	1	0.04282	0.203719
165215	FAM171B	NA	0.04371	1	0.04371	0.206068
54918	CMTM6	NA	0.04384	1	0.04384	0.206068
51246	SHISA5	NA	0.04397	1	0.04397	0.206068
10666	CD226	0.05716	1	0.1316	0.0443053	0.206612
56913	C1GALT1	1	1	0.04549	0.04549	0.211092
116540	MRPL53	1	1	0.04602	0.04602	0.212504
10240	MRPS31	NA	1	0.04709	0.04709	0.216384
51362	CDC40	0.04739	1	1	0.04739	0.216706
5118	PCOLCE	NA	0.04771	1	0.04771	0.217115
85865	GTPBP10	1	0.04937	1	0.04937	0.223286
7416	VDAC1	0.04954	1	1	0.04954	0.223286
2938	GSTA1	0.0248	0.3512	1	0.0500229	0.224388
2965	GTF2H1	0.05116	1	1	0.05116	0.228402
146206	CARMIL2	NA	0.01266	0.7195	0.051907	0.230643
84501	SPIRE2	0.05259	1	1	0.05259	0.232581
1004	CDH6	NA	0.05393	NA	0.05393	0.237393
51154	MRTO4	1	NA	0.05495	0.05495	0.240758
2776	GNAQ	1	0.05531	1	0.05531	0.241213
5283	PIGH	0.05815	1	1	0.05815	0.25243
392617	ELFN1	0.05914	1	1	0.05914	0.25555
51079	NDUFA13	0.05639	0.1936	1	0.0602343	0.25909
64816	CYP3A43	1	0.4964	0.02227	0.0608556	0.260573
51773	RSF1	NA	1	0.06137	0.06137	0.261586
5071	PRKN	NA	0.06308	1	0.06308	0.267664
157769	FAM91A1	1	0.06398	1	0.06398	0.269521
210	ALAD	0.06409	1	1	0.06409	0.269521
6711	SPTBN1	0.06565	1	1	0.06565	0.274855
51506	UFC1	0.06812	1	1	0.06812	0.283934
84075	FSCB	NA	0.07044	1	0.07044	0.29231
9001	HAP1	1	1	0.07415	0.07415	0.306357
115294	PCMTD1	0.0746	1	1	0.0746	0.30687
124857	WFIKKN2	0.07636	1	1	0.07636	0.312744
4704	NDUFA9	1	1	0.08307	0.08307	0.338753
79736	TEFM	1	0.08378	1	0.08378	0.339965
55625	ZDHHC7	NA	0.1371	0.1203	0.0841943	0.339965
54957	TXNL4B	0.08445	1	1	0.08445	0.339965
158135	TTLL11	1	1	0.08576	0.08576	0.34377
9117	SEC22C	1	0.08665	1	0.08665	0.344384
57621	ZBTB2	0.0869	1	1	0.0869	0.344384
80333	KCNIP4	0.08701	1	1	0.08701	0.344384
89795	NAV3	NA	0.0877908	1	0.0877908	0.346021
5030	P2RY4	0.08816	1	1	0.08816	0.346028
138639	PTPDC1	1	0.08866	1	0.08866	0.346547
23016	EXOSC7	0.03473	1	0.5169	0.0901198	0.350797
55257	MRGBP	0.09136	1	1	0.09136	0.353559
91862	MARVELD3	NA	NA	0.09158	0.09158	0.353559
6302	TSPAN31	0.09265	1	1	0.09265	0.35623
197322	ACSF3	1	1	0.09697	0.09697	0.371324
9358	ITGBL1	0.0980034	1	1	0.0980034	0.373762
8273	SLC10A3	1	0.09982	1	0.09982	0.379155
81849	ST6GALNAC5	0.1022	1	1	0.1022	0.38622
4695	NDUFA2	0.1025	1	1	0.1025	0.38622
9577	BRE	1	0.106	1	0.106	0.397817
80314	EPC1	0.1121	1	1	0.1121	0.41904
55916	NXT2	0.1133	1	1	0.1133	0.421852
219402	MTIF3	NA	0.5136	0.04687	0.113783	0.421982
64859	NABP1	0.1159	1	1	0.1159	0.427212
1141	CHRNB2	1	0.1161	1	0.1161	0.427212
79927	FAM110D	0.1214	1	1	0.1214	0.444976
54927	CHCHD3	NA	0.1221	1	0.1221	0.445807
51545	ZNF581	NA	0.1236	NA	0.1236	0.449541
7170	TPM3	0.1242	1	1	0.1242	0.449986
79590	MRPL24	1	0.2009	0.1349	0.124888	0.450745
200916	RPL22L1	0.1266	1	1	0.1266	0.452893
25973	PARS2	1	0.06441	0.4282	0.126612	0.452893
51426	POLK	1	1	0.1271	0.1271	0.452893
4193	MDM2	NA	0.06235	0.4459	0.127406	0.452893
27250	PDCD4	1	1	0.1298	0.1298	0.459668
10312	TCIRG1	0.1316	1	1	0.1316	0.462627
22846	VASH1	1	1	0.132	0.132	0.462627
2907	GRINA	NA	1	0.132416	0.132416	0.462627
55167	MSL2	NA	0.1326	1	0.1326	0.462627
2262	GPC5	NA	1	0.135	0.135	0.469262
3077	HFE	NA	1	0.1366	0.1366	0.473078
22848	AAK1	1	1	0.1387	0.1387	0.478591
54862	CC2D1A	NA	1	0.1408	0.1408	0.484064
30850	CDR2L	0.1446	1	1	0.1446	0.495321
79058	ASPSCR1	1	0.05454	0.613	0.147045	0.501873
4097	MAFG	0.148983	1	1	0.148983	0.506651
64969	MRPS5	1	1	0.1502	0.1502	0.508951
84858	ZNF503	0.1516	1	1	0.1516	0.511854
26995	TRUB2	1	0.1544	1	0.1544	0.518599
9101	USP8	1	1	0.1547	0.1547	0.518599
22868	FASTKD2	NA	0.2435	0.1477	0.155556	0.518599
10457	GPNMB	NA	0.1558	1	0.1558	0.518599
23476	BRD4	NA	1	0.1585	0.1585	0.525729
9420	CYP7B1	1	0.1629	1	0.1629	0.537533
84233	TMEM126A	1	0.1632	1	0.1632	0.537533
3119	HLA-DQB1	NA	0.1657	1	0.1657	0.543866
1278	COL1A2	1	0.1675	1	0.1675	0.547865
11190	CEP250	NA	0.1399	0.2858	0.168702	0.549886
51129	ANGPTL4	1	0.170813	1	0.170813	0.554848
55872	PBK	0.178126	1	1	0.178126	0.574202
138311	FAM69B	1	0.1786	1	0.1786	0.574202
55081	IFT57	1	0.1786	1	0.1786	0.574202
84304	NUDT22	NA	0.1836	1	0.1836	0.588191
23428	SLC7A8	0.1842	1	1	0.1842	0.588191
84842	HPDL	1	1	0.1855	0.1855	0.590341
8614	STC2	0.1863	1	1	0.1863	0.590891
83548	COG3	1	NA	0.1878	0.1878	0.59189
201595	STT3B	0.1884	1	1	0.1884	0.59189
23038	WDTC1	1	1	0.1885	0.1885	0.59189
51439	FAM8A1	1	0.1898	1	0.1898	0.593992
9183	ZW10	1	0.193	1	0.193	0.600952
3937	LCP2	NA	0.1933	1	0.1933	0.600952
57498	KIDINS220	NA	0.195	1	0.195	0.604243
79664	ICE2	NA	0.1973	1	0.1973	0.609366
3953	LEPR	NA	0.198	1	0.198	0.609529
51264	MRPL27	1	1	0.2024	0.2024	0.621045
84261	FBXW9	NA	1	0.2037	0.2037	0.623005
9439	MED23	NA	0.2074	1	0.2074	0.632268
152518	NFXL1	NA	1	0.2098	0.2098	0.637521
9692	KIAA0391	1	0.1082	0.5139	0.216272	0.651649
122704	MRPL52	0.07045	0.7895	1	0.216319	0.651649
23582	CCNDBP1	1	1	0.2166	0.2166	0.651649
140711	TLDC2	NA	1	0.2173	0.2173	0.651649
64965	MRPS9	1	1	0.2185	0.2185	0.651649
10941	UGT2A1	NA	NA	0.2186	0.2186	0.651649
11097	NUPL2	NA	0.2196	1	0.2196	0.652565
976	ADGRE5	NA	0.1258	0.4622	0.223556	0.660286
5738	PTGFRN	1	0.2236	1	0.2236	0.660286
7157	TP53	NA	1	0.2245	0.2245	0.660872
222389	BEND7	NA	0.2256	1	0.2256	0.662041
79979	TRMT2B	1	0.2268	1	0.2268	0.663496
8668	EIF3I	1	1	0.2297	0.2297	0.669899
286451	YIPF6	0.1298	0.4741	1	0.233113	0.674151
284611	FAM102B	0.2334	1	1	0.2334	0.674151
5788	PTPRC	NA	0.2339	1	0.2339	0.674151
1389	CREBL2	0.3043	1	0.2033	0.234021	0.674151
3094	HINT1	1	0.2433	1	0.2433	0.698746
56654	NPDC1	NA	1	0.2477	0.2477	0.70922
11078	TRIOBP	NA	NA	0.2503	0.2503	0.71331
55644	OSGEP	0.2511	1	1	0.2511	0.71331
2802	GOLGA3	NA	1	0.2514	0.2514	0.71331
319	APOF	NA	0.2537	1	0.2537	0.717674
113402	SFT2D1	1	1	0.2564	0.2564	0.72314
8818	DPM2	0.2582	1	1	0.2582	0.726043
285753	CEP57L1	NA	0.26	1	0.26	0.726565
92140	MTDH	NA	0.2632	1	0.2632	0.726565
89792	GAL3ST3	1	1	0.2655	0.2655	0.726565
59349	KLHL12	1	1	0.2692	0.2692	0.726565
10939	AFG3L2	0.2707	1	1	0.2707	0.726565
8788	DLK1	1	0.2736	1	0.2736	0.726565
64215	DNAJC1	NA	1	0.2737	0.2737	0.726565
5296	PIK3R2	1	0.2741	1	0.2741	0.726565
11132	CAPN10	1	0.2743	1	0.2743	0.726565
10572	SIVA1	1	0.2744	1	0.2744	0.726565
9104	RGN	1	0.2751	1	0.2751	0.726565
55113	XKR8	1	1	0.2784	0.2784	0.726565
79754	ASB13	1	0.2828	1	0.2828	0.726565
1837	DTNA	1	0.2829	1	0.2829	0.726565
84300	UQCC2	1	1	0.2889	0.2889	0.726565
54681	P4HTM	1	0.2898	1	0.2898	0.726565
822	CAPG	0.290122	1	1	0.290122	0.726565
4354	MPP1	1	1	0.2914	0.2914	0.726565
10234	LRRC17	1	1	0.2943	0.2943	0.726565
1277	COL1A1	NA	1	0.2954	0.2954	0.726565
122773	KLHDC1	1	0.2955	1	0.2955	0.726565
51678	MPP6	1	0.2973	1	0.2973	0.726565
2963	GTF2F2	1	1	0.2974	0.2974	0.726565
57016	AKR1B10	1	0.2983	1	0.2983	0.726565
29925	GMPPB	1	0.2986	1	0.2986	0.726565
79683	ZDHHC14	NA	0.301	1	0.301	0.726565
11335	CBX3	1	0.3033	1	0.3033	0.726565
23467	NPTXR	1	0.304	1	0.304	0.726565
9025	RNF8	1	1	0.3057	0.3057	0.726565
3417	IDH1	1	0.3067	1	0.3067	0.726565
55197	RPRD1A	1	0.3081	1	0.3081	0.726565
754	PTTG1IP	1	1	0.3092	0.3092	0.726565
84265	POLR3GL	0.1832	0.497	1	0.309238	0.726565
9166	EBAG9	1	0.31	1	0.31	0.726565
148523	CIART	0.3102	1	1	0.3102	0.726565
6683	SPAST	1	1	0.3133	0.3133	0.726565
4686	NCBP1	1	0.3136	1	0.3136	0.726565
678	ZFP36L2	1	1	0.3145	0.3145	0.726565
440138	ALG11	1	1	0.3152	0.3152	0.726565
56896	DPYSL5	1	0.3156	1	0.3156	0.726565
59084	ENPP5	1	0.3158	1	0.3158	0.726565
11252	PACSIN2	1	1	0.3161	0.3161	0.726565
6642	SNX1	1	1	0.3166	0.3166	0.726565
2232	FDXR	1	1	0.3179	0.3179	0.726565
203245	NAIF1	NA	1	0.3206	0.3206	0.726565
134549	SHROOM1	NA	1	0.323	0.323	0.726565
5920	RARRES3	1	1	0.3281	0.3281	0.726565
7270	TTF1	NA	0.5169	0.1936	0.330424	0.726565
10067	SCAMP3	1	1	0.3343	0.3343	0.726565
134957	STXBP5	1	1	0.3345	0.3345	0.726565
9342	SNAP29	1	1	0.3348	0.3348	0.726565
8288	EPX	1	0.3355	1	0.3355	0.726565
49855	SCAPER	1	1	0.3358	0.3358	0.726565
92675	DTD1	1	1	0.3368	0.3368	0.726565
64223	MLST8	1	0.3378	1	0.3378	0.726565
2241	FER	NA	1	0.3399	0.3399	0.726565
10023	FRAT1	NA	0.3417	1	0.3417	0.726565
6860	SYT4	1	1	0.342	0.342	0.726565
2495	FTH1	1	0.3455	NA	0.3455	0.726565
55775	TDP1	1	0.3473	1	0.3473	0.726565
90993	CREB3L1	NA	0.3477	1	0.3477	0.726565
57326	PBXIP1	NA	1	0.3487	0.3487	0.726565
1978	EIF4EBP1	1	1	0.3515	0.3515	0.726565
10691	GMEB1	NA	0.3516	1	0.3516	0.726565
22885	ABLIM3	1	1	0.3549	0.3549	0.726565
23379	ICE1	NA	1	0.3583	0.3583	0.726565
3925	STMN1	1	1	0.3585	0.3585	0.726565
85460	ZNF518B	NA	0.3602	1	0.3602	0.726565
163882	CNST	NA	0.3608	1	0.3608	0.726565
29093	MRPL22	1	0.3616	1	0.3616	0.726565
23360	FNBP4	NA	1	0.3626	0.3626	0.726565
2193	FARSA	0.3633	1	1	0.3633	0.726565
221424	LRRC73	1	NA	0.3638	0.3638	0.726565
115416	MALSU1	NA	1	0.3677	0.3677	0.726565
91663	MYADM	NA	0.3686	NA	0.3686	0.726565
8881	CDC16	1	0.2648	0.4433	0.36886	0.726565
84985	FAM83A	NA	0.3718	1	0.3718	0.726565
54938	SARS2	1	0.3753	1	0.3753	0.726565
389	RHOC	NA	1	0.3755	0.3755	0.726565
11201	POLI	NA	1	0.3756	0.3756	0.726565
10891	PPARGC1A	NA	0.3761	1	0.3761	0.726565
4988	OPRM1	1	NA	0.3764	0.3764	0.726565
1954	MEGF8	NA	0.3769	NA	0.3769	0.726565
901	CCNG2	NA	1	0.3786	0.3786	0.726565
57470	LRRC47	1	1	0.3791	0.3791	0.726565
55727	BTBD7	NA	1	0.3808	0.3808	0.726565
165	AEBP1	NA	1	0.381	0.381	0.726565
6143	RPL19	0.3841	1	1	0.3841	0.726565
119559	SFXN4	NA	1	0.3851	0.3851	0.726565
9667	SAFB2	NA	1	0.3872	0.3872	0.726565
1347	COX7A2	0.3874	1	1	0.3874	0.726565
88745	RRP36	NA	0.3883	1	0.3883	0.726565
5423	POLB	1	0.3886	1	0.3886	0.726565
23177	CEP68	NA	1	0.3942	0.3942	0.726565
57570	TRMT5	1	1	0.4	0.4	0.726565
128637	TBC1D20	1	1	0.4011	0.4011	0.726565
84301	DDI2	1	0.4014	1	0.4014	0.726565
79446	WDR25	NA	1	0.4036	0.4036	0.726565
10921	RNPS1	1	0.4042	1	0.4042	0.726565
65977	PLEKHA3	1	1	0.4055	0.4055	0.726565
10241	CALCOCO2	NA	0.2813	0.4824	0.406733	0.726565
745	MYRF	NA	1	0.4078	0.4078	0.726565
1717	DHCR7	1	1	0.4081	0.4081	0.726565
23111	SPG20	1	1	0.4081	0.4081	0.726565
171568	POLR3H	1	0.4085	1	0.4085	0.726565
51226	COPZ2	1	0.4086	1	0.4086	0.726565
64755	C16orf58	1	1	0.4095	0.4095	0.726565
55607	PPP1R9A	NA	0.41	1	0.41	0.726565
51347	TAOK3	1	0.4128	1	0.4128	0.726565
29099	COMMD9	1	0.4142	1	0.4142	0.726565
345557	PLCXD3	1	0.4144	1	0.4144	0.726565
376497	SLC27A1	1	0.4161	1	0.4161	0.726565
92014	SLC25A51	1	0.4163	1	0.4163	0.726565
54801	HAUS6	NA	0.4172	1	0.4172	0.726565
10672	GNA13	0.4183	NA	1	0.4183	0.726565
126755	LRRC38	1	1	0.4189	0.4189	0.726565
57624	NYAP2	1	0.4194	1	0.4194	0.726565
84223	IQCG	NA	NA	0.4206	0.4206	0.726565
118424	UBE2J2	1	0.4211	1	0.4211	0.726565
332	BIRC5	1	0.4219	1	0.4219	0.726565
4358	MPV17	1	0.422	1	0.422	0.726565
27254	CSDC2	1	1	0.4228	0.4228	0.726565
5096	PCCB	1	1	0.423	0.423	0.726565
317649	EIF4E3	1	0.4238	1	0.4238	0.726565
1022	CDK7	1	1	0.4246	0.4246	0.726565
113510	HELQ	1	1	0.4249	0.4249	0.726565
116228	COX20	1	1	0.4253	0.4253	0.726565
1892	ECHS1	1	1	0.4258	0.4258	0.726565
5698	PSMB9	1	0.4258	1	0.4258	0.726565
57727	NCOA5	1	0.4272	1	0.4272	0.726565
54870	QRICH1	NA	1	0.4284	0.4284	0.726565
22796	COG2	1	0.4285	1	0.4285	0.726565
196051	PLPP4	1	NA	0.4292	0.4292	0.726565
5715	PSMD9	1	0.4293	1	0.4293	0.726565
80863	PRRT1	1	1	0.43	0.43	0.726565
160762	CCDC63	NA	1	0.4301	0.4301	0.726565
116841	SNAP47	1	1	0.4302	0.4302	0.726565
9853	RUSC2	NA	1	0.4312	0.4312	0.726565
140461	ASB8	1	1	0.432	0.432	0.726565
57018	CCNL1	NA	1	0.4323	0.4323	0.726565
10252	SPRY1	1	1	0.4326	0.4326	0.726565
51290	ERGIC2	1	1	0.4333	0.4333	0.726565
2110	ETFDH	1	0.4337	1	0.4337	0.726565
161145	TMEM229B	1	1	0.4346	0.4346	0.726565
84926	SPRYD3	0.1822	0.8243	1	0.434924	0.726565
192286	HIGD2A	1	1	0.4354	0.4354	0.726565
7162	TPBG	NA	0.4368	1	0.4368	0.726565
5311	PKD2	1	0.4372	1	0.4372	0.726565
253980	KCTD13	1	0.4375	1	0.4375	0.726565
90507	SCRN2	1	0.4378	1	0.4378	0.726565
92170	MTG1	1	0.3622	0.4195	0.438241	0.726565
8520	HAT1	1	1	0.4385	0.4385	0.726565
8708	B3GALT1	1	1	0.4385	0.4385	0.726565
113791	PIK3IP1	1	0.4393	1	0.4393	0.726565
119	ADD2	NA	1	0.4393	0.4393	0.726565
150726	FBXO41	1	1	0.4395	0.4395	0.726565
116441	TM4SF18	1	0.4398	1	0.4398	0.726565
6854	SYN2	1	1	0.4401	0.4401	0.726565
57546	PDP2	1	1	0.4402	0.4402	0.726565
5638	PRRG1	1	1	0.4411	0.4411	0.726565
54537	FAM35A	NA	NA	0.4416	0.4416	0.726565
54707	GPN2	1	1	0.4417	0.4417	0.726565
64137	ABCG4	1	0.4418	1	0.4418	0.726565
3050	HBZ	0.442	1	1	0.442	0.726565
8525	DGKZ	1	1	0.4425	0.4425	0.726565
54901	CDKAL1	1	1	0.4427	0.4427	0.726565
10130	PDIA6	1	1	0.4437	0.4437	0.726565
2620	GAS2	1	0.4442	1	0.4442	0.726565
5991	RFX3	1	1	0.4445	0.4445	0.726565
928	CD9	1	0.4458	1	0.4458	0.726565
9223	MAGI1	1	1	0.4467	0.4467	0.726565
55374	TMCO6	NA	0.4468	1	0.4468	0.726565
10184	LHFPL2	1	1	0.4469	0.4469	0.726565
140901	STK35	1	0.4471	1	0.4471	0.726565
23649	POLA2	1	1	0.4478	0.4478	0.726565
80143	SIKE1	1	1	0.4484	0.4484	0.726565
25862	USP49	1	0.4491	1	0.4491	0.726565
83871	RAB34	1	0.4495	1	0.4495	0.726565
752	FMNL1	NA	1	0.4515	0.4515	0.726565
55353	LAPTM4B	1	1	0.4516	0.4516	0.726565
11044	PAPD7	1	1	0.4523	0.4523	0.726565
84964	ALKBH6	1	1	0.4523	0.4523	0.726565
55322	C5orf22	1	0.4525	1	0.4525	0.726565
55330	BLOC1S4	1	1	0.4525	0.4525	0.726565
57405	SPC25	NA	0.4527	1	0.4527	0.726565
10150	MBNL2	1	1	0.4529	0.4529	0.726565
26037	SIPA1L1	1	1	0.4535	0.4535	0.726565
55437	STRADB	1	1	0.4535	0.4535	0.726565
10480	EIF3M	1	1	0.4536	0.4536	0.726565
7019	TFAM	NA	1	0.4537	0.4537	0.726565
10783	NEK6	1	1	0.4539	0.4539	0.726565
9219	MTA2	1	1	0.4539	0.4539	0.726565
84928	TMEM209	1	1	0.4545	0.4545	0.726565
79953	SYNDIG1	1	0.4546	1	0.4546	0.726565
4716	NDUFB10	1	0.4552	1	0.4552	0.726565
51232	CRIM1	1	1	0.4554	0.4554	0.726565
92521	SPECC1	NA	0.4558	1	0.4558	0.726565
9829	DNAJC6	NA	1	0.4558	0.4558	0.726565
7803	PTP4A1	1	1	0.4561	0.4561	0.726565
55790	CSGALNACT1	1	1	0.4563	0.4563	0.726565
205428	C3orf58	1	0.4564	1	0.4564	0.726565
26225	ARL5A	1	0.4568	1	0.4568	0.726565
55627	SMPD4	1	0.457	1	0.457	0.726565
57332	CBX8	1	1	0.4572	0.4572	0.726565
10003	NAALAD2	NA	1	0.4577	0.4577	0.726565
23759	PPIL2	1	1	0.458	0.458	0.726565
1565	CYP2D6	1	1	0.4587	0.4587	0.726565
2889	RAPGEF1	NA	NA	0.4588	0.4588	0.726565
8893	EIF2B5	1	1	0.4592	0.4592	0.726565
23302	WSCD1	1	0.4603	1	0.4603	0.726565
2313	FLI1	1	1	0.4609	0.4609	0.726565
22809	ATF5	1	1	0.461	0.461	0.726565
1374	CPT1A	1	1	0.4615	0.4615	0.726565
9652	TTC37	1	1	0.4619	0.4619	0.726565
51107	APH1A	1	0.4622	1	0.4622	0.726565
5781	PTPN11	1	1	0.4622	0.4622	0.726565
8462	KLF11	1	1	0.4624	0.4624	0.726565
10352	WARS2	1	1	0.4629	0.4629	0.726565
302	ANXA2	1	1	0.4629	0.4629	0.726565
10106	CTDSP2	NA	1	0.463	0.463	0.726565
55033	FKBP14	1	1	0.4634	0.4634	0.726565
84460	ZMAT1	NA	1	0.4638	0.4638	0.726565
7464	CORO2A	NA	0.4639	1	0.4639	0.726565
80271	ITPKC	NA	1	0.464	0.464	0.726565
1847	DUSP5	1	0.4641	1	0.4641	0.726565
388886	LRRC75B	NA	1	0.4643	0.4643	0.726565
4615	MYD88	1	1	0.4646	0.4646	0.726565
25928	SOSTDC1	1	1	0.465	0.465	0.726565
9926	LPGAT1	1	1	0.4651	0.4651	0.726565
55234	SMU1	1	1	0.4654	0.4654	0.726565
253832	ZDHHC20	NA	1	0.4657	0.4657	0.726565
55954	ZMAT5	1	1	0.4672	0.4672	0.726565
27092	CACNG4	1	1	0.4673	0.4673	0.726565
56894	AGPAT3	1	1	0.4673	0.4673	0.726565
6483	ST3GAL2	1	0.4684	NA	0.4684	0.726565
22866	CNKSR2	1	1	0.4691	0.4691	0.726565
84295	PHF6	1	1	0.4694	0.4694	0.726565
11158	RABL2B	1	1	0.4699	0.4699	0.726565
1337	COX6A1	1	0.47	1	0.47	0.726565
79228	THOC6	1	1	0.4706	0.4706	0.726565
6764	ST5	1	1	0.4712	0.4712	0.726565
23464	GCAT	1	0.4713	1	0.4713	0.726565
9136	RRP9	1	1	0.4714	0.4714	0.726565
8622	PDE8B	1	0.4734	1	0.4734	0.726565
10083	USH1C	1	0.4736	1	0.4736	0.726565
9922	IQSEC1	1	1	0.474	0.474	0.726565
55230	USP40	NA	1	0.4743	0.4743	0.726565
9454	HOMER3	1	1	0.4746	0.4746	0.726565
4601	MXI1	1	0.4747	1	0.4747	0.726565
55515	ASIC4	1	0.4749	1	0.4749	0.726565
5434	POLR2E	1	0.4751	1	0.4751	0.726565
64423	INF2	NA	0.4751	NA	0.4751	0.726565
134	ADORA1	1	0.4758	1	0.4758	0.726565
57460	PPM1H	1	1	0.4759	0.4759	0.726565
134391	GPR151	NA	1	0.476	0.476	0.726565
2934	GSN	1	1	0.476	0.476	0.726565
1000	CDH2	1	1	0.4766	0.4766	0.726565
8237	USP11	NA	0.4773	1	0.4773	0.726565
25839	COG4	1	1	0.4774	0.4774	0.726565
5582	PRKCG	1	0.4774	1	0.4774	0.726565
23531	MMD	1	0.4777	1	0.4777	0.726565
10902	BRD8	NA	1	0.478	0.478	0.726565
9638	FEZ1	1	0.478	1	0.478	0.726565
79365	BHLHE41	1	1	0.4786	0.4786	0.726565
23168	RTF1	1	1	0.4795	0.4795	0.726565
6160	RPL31	1	1	0.4796	0.4796	0.726565
114876	OSBPL1A	1	0.4804	1	0.4804	0.726565
133746	JMY	1	1	0.4809	0.4809	0.726565
140606	SELENOM	NA	0.4819	1	0.4819	0.726565
9016	SLC25A14	1	0.4824	1	0.4824	0.726565
90161	HS6ST2	NA	1	0.4827	0.4827	0.726565
6877	TAF5	1	0.4836	1	0.4836	0.726565
22909	FAN1	1	1	0.4848	0.4848	0.726565
2812	GP1BB	NA	1	0.4849	0.4849	0.726565
57801	HES4	1	0.485	1	0.485	0.726565
128434	VSTM2L	1	0.4854	1	0.4854	0.726565
9678	PHF14	NA	1	0.4854	0.4854	0.726565
254225	RNF169	NA	1	0.4878	0.4878	0.726565
55132	LARP1B	NA	NA	0.4894	0.4894	0.726565
51104	ABHD17B	1	0.4898	1	0.4898	0.726565
3875	KRT18	NA	1	0.4903	0.4903	0.726565
7507	XPA	1	1	0.4906	0.4906	0.726565
57561	ARRDC3	1	1	0.4909	0.4909	0.726565
84333	PCGF5	1	1	0.4919	0.4919	0.726565
6678	SPARC	1	1	0.4928	0.4928	0.726565
10936	GPR75	1	1	0.4934	0.4934	0.726565
176	ACAN	NA	0.4936	NA	0.4936	0.726565
9208	LRRFIP1	NA	0.4938	1	0.4938	0.726565
80228	ORAI2	1	0.4941	1	0.4941	0.726565
84294	UTP23	1	0.4942	1	0.4942	0.726565
152573	SHISA3	1	1	0.4943	0.4943	0.726565
253260	RICTOR	0.4943	1	1	0.4943	0.726565
22832	CEP162	NA	0.4945	1	0.4945	0.726565
5066	PAM	1	1	0.4946	0.4946	0.726565
154467	CCDC167	0.4949	1	1	0.4949	0.726565
23432	GPR161	NA	0.4951	1	0.4951	0.726565
219409	GSX1	1	0.4958	1	0.4958	0.726565
80344	DCAF11	1	1	0.4971	0.4971	0.726565
1588	CYP19A1	1	0.4974	1	0.4974	0.726565
64786	TBC1D15	1	1	0.4986	0.4986	0.726565
10193	RNF41	1	1	0.4992	0.4992	0.726565
1537	CYC1	1	1	0.4992	0.4992	0.726565
55346	TCP11L1	1	1	0.4995	0.4995	0.726565
8667	EIF3H	1	1	0.4997	0.4997	0.726565
58488	PCTP	1	1	0.5007	0.5007	0.726565
9267	CYTH1	1	0.5012	1	0.5012	0.726565
81671	VMP1	1	0.4334	0.4335	0.502004	0.726565
54108	CHRAC1	1	0.5023	1	0.5023	0.726565
5693	PSMB5	1	1	0.5025	0.5025	0.726565
27106	ARRDC2	1	1	0.5028	0.5028	0.726565
4005	LMO2	1	1	0.5033	0.5033	0.726565
146395	GSG1L	NA	1	0.504	0.504	0.726565
79684	MSANTD2	1	1	0.5047	0.5047	0.726565
81490	PTDSS2	1	1	0.5053	0.5053	0.726565
8911	CACNA1I	1	NA	0.506	0.506	0.726565
4718	NDUFC2	0.5063	1	1	0.5063	0.726565
6722	SRF	1	1	0.5071	0.5071	0.726565
22834	ZNF652	NA	1	0.5072	0.5072	0.726565
5027	P2RX7	1	NA	0.5075	0.5075	0.726565
84272	YIPF4	1	1	0.5088	0.5088	0.726565
84701	COX4I2	1	1	0.5089	0.5089	0.726565
57704	GBA2	1	0.5093	1	0.5093	0.726565
25809	TTLL1	1	1	0.5094	0.5094	0.726565
10493	VAT1	1	0.5095	1	0.5095	0.726565
150094	SIK1	1	0.5098	1	0.5098	0.726565
646658	SYNDIG1L	1	1	0.5107	0.5107	0.726565
80142	PTGES2	1	1	0.5127	0.5127	0.726565
84811	BUD13	1	1	0.5132	0.5132	0.726565
1719	DHFR	1	0.5135	1	0.5135	0.726565
84734	FAM167B	1	0.5139	1	0.5139	0.726565
728	C5AR1	NA	1	0.5142	0.5142	0.726565
56850	GRIPAP1	1	1	0.5145	0.5145	0.726565
79980	DSN1	NA	0.5158	1	0.5158	0.726565
4761	NEUROD2	1	0.516	1	0.516	0.726565
83699	SH3BGRL2	1	1	0.5183	0.5183	0.727769
55062	WIPI1	1	1	0.5184	0.5184	0.727769
11041	B4GAT1	1	0.5211	1	0.5211	0.727871
283576	ZDHHC22	NA	0.5216	1	0.5216	0.727871
139231	FAM199X	1	1	0.5221	0.5221	0.727871
25822	DNAJB5	NA	0.523	1	0.523	0.727871
3761	KCNJ4	NA	1	0.5232	0.5232	0.727871
55049	C19orf60	1	1	0.5245	0.5245	0.727871
79568	MAIP1	1	1	0.5245	0.5245	0.727871
64689	GORASP1	NA	1	0.5248	0.5248	0.727871
688	KLF5	NA	0.5256	1	0.5256	0.727871
284129	SLC26A11	1	1	0.5262	0.5262	0.727871
9953	HS3ST3B1	1	1	0.5272	0.5272	0.728185
54682	MANSC1	NA	0.5282	1	0.5282	0.728498
147841	SPC24	1	0.373	0.5513	0.530878	0.729243
8436	CAVIN2	NA	0.5309	1	0.5309	0.729243
29893	PSMC3IP	1	0.5316	1	0.5316	0.729243
23326	USP22	1	1	0.5321	0.5321	0.729243
51375	SNX7	1	1	0.5331	0.5331	0.729243
338761	C1QL4	0.5334	1	1	0.5334	0.729243
79269	DCAF10	1	1	0.5352	0.5352	0.729243
64065	PERP	NA	0.5366	1	0.5366	0.729243
64754	SMYD3	1	0.5372	1	0.5372	0.729243
55750	AGK	1	0.5387	1	0.5387	0.729243
7159	TP53BP2	NA	1	0.5387	0.5387	0.729243
158471	PRUNE2	NA	0.5391	1	0.5391	0.729243
1939	EIF2D	1	0.5399	1	0.5399	0.729243
54587	MXRA8	NA	0.5401	1	0.5401	0.729243
200894	ARL13B	1	0.5411	1	0.5411	0.729243
6659	SOX4	1	0.5413	1	0.5413	0.729243
3725	JUN	NA	1	0.5419	0.5419	0.729243
23076	RRP1B	NA	NA	0.5458	0.5458	0.732428
29800	ZDHHC1	NA	0.5461	1	0.5461	0.732428
118427	OLFM3	1	1	0.5466	0.5466	0.732428
81796	SLCO5A1	NA	0.5521	1	0.5521	0.7381
10152	ABI2	1	1	0.5524	0.5524	0.7381
79135	APOO	1	1	0.5551	0.5551	0.740409
29948	OSGIN1	1	1	0.5557	0.5557	0.740409
317762	CCDC85C	1	1	0.5596	0.5596	0.744553
79632	FAM184A	1	1	0.5622	0.5622	0.746957
10522	DEAF1	1	0.5645	1	0.5645	0.748051
1108	CHD4	NA	1	0.566	0.566	0.748051
129531	MITD1	1	0.566	1	0.566	0.748051
509	ATP5C1	1	1	0.5662	0.5662	0.748051
64084	CLSTN2	1	1	0.5671	0.5671	0.748191
51763	INPP5K	NA	0.5692	NA	0.5692	0.749408
84273	NOA1	NA	0.5697	1	0.5697	0.749408
11135	CDC42EP1	NA	1	0.5715	0.5715	0.749408
55565	ZNF821	1	1	0.5716	0.5716	0.749408
90864	SPSB3	1	1	0.572	0.572	0.749408
2019	EN1	0.5758	1	1	0.5758	0.752426
27125	AFF4	NA	0.5763	1	0.5763	0.752426
2222	FDFT1	1	1	0.5767	0.5767	0.752426
56978	PRDM8	1	0.5798	1	0.5798	0.755424
23299	BICD2	1	1	0.5835	0.5835	0.759195
84324	SARNP	0.5855	1	1	0.5855	0.760746
729993	SHISA9	1	0.5872	1	0.5872	0.761904
7412	VCAM1	NA	1	0.5883	0.5883	0.762281
8737	RIPK1	NA	NA	0.5895	0.5895	0.762787
283643	C14orf80	NA	0.594	1	0.594	0.767184
57095	PITHD1	1	0.5966	1	0.5966	0.767184
22907	DHX30	NA	0.597	1	0.597	0.767184
64792	IFT22	0.5984	1	1	0.5984	0.767184
221421	RSPH9	NA	0.5998	1	0.5998	0.767184
221914	GPC2	1	0.6003	1	0.6003	0.767184
10133	OPTN	1	0.3233	0.7826	0.600735	0.767184
8620	NPFF	0.6015	NA	1	0.6015	0.767184
2181	ACSL3	NA	1	0.6028	0.6028	0.767184
254552	NUDT8	NA	0.6034	1	0.6034	0.767184
6658	SOX3	1	1	0.6034	0.6034	0.767184
54926	UBE2R2	1	0.6035	NA	0.6035	0.767184
8479	HIRIP3	NA	1	0.6038	0.6038	0.767184
9465	AKAP7	NA	0.6043	NA	0.6043	0.767184
55664	CDC37L1	1	0.6087	1	0.6087	0.77173
58986	TMEM8A	1	1	0.6105	0.6105	0.77244
9982	FGFBP1	NA	NA	0.6111	0.6111	0.77244
55629	PNRC2	0.6129	1	1	0.6129	0.77244
7389	UROD	1	1	0.6133	0.6133	0.77244
7109	TRAPPC10	1	1	0.6143	0.6143	0.77244
57623	ZFAT	NA	1	0.6145	0.6145	0.77244
127253	TYW3	1	1	0.615	0.615	0.77244
388531	RGS9BP	NA	1	0.6172	0.6172	0.772615
10906	TRAFD1	NA	0.6175	1	0.6175	0.772615
734	OSGIN2	NA	1	0.6176	0.6176	0.772615
729665	CCDC175	NA	1	0.621	0.621	0.77416
10102	TSFM	1	0.6213	1	0.6213	0.77416
51368	TEX264	1	1	0.6213	0.6213	0.77416
57019	CIAPIN1	1	0.6231	1	0.6231	0.775377
4065	LY75	NA	1	0.6246	0.6246	0.776218
6584	SLC22A5	1	0.6325	1	0.6325	0.785
91289	LMF2	NA	1	0.6375	0.6375	0.790164
9530	BAG4	1	0.639	1	0.639	0.790983
933	CD22	NA	0.6485	1	0.6485	0.800947
80895	ILKAP	1	0.6495	1	0.6495	0.800947
5297	PI4KA	1	0.6496	1	0.6496	0.800947
9409	PEX16	1	0.6526	1	0.6526	0.80316
741	ZNHIT2	NA	0.6531	1	0.6531	0.80316
11258	DCTN3	0.654	1	1	0.654	0.803218
29078	NDUFAF4	NA	1	0.6611	0.6611	0.810584
9093	DNAJA3	1	0.6624	1	0.6624	0.810584
1523	CUX1	NA	0.6473	0.4658	0.663009	0.810584
388115	C15orf52	NA	1	0.6638	0.6638	0.810584
81565	NDEL1	1	0.6643	1	0.6643	0.810584
10561	IFI44	NA	0.6665	1	0.6665	0.811255
8859	STK19	1	0.4973	0.6123	0.666572	0.811255
79884	MAP9	NA	0.6709	1	0.6709	0.815468
55243	KIRREL	1	0.6722	1	0.6722	0.815673
85476	GFM1	1	1	0.6728	0.6728	0.815673
7516	XRCC2	NA	0.6766	1	0.6766	0.819225
348180	CTU2	NA	1	0.6815	0.6815	0.824099
123263	MTFMT	NA	1	0.6835	0.6835	0.824401
79596	RNF219	NA	1	0.6835	0.6835	0.824401
10469	TIMM44	0.6849	1	1	0.6849	0.825033
11322	TMC6	NA	0.509	0.6348	0.688151	0.827891
55272	IMP3	1	0.6892	1	0.6892	0.828095
80034	CSRNP3	NA	0.6134	0.5314	0.691356	0.829627
521	ATP5I	1	1	0.6968	0.6968	0.835096
8153	RND2	0.7042	1	1	0.7042	0.842893
115209	OMA1	NA	NA	0.7063	0.7063	0.844333
3146	HMGB1	1	1	0.7089	0.7089	0.845892
57465	TBC1D24	0.7094	1	1	0.7094	0.845892
55795	PCID2	1	0.7134	1	0.7134	0.849586
1366	CLDN7	1	1	0.7165	0.7165	0.852201
8443	GNPAT	1	1	0.7194	0.7194	0.854571
58504	ARHGAP22	NA	0.7212	1	0.7212	0.85563
9811	CTIF	NA	0.7235	1	0.7235	0.857279
10806	SDCCAG8	1	0.9571	0.374	0.7257	0.857728
27249	MMADHC	1	1	0.7257	0.7257	0.857728
401399	PRRT4	1	1	0.7278	0.7278	0.859132
84332	DYDC2	NA	0.8105	0.4543	0.736089	0.86783
54812	AFTPH	NA	1	0.739	0.739	0.870173
83851	SYT16	0.743	1	1	0.743	0.87379
56134	PCDHAC2	NA	0.7461	NA	0.7461	0.876342
85459	CEP295	NA	1	0.7511	0.7511	0.881116
91624	NEXN	1	1	0.7532	0.7532	0.882481
153090	DAB2IP	1	1	0.76	0.76	0.888238
84866	TMEM25	0.76	1	1	0.76	0.888238
7384	UQCRC1	1	1	0.7624	0.7624	0.889939
202500	TCTE1	NA	0.7664	1	0.7664	0.893501
9328	GTF3C5	NA	1	0.7689	0.7689	0.895308
23568	ARL2BP	NA	0.7702	1	0.7702	0.895712
57506	MAVS	NA	0.7717	1	0.7717	0.895712
3839	KPNA3	1	1	0.7721	0.7721	0.895712
9607	CARTPT	0.7742	1	1	0.7742	0.895767
2149	F2R	1	0.7744	1	0.7744	0.895767
23060	ZNF609	1	1	0.775	0.775	0.895767
9509	ADAMTS2	NA	NA	0.7773	0.7773	0.897324
975	CD81	1	0.7785	1	0.7785	0.89761
55168	MRPS18A	1	1	0.7851	0.7851	0.904113
7456	WIPF1	NA	1	0.7888	0.7888	0.907264
729852	UMAD1	NA	0.7973	1	0.7973	0.915923
3605	IL17A	0.7994	NA	1	0.7994	0.916903
10011	SRA1	NA	0.8001	1	0.8001	0.916903
5355	PLP2	NA	0.8022	1	0.8022	0.918192
53838	C11orf24	NA	1	0.8051	0.8051	0.920191
84317	CCDC115	NA	1	0.8059	0.8059	0.920191
55486	PARL	1	1	0.8092	0.8092	0.922841
84251	SGIP1	1	1	0.8114	0.8114	0.924231
63939	FAM217B	1	1	0.8134	0.8134	0.92539
2072	ERCC4	NA	1	0.818	0.818	0.929501
150356	CHADL	NA	0.8214	NA	0.8214	0.931257
56180	MOSPD1	0.822632	1	1	0.822632	0.931257
51172	NAGPA	1	0.8229	1	0.8229	0.931257
80204	FBXO11	1	1	0.8235	0.8235	0.931257
6760	SS18	1	0.8247	1	0.8247	0.931496
7345	UCHL1	0.8282	1	1	0.8282	0.933549
123920	CMTM3	NA	0.8285	1	0.8285	0.933549
10807	SDCCAG3	NA	0.8297	1	0.8297	0.933784
79842	ZBTB3	NA	0.8315	1	0.8315	0.934693
51258	MRPL51	1	0.8371	1	0.8371	0.938976
401115	C4orf48	0.8379	1	1	0.8379	0.938976
26284	ERAL1	1	1	0.8383	0.8383	0.938976
55052	MRPL20	1	0.8414	1	0.8414	0.939656
10265	IRX5	1	0.8416	1	0.8416	0.939656
23483	TGDS	NA	0.8419	1	0.8419	0.939656
23030	KDM4B	NA	0.8443	1	0.8443	0.94122
1942	EFNA1	1	0.8474	1	0.8474	0.942221
10650	PRELID3A	0.848077	1	1	0.848077	0.942221
285513	GPRIN3	NA	1	0.8502	0.8502	0.942221
79875	THSD4	1	0.5301	0.9532	0.850213	0.942221
9221	NOLC1	NA	0.8521	NA	0.8521	0.942221
23336	SYNM	1	0.509	0.9984	0.852181	0.942221
162427	RETREG3	1	0.8522	1	0.8522	0.942221
133957	CCDC127	1	0.8549	1	0.8549	0.943651
79039	DDX54	1	0.8562	1	0.8562	0.943651
5802	PTPRS	1	1	0.857	0.857	0.943651
29070	CCDC113	NA	1	0.8575	0.8575	0.943651
23558	WBP2	1	0.8663	1	0.8663	0.952222
23094	SIPA1L3	NA	0.8699	1	0.8699	0.955065
201931	TMEM192	NA	1	0.8711	0.8711	0.955269
139716	GAB3	1	0.8779	1	0.8779	0.96128
1998	ELF2	1	0.7494	0.7335	0.878622	0.96128
9854	C2CD2L	1	1	0.883	0.883	0.964595
7343	UBTF	NA	1	0.8837	0.8837	0.964595
84542	KIAA1841	1	1	0.8872	0.8872	0.967294
5912	RAP2B	1	0.8899	1	0.8899	0.968541
221908	PPP1R35	NA	0.8904	NA	0.8904	0.968541
54977	SLC25A38	1	0.8918	1	0.8918	0.968945
7266	DNAJC7	1	0.8933	1	0.8933	0.969457
8991	SELENBP1	1	0.8963	1	0.8963	0.970585
10953	TOMM34	1	0.8964	1	0.8964	0.970585
5564	PRKAB1	1	0.8997	1	0.8997	0.973039
9167	COX7A2L	0.9073	1	1	0.9073	0.979874
5064	PALM	NA	1	0.9081	0.9081	0.979874
26292	MYCBP	NA	0.9135	1	0.9135	0.984573
54532	USP53	1	1	0.916	0.916	0.985229
421	ARVCF	1	NA	0.9162	0.9162	0.985229
23321	TRIM2	1	1	0.918	0.918	0.986039
151393	RMDN2	1	1	0.9206	0.9206	0.986267
9625	AATK	1	0.9217	1	0.9217	0.986267
4864	NPC1	1	1	0.9221	0.9221	0.986267
81610	FAM83D	1	1	0.9224	0.9224	0.986267
55617	TASP1	1	1	0.9268	0.9268	0.989848
1981	EIF4G1	1	1	0.9282	0.9282	0.990059
9760	TOX	1	0.9291	1	0.9291	0.990059
55720	TSR1	1	1	0.9304	0.9304	0.990324
7123	CLEC3B	NA	0.9318	NA	0.9318	0.990695
60488	MRPS35	NA	NA	0.9335	0.9335	0.991383
10073	SNUPN	1	1	0.9361	0.9361	0.992381
23126	POGZ	NA	0.9369	1	0.9369	0.992381
23592	LEMD3	NA	1	0.9376	0.9376	0.992381
116151	FAM210B	NA	0.9387	1	0.9387	0.99243
5095	PCCA	1	0.9017	0.7602	0.944339	0.995439
57478	USP31	1	0.8206	0.8394	0.945592	0.995439
9014	TAF1B	NA	1	0.9466	0.9466	0.995439
84545	MRPL43	1	1	0.9485	0.9485	0.995439
93323	HAUS8	NA	NA	0.9485	0.9485	0.995439
286144	TRIQK	1	1	0.9496	0.9496	0.995439
79078	C1orf50	1	1	0.9498	0.9498	0.995439
64225	ATL2	NA	1	0.95	0.95	0.995439
3375	IAPP	0.9526	1	1	0.9526	0.997055
4983	OPHN1	1	0.9547	1	0.9547	0.997141
51102	MECR	1	0.9548	1	0.9548	0.997141
22824	HSPA4L	1	1	0.9598	0.9598	0.9989
3988	LIPA	1	1	0.9606	0.9606	0.9989
9209	LRRFIP2	NA	1	0.9612	0.9612	0.9989
55922	NKRF	1	1	0.962	0.962	0.9989
5978	REST	NA	0.947	0.7802	0.96247	0.9989
55112	WDR60	NA	1	0.966	0.966	0.9989
7916	PRRC2A	1	0.9718	0.7747	0.966577	0.9989
285855	RPL7L1	1	0.9678	1	0.9678	0.9989
10521	DDX17	NA	0.9715	1	0.9715	0.9989
54965	PIGX	NA	1	0.9739	0.9739	0.9989
6640	SNTA1	1	0.9762	1	0.9762	0.9989
57190	SELENON	NA	1	0.977	0.977	0.9989
79902	NUP85	1	0.9776	1	0.9776	0.9989
84174	SLA2	1	1	0.9814	0.9814	0.9989
6482	ST3GAL1	1	1	0.9829	0.9829	0.9989
51259	TMEM216	0.98737	1	1	0.98737	0.9989
11083	DIDO1	NA	0.9878	1	0.9878	0.9989
6456	SH3GL2	0.9882	1	1	0.9882	0.9989
3704	ITPA	1	1	0.9884	0.9884	0.9989
9527	GOSR1	0.9888	1	1	0.9888	0.9989
6428	SRSF3	1	0.9908	1	0.9908	0.9989
953	ENTPD1	1	1	0.9913	0.9913	0.9989
10238	DCAF7	0.9915	1	1	0.9915	0.9989
10058	ABCB6	1	1	0.9928	0.9928	0.9989
51501	HIKESHI	0.995	1	1	0.995	0.9989
57050	UTP3	1	1	0.9951	0.9951	0.9989
2169	FABP2	0.9956	1	1	0.9956	0.9989
10752	CHL1	1	0.9958	1	0.9958	0.9989
28964	GIT1	NA	NA	0.9964	0.9964	0.9989
83879	CDCA7	NA	0.9968	1	0.9968	0.9989
3815	KIT	1	1	0.9972	0.9972	0.9989
8745	ADAM23	1	0.9975	1	0.9975	0.9989
10956	OS9	1	1	0.998	0.998	0.9989
81855	SFXN3	1	0.998	1	0.998	0.9989
27235	COQ2	1	1	0.9984	0.9984	0.9989
29843	SENP1	1	0.9984	1	0.9984	0.9989
7414	VCL	0.9984	1	1	0.9984	0.9989
162979	ZNF296	1	1	0.9989	0.9989	0.9989
65258	MPPE1	1	1	0.9989	0.9989	0.9989
9738	CCP110	NA	1	0.9989	0.9989	0.9989
1081	CGA	NA	NA	NA	NA	NA
100	ADA	1	NA	1	NA	NA
10000	AKT3	1	1	1	NA	NA
10002	NR2E3	NA	NA	NA	NA	NA
10004	NAALADL1	1	1	1	NA	NA
10005	ACOT8	1	1	1	NA	NA
10006	ABI1	1	1	1	NA	NA
10007	GNPDA1	1	1	1	NA	NA
10009	ZBTB33	NA	1	1	NA	NA
10010	TANK	NA	NA	NA	NA	NA
100101267	POM121C	NA	NA	NA	NA	NA
100127983	C8orf88	NA	NA	NA	NA	NA
100128731	OST4	NA	NA	NA	NA	NA
100128927	ZBTB42	NA	1	1	NA	NA
100129271	C1orf68	NA	1	1	NA	NA
100129361	SMIM10L1	NA	NA	NA	NA	NA
100129792	CCDC152	NA	NA	NA	NA	NA
100129924	TMEM269	NA	NA	NA	NA	NA
10013	HDAC6	1	1	1	NA	NA
100130519	TMEM221	1	1	1	NA	NA
100130742	LRRC69	1	1	1	NA	NA
100131187	TSTD1	NA	NA	NA	NA	NA
100131244	ANKRD63	NA	NA	NA	NA	NA
100131390	SP9	1	1	1	NA	NA
100131801	PET100	NA	NA	NA	NA	NA
100131897	FAM196B	NA	NA	1	NA	NA
100132074	FOXO6	NA	1	1	NA	NA
100137047	JMJD7	NA	NA	1	NA	NA
10014	HDAC5	NA	1	1	NA	NA
10015	PDCD6IP	1	1	1	NA	NA
10016	PDCD6	1	1	1	NA	NA
100170229	SRRM5	NA	1	1	NA	NA
100188893	TOMM6	NA	NA	NA	NA	NA
10019	SH2B3	NA	1	1	NA	NA
1002	CDH4	NA	1	1	NA	NA
10020	GNE	1	1	1	NA	NA
10025	MED16	1	1	1	NA	NA
10026	PIGK	1	1	1	NA	NA
100271849	MEF2B	NA	NA	NA	NA	NA
100272147	CMC4	NA	NA	NA	NA	NA
100287171	WASHC1	NA	NA	NA	NA	NA
100287898	TTC34	NA	NA	NA	NA	NA
100287932	TIMM23	NA	NA	NA	NA	NA
100293534	C4B_2	NA	NA	NA	NA	NA
10036	CHAF1A	1	1	1	NA	NA
10038	PARP2	1	1	1	NA	NA
10039	PARP3	1	1	1	NA	NA
10042	HMGXB4	1	NA	1	NA	NA
10044	SH2D3C	1	1	1	NA	NA
10048	RANBP9	1	1	1	NA	NA
10049	DNAJB6	1	1	1	NA	NA
1005	CDH7	1	1	1	NA	NA
100505591	LRRC3C	NA	1	1	NA	NA
100506658	OCLN	1	1	1	NA	NA
100507341	SMIM18	NA	NA	NA	NA	NA
100507421	TMEM178B	1	1	1	NA	NA
100507588	TGFBR3L	NA	NA	1	NA	NA
10051	SMC4	1	1	1	NA	NA
10052	GJC1	1	1	1	NA	NA
100526772	TMEM110-MUSTN1	NA	NA	NA	NA	NA
100526832	PHOSPHO2-KLHL23	NA	NA	NA	NA	NA
100529144	CORO7-PAM16	NA	NA	NA	NA	NA
100529209	RNASEK-C17orf49	1	1	1	NA	NA
100529239	RPS10-NUDT3	NA	NA	NA	NA	NA
10053	AP1M2	NA	1	1	NA	NA
100532736	MINOS1-NBL1	NA	NA	NA	NA	NA
100533105	C8orf44-SGK3	NA	NA	NA	NA	NA
10054	UBA2	1	1	1	NA	NA
10055	SAE1	1	1	1	NA	NA
10056	FARSB	1	1	1	NA	NA
10057	ABCC5	NA	NA	NA	NA	NA
10059	DNM1L	1	1	1	NA	NA
1006	CDH8	1	1	1	NA	NA
10061	ABCF2	1	1	1	NA	NA
10062	NR1H3	1	NA	1	NA	NA
10063	COX17	1	1	1	NA	NA
10066	SCAMP2	1	1	1	NA	NA
10069	RWDD2B	1	1	1	NA	NA
10072	DPP3	1	1	1	NA	NA
10075	HUWE1	1	NA	NA	NA	NA
10076	PTPRU	1	1	1	NA	NA
10078	TSSC4	NA	1	1	NA	NA
10079	ATP9A	1	1	1	NA	NA
10081	PDCD7	NA	1	1	NA	NA
10082	GPC6	NA	NA	NA	NA	NA
100820829	MYZAP	NA	NA	NA	NA	NA
10084	PQBP1	1	1	1	NA	NA
10085	EDIL3	1	1	1	NA	NA
100861412	FSBP	NA	NA	NA	NA	NA
10087	COL4A3BP	1	1	1	NA	NA
100885850	PTGES3L-AARSD1	1	1	1	NA	NA
1009	CDH11	1	1	1	NA	NA
10090	UST	1	1	1	NA	NA
10092	ARPC5	1	1	1	NA	NA
10093	ARPC4	NA	1	1	NA	NA
10094	ARPC3	1	1	1	NA	NA
10095	ARPC1B	1	1	1	NA	NA
10096	ACTR3	NA	NA	NA	NA	NA
10097	ACTR2	1	1	1	NA	NA
10098	TSPAN5	1	1	1	NA	NA
10099	TSPAN3	1	1	1	NA	NA
100996939	PYURF	1	1	1	NA	NA
101	ADAM8	NA	NA	1	NA	NA
1010	CDH12	1	1	1	NA	NA
10100	TSPAN2	1	1	1	NA	NA
10101	NUBP2	1	1	1	NA	NA
10103	TSPAN1	1	1	1	NA	NA
10105	PPIF	NA	NA	NA	NA	NA
101060399	LOC101060399	NA	NA	NA	NA	NA
10109	ARPC2	1	1	1	NA	NA
10110	SGK2	NA	1	1	NA	NA
10111	RAD50	1	1	1	NA	NA
10112	KIF20A	NA	NA	NA	NA	NA
10113	PREB	1	1	1	NA	NA
10114	HIPK3	1	1	1	NA	NA
10116	FEM1B	1	1	1	NA	NA
10120	ACTR1B	1	1	1	NA	NA
10123	ARL4C	1	1	1	NA	NA
10124	ARL4A	1	1	1	NA	NA
10125	RASGRP1	NA	NA	NA	NA	NA
10126	DNAL4	1	1	1	NA	NA
10129	FRY	1	1	1	NA	NA
10131	TRAP1	1	1	1	NA	NA
10134	BCAP31	1	1	1	NA	NA
10135	NAMPT	1	1	1	NA	NA
10137	RBM12	NA	NA	NA	NA	NA
10138	YAF2	1	1	1	NA	NA
10139	ARFRP1	1	1	1	NA	NA
1014	CDH16	NA	NA	NA	NA	NA
10140	TOB1	1	1	1	NA	NA
10143	CLEC3A	NA	NA	1	NA	NA
10144	FAM13A	1	1	1	NA	NA
10146	G3BP1	1	1	1	NA	NA
10148	EBI3	NA	1	NA	NA	NA
1015	CDH17	NA	NA	NA	NA	NA
10153	CEBPZ	NA	1	1	NA	NA
10155	TRIM28	NA	NA	1	NA	NA
10156	RASA4	1	1	1	NA	NA
10157	AASS	1	1	1	NA	NA
1016	CDH18	1	1	1	NA	NA
10160	FARP1	NA	1	1	NA	NA
10161	LPAR6	1	1	1	NA	NA
10162	LPCAT3	1	1	1	NA	NA
10163	WASF2	1	1	1	NA	NA
10165	SLC25A13	NA	NA	NA	NA	NA
10166	SLC25A15	NA	1	1	NA	NA
10169	SERF2	NA	NA	NA	NA	NA
1017	CDK2	NA	NA	NA	NA	NA
10170	DHRS9	1	1	1	NA	NA
10171	RCL1	1	1	1	NA	NA
10174	SORBS3	NA	NA	1	NA	NA
10175	CNIH1	1	1	1	NA	NA
10179	RBM7	1	1	1	NA	NA
10180	RBM6	NA	1	1	NA	NA
10181	RBM5	NA	NA	NA	NA	NA
10186	LHFP	NA	NA	NA	NA	NA
10188	TNK2	1	1	1	NA	NA
10189	ALYREF	NA	NA	1	NA	NA
1019	CDK4	1	1	1	NA	NA
10190	TXNDC9	1	1	1	NA	NA
101928601	MEI4	NA	NA	NA	NA	NA
101928991	CCDC92B	NA	NA	NA	NA	NA
101929327	NULL	NA	NA	NA	NA	NA
101929989	LOC101929989	NA	NA	NA	NA	NA
101930123	LOC101930123	NA	NA	NA	NA	NA
10194	TSHZ1	1	1	1	NA	NA
10195	ALG3	1	1	1	NA	NA
10196	PRMT3	1	1	1	NA	NA
10197	PSME3	1	1	1	NA	NA
10198	MPHOSPH9	NA	NA	NA	NA	NA
10199	MPHOSPH10	1	1	1	NA	NA
102	ADAM10	1	1	1	NA	NA
1020	CDK5	1	1	1	NA	NA
10200	MPHOSPH6	NA	1	1	NA	NA
10201	NME6	1	1	1	NA	NA
10203	CALCRL	1	1	1	NA	NA
10204	NUTF2	1	1	1	NA	NA
10205	MPZL2	NA	1	1	NA	NA
10206	TRIM13	1	1	1	NA	NA
10207	PATJ	NA	1	1	NA	NA
10208	USPL1	NA	1	1	NA	NA
1021	CDK6	1	1	1	NA	NA
10210	TOPORS	NA	1	1	NA	NA
10211	FLOT1	1	1	1	NA	NA
10212	DDX39A	1	1	1	NA	NA
10213	PSMD14	1	1	1	NA	NA
10215	OLIG2	1	1	1	NA	NA
102157402	AK6	1	1	1	NA	NA
10217	CTDSPL	1	1	1	NA	NA
10218	ANGPTL7	NA	NA	1	NA	NA
10220	GDF11	1	1	1	NA	NA
10226	PLIN3	NA	NA	NA	NA	NA
10227	MFSD10	NA	NA	NA	NA	NA
10228	STX6	1	1	1	NA	NA
102288414	C11orf98	NA	NA	NA	NA	NA
10229	COQ7	1	1	1	NA	NA
10235	RASGRP2	1	1	1	NA	NA
10236	HNRNPR	NA	NA	NA	NA	NA
10239	AP3S2	1	1	1	NA	NA
1024	CDK8	1	1	1	NA	NA
10242	KCNMB2	NA	1	1	NA	NA
10243	GPHN	1	1	1	NA	NA
10244	RABEPK	1	1	1	NA	NA
10245	TIMM17B	1	1	1	NA	NA
10246	SLC17A2	1	NA	1	NA	NA
10247	RIDA	1	1	1	NA	NA
10248	POP7	1	1	1	NA	NA
1025	CDK9	1	1	1	NA	NA
10250	SRRM1	1	1	1	NA	NA
10253	SPRY2	NA	1	1	NA	NA
10254	STAM2	1	1	1	NA	NA
10256	CNKSR1	NA	NA	NA	NA	NA
1026	CDKN1A	NA	1	1	NA	NA
10260	DENND4A	NA	1	1	NA	NA
10262	SF3B4	1	1	1	NA	NA
10263	CDK2AP2	1	1	1	NA	NA
10266	RAMP2	NA	1	1	NA	NA
10267	RAMP1	1	1	1	NA	NA
10269	ZMPSTE24	1	1	1	NA	NA
1027	CDKN1B	1	1	1	NA	NA
10272	FSTL3	NA	NA	NA	NA	NA
102723572	NULL	NA	NA	NA	NA	NA
102724023	LOC102724023	NA	NA	NA	NA	NA
102724770	LOC102724770	NA	NA	NA	NA	NA
102724985	LOC102724985	NA	NA	NA	NA	NA
102725138	LOC102725138	NA	NA	NA	NA	NA
10273	STUB1	1	1	1	NA	NA
10274	STAG1	1	1	1	NA	NA
10276	NET1	NA	1	1	NA	NA
10277	UBE4B	1	1	1	NA	NA
10278	EFS	1	1	1	NA	NA
10279	PRSS16	1	1	1	NA	NA
1028	CDKN1C	1	1	1	NA	NA
10280	SIGMAR1	1	1	1	NA	NA
102800317	LOC400927-CSNK1E	NA	NA	NA	NA	NA
10282	BET1	1	1	1	NA	NA
10283	CWC27	1	1	1	NA	NA
10284	SAP18	1	1	1	NA	NA
10285	SMNDC1	1	1	1	NA	NA
10286	BCAS2	1	1	1	NA	NA
10287	RGS19	NA	1	1	NA	NA
10289	EIF1B	NA	NA	NA	NA	NA
10290	SPEG	NA	1	1	NA	NA
10291	SF3A1	1	1	1	NA	NA
10293	TRAIP	1	1	1	NA	NA
10294	DNAJA2	1	1	1	NA	NA
10295	BCKDK	1	1	1	NA	NA
10296	MAEA	1	1	1	NA	NA
10297	APC2	NA	1	1	NA	NA
10298	PAK4	1	1	1	NA	NA
10299	MARCH6	1	1	1	NA	NA
103	ADAR	NA	NA	1	NA	NA
1030	CDKN2B	NA	NA	NA	NA	NA
10300	KATNB1	1	1	1	NA	NA
10302	SNAPC5	1	1	1	NA	NA
10307	APBB3	1	1	1	NA	NA
10311	DSCR3	1	1	1	NA	NA
10313	RTN3	NA	1	1	NA	NA
10314	LANCL1	1	1	NA	NA	NA
10318	TNIP1	1	1	1	NA	NA
1032	CDKN2D	1	1	1	NA	NA
10320	IKZF1	NA	NA	1	NA	NA
10322	SMYD5	1	1	1	NA	NA
10327	AKR1A1	1	1	1	NA	NA
10328	EMC8	1	1	1	NA	NA
10329	TMEM5	1	1	1	NA	NA
1033	CDKN3	NA	NA	NA	NA	NA
10330	CNPY2	1	1	1	NA	NA
10331	B3GNT3	NA	1	1	NA	NA
10335	MRVI1	NA	1	1	NA	NA
10342	TFG	1	1	1	NA	NA
10345	TRDN	1	1	1	NA	NA
1036	CDO1	NA	NA	NA	NA	NA
10360	NPM3	1	1	1	NA	NA
10362	HMG20B	1	1	1	NA	NA
10363	HMG20A	1	1	1	NA	NA
10365	KLF2	NA	NA	NA	NA	NA
10367	MICU1	1	1	1	NA	NA
10368	CACNG3	NA	NA	NA	NA	NA
10369	CACNG2	1	1	1	NA	NA
10370	CITED2	NA	NA	NA	NA	NA
10371	SEMA3A	1	1	1	NA	NA
10376	TUBA1B	1	1	1	NA	NA
10379	IRF9	1	1	1	NA	NA
10380	BPNT1	1	1	1	NA	NA
10382	TUBB4A	1	1	1	NA	NA
10389	SCML2	1	1	1	NA	NA
1039	CDR2	NA	1	1	NA	NA
10391	CORO2B	1	1	1	NA	NA
103910	MYL12B	NA	NA	NA	NA	NA
10392	NOD1	NA	NA	NA	NA	NA
10393	ANAPC10	1	1	1	NA	NA
10395	DLC1	NA	NA	1	NA	NA
10397	NDRG1	1	1	1	NA	NA
10398	MYL9	1	1	1	NA	NA
10399	RACK1	1	1	1	NA	NA
104	ADARB1	1	1	1	NA	NA
1040	CDS1	1	1	1	NA	NA
10400	PEMT	1	1	1	NA	NA
10403	NDC80	NA	1	NA	NA	NA
10404	CPQ	NA	NA	NA	NA	NA
10406	WFDC2	NA	NA	NA	NA	NA
10411	RAPGEF3	1	1	1	NA	NA
10412	NSA2	1	1	1	NA	NA
10413	YAP1	1	1	1	NA	NA
10417	SPON2	NA	NA	NA	NA	NA
10418	SPON1	NA	NA	NA	NA	NA
10419	PRMT5	1	1	1	NA	NA
10420	TESK2	1	1	1	NA	NA
10421	CD2BP2	1	1	1	NA	NA
10422	UBAC1	1	1	1	NA	NA
10423	CDIPT	1	1	1	NA	NA
10424	PGRMC2	1	1	1	NA	NA
10425	ARIH2	1	1	1	NA	NA
10426	TUBGCP3	1	1	1	NA	NA
10427	SEC24B	1	1	1	NA	NA
10428	CFDP1	NA	NA	NA	NA	NA
10430	TMEM147	1	1	1	NA	NA
10432	RBM14	1	1	1	NA	NA
10434	LYPLA1	1	1	1	NA	NA
10436	EMG1	NA	NA	NA	NA	NA
10437	IFI30	1	1	1	NA	NA
10438	C1D	1	1	1	NA	NA
10439	OLFM1	1	1	1	NA	NA
10440	TIMM17A	1	1	1	NA	NA
10444	ZER1	1	1	1	NA	NA
10445	MCRS1	1	1	1	NA	NA
10446	LRRN2	1	1	1	NA	NA
10447	FAM3C	1	1	1	NA	NA
10450	PPIE	1	1	1	NA	NA
10451	VAV3	1	NA	1	NA	NA
10452	TOMM40	1	1	1	NA	NA
10454	TAB1	1	1	1	NA	NA
10455	ECI2	1	1	1	NA	NA
10456	HAX1	1	1	1	NA	NA
10458	BAIAP2	1	1	1	NA	NA
10459	MAD2L2	1	1	1	NA	NA
10460	TACC3	NA	1	1	NA	NA
10461	MERTK	1	1	1	NA	NA
10463	SLC30A9	1	1	1	NA	NA
10464	PIBF1	1	1	1	NA	NA
10465	PPIH	1	1	1	NA	NA
10466	COG5	1	1	1	NA	NA
10467	ZNHIT1	1	1	1	NA	NA
10468	FST	1	1	1	NA	NA
1047	CLGN	1	1	1	NA	NA
10471	PFDN6	1	1	1	NA	NA
10472	ZBTB18	1	1	1	NA	NA
10473	HMGN4	1	1	1	NA	NA
10474	TADA3	1	1	1	NA	NA
10476	ATP5H	1	1	1	NA	NA
10477	UBE2E3	1	1	1	NA	NA
10478	SLC25A17	NA	NA	NA	NA	NA
10479	SLC9A6	1	1	1	NA	NA
10482	NXF1	1	1	1	NA	NA
10483	SEC23B	1	1	1	NA	NA
10484	SEC23A	1	1	1	NA	NA
10487	CAP1	1	1	1	NA	NA
10488	CREB3	1	1	1	NA	NA
10489	LRRC41	NA	1	1	NA	NA
10490	VTI1B	1	1	1	NA	NA
10491	CRTAP	1	1	1	NA	NA
10492	SYNCRIP	1	1	1	NA	NA
10494	STK25	NA	NA	NA	NA	NA
10495	ENOX2	1	1	1	NA	NA
10497	UNC13B	1	1	1	NA	NA
10498	CARM1	1	1	1	NA	NA
10499	NCOA2	1	1	1	NA	NA
105	ADARB2	1	1	1	NA	NA
1050	CEBPA	1	1	1	NA	NA
10500	SEMA6C	1	1	1	NA	NA
10501	SEMA6B	1	1	1	NA	NA
10505	SEMA4F	1	1	1	NA	NA
10507	SEMA4D	1	1	1	NA	NA
10509	SEMA4B	NA	NA	NA	NA	NA
1051	CEBPB	1	1	1	NA	NA
10512	SEMA3C	1	1	1	NA	NA
10513	APPBP2	1	1	1	NA	NA
10514	MYBBP1A	1	1	1	NA	NA
10518	CIB2	1	1	1	NA	NA
10519	CIB1	1	1	1	NA	NA
1052	CEBPD	NA	NA	NA	NA	NA
10523	CHERP	NA	1	1	NA	NA
10524	KAT5	1	1	1	NA	NA
10525	HYOU1	1	1	1	NA	NA
10526	IPO8	1	NA	1	NA	NA
10527	IPO7	1	1	1	NA	NA
10528	NOP56	1	1	1	NA	NA
10531	PITRM1	NA	NA	1	NA	NA
10533	ATG7	1	1	1	NA	NA
10534	SSSCA1	1	1	1	NA	NA
10535	RNASEH2A	1	1	1	NA	NA
10536	P3H3	NA	1	1	NA	NA
105375355	UPK3B	NA	NA	NA	NA	NA
105378803	LRRC53	1	NA	1	NA	NA
10538	BATF	1	NA	1	NA	NA
10539	GLRX3	1	1	1	NA	NA
1054	CEBPG	1	1	1	NA	NA
10540	DCTN2	1	1	1	NA	NA
10541	ANP32B	1	1	1	NA	NA
10542	LAMTOR5	NA	NA	NA	NA	NA
10548	TM9SF1	NA	NA	NA	NA	NA
10549	PRDX4	1	1	1	NA	NA
10550	ARL6IP5	1	1	1	NA	NA
10551	AGR2	NA	NA	1	NA	NA
10552	ARPC1A	1	1	1	NA	NA
10553	HTATIP2	1	1	1	NA	NA
10554	AGPAT1	1	1	1	NA	NA
10556	RPP30	1	1	1	NA	NA
10557	RPP38	NA	NA	NA	NA	NA
10558	SPTLC1	1	1	1	NA	NA
10559	SLC35A1	1	1	1	NA	NA
1056	CEL	NA	NA	1	NA	NA
10560	SLC19A2	NA	NA	NA	NA	NA
10564	ARFGEF2	1	1	1	NA	NA
10565	ARFGEF1	1	1	1	NA	NA
10567	RABAC1	1	1	1	NA	NA
10569	SLU7	1	1	1	NA	NA
10570	DPYSL4	1	1	1	NA	NA
10573	MRPL28	1	1	1	NA	NA
10574	CCT7	1	1	1	NA	NA
10575	CCT4	1	1	1	NA	NA
10576	CCT2	1	1	1	NA	NA
10577	NPC2	1	1	1	NA	NA
10579	TACC2	NA	1	1	NA	NA
10580	SORBS1	1	NA	1	NA	NA
10585	POMT1	1	1	1	NA	NA
10586	MAB21L2	1	1	1	NA	NA
10587	TXNRD2	1	1	1	NA	NA
10588	MTHFS	1	1	1	NA	NA
10589	DRAP1	1	1	1	NA	NA
10590	SCGN	1	1	1	NA	NA
10591	DNPH1	1	1	1	NA	NA
10594	PRPF8	1	1	1	NA	NA
10595	ERN2	1	1	1	NA	NA
10598	AHSA1	1	1	1	NA	NA
10600	USP16	1	1	1	NA	NA
10602	CDC42EP3	1	1	1	NA	NA
10603	SH2B2	1	1	1	NA	NA
10605	PAIP1	1	1	1	NA	NA
10606	PAICS	1	1	1	NA	NA
10607	TBL3	1	1	NA	NA	NA
10608	MXD4	1	1	1	NA	NA
10609	P3H4	1	1	NA	NA	NA
10611	PDLIM5	NA	1	1	NA	NA
10612	TRIM3	1	1	1	NA	NA
10614	HEXIM1	1	1	1	NA	NA
10615	SPAG5	NA	NA	NA	NA	NA
10616	RBCK1	1	1	1	NA	NA
10617	STAMBP	1	NA	NA	NA	NA
10621	POLR3F	1	1	1	NA	NA
10622	POLR3G	1	1	1	NA	NA
10623	POLR3C	1	1	1	NA	NA
10625	IVNS1ABP	1	1	1	NA	NA
10626	TRIM16	NA	1	1	NA	NA
10627	MYL12A	1	1	1	NA	NA
10628	TXNIP	NA	NA	NA	NA	NA
10629	TAF6L	1	1	1	NA	NA
1063	CENPF	NA	NA	NA	NA	NA
10631	POSTN	NA	NA	1	NA	NA
10632	ATP5L	1	1	1	NA	NA
10633	RASL10A	1	1	1	NA	NA
10634	GAS2L1	1	1	1	NA	NA
10635	RAD51AP1	NA	NA	NA	NA	NA
10640	EXOC5	1	1	1	NA	NA
10641	NPRL2	1	1	1	NA	NA
10642	IGF2BP1	NA	NA	1	NA	NA
10643	IGF2BP3	NA	NA	1	NA	NA
10644	IGF2BP2	NA	1	1	NA	NA
10645	CAMKK2	NA	NA	NA	NA	NA
10651	MTX2	1	1	1	NA	NA
10652	YKT6	1	1	1	NA	NA
10653	SPINT2	NA	1	1	NA	NA
10654	PMVK	1	1	1	NA	NA
10655	DMRT2	NA	NA	NA	NA	NA
10656	KHDRBS3	1	1	1	NA	NA
10657	KHDRBS1	1	1	1	NA	NA
10658	CELF1	NA	NA	NA	NA	NA
10659	CELF2	1	1	1	NA	NA
10660	LBX1	NA	NA	1	NA	NA
10664	CTCF	1	1	1	NA	NA
10667	FARS2	1	1	1	NA	NA
10668	CGRRF1	NA	1	1	NA	NA
10669	CGREF1	NA	1	1	NA	NA
10670	RRAGA	1	1	1	NA	NA
10671	DCTN6	NA	NA	NA	NA	NA
10673	TNFSF13B	NA	NA	NA	NA	NA
10675	CSPG5	1	1	1	NA	NA
10678	B3GNT2	1	1	1	NA	NA
10681	GNB5	1	1	1	NA	NA
10682	EBP	1	1	1	NA	NA
10683	DLL3	1	1	1	NA	NA
1069	CETN2	1	1	1	NA	NA
10690	FUT9	1	1	1	NA	NA
10692	RRH	NA	1	1	NA	NA
10694	CCT8	1	1	1	NA	NA
10695	CNPY3	1	1	1	NA	NA
107	ADCY1	NA	1	1	NA	NA
1070	CETN3	1	1	1	NA	NA
1071	CETP	NA	NA	NA	NA	NA
10712	FAM189B	NA	NA	NA	NA	NA
10713	USP39	1	1	1	NA	NA
10714	POLD3	NA	1	1	NA	NA
10715	CERS1	NA	NA	NA	NA	NA
10716	TBR1	1	NA	1	NA	NA
10717	AP4B1	1	1	1	NA	NA
10718	NRG3	1	1	1	NA	NA
1072	CFL1	1	1	1	NA	NA
10721	POLQ	NA	NA	NA	NA	NA
10723	SLC12A7	1	NA	NA	NA	NA
10724	MGEA5	NA	NA	NA	NA	NA
10725	NFAT5	NA	NA	1	NA	NA
10726	NUDC	NA	NA	NA	NA	NA
10728	PTGES3	1	1	1	NA	NA
1073	CFL2	1	1	1	NA	NA
10730	YME1L1	1	1	1	NA	NA
10733	PLK4	NA	NA	NA	NA	NA
10735	STAG2	1	1	1	NA	NA
10736	SIX2	NA	NA	NA	NA	NA
10742	RAI2	1	1	1	NA	NA
10743	RAI1	1	1	1	NA	NA
10746	MAP3K2	1	NA	NA	NA	NA
1075	CTSC	1	1	1	NA	NA
10750	GRAP	1	1	1	NA	NA
10755	GIPC1	1	1	1	NA	NA
10762	NUP50	NA	1	1	NA	NA
10763	NES	NA	NA	NA	NA	NA
10765	KDM5B	1	1	1	NA	NA
10766	TOB2	NA	NA	1	NA	NA
10767	HBS1L	1	1	1	NA	NA
10768	AHCYL1	1	1	1	NA	NA
10769	PLK2	1	1	1	NA	NA
10771	ZMYND11	1	1	1	NA	NA
10772	SRSF10	1	1	1	NA	NA
10776	ARPP19	1	1	1	NA	NA
10777	ARPP21	NA	1	1	NA	NA
10785	WDR4	1	1	1	NA	NA
10787	NCKAP1	1	1	1	NA	NA
10791	VAMP5	NA	1	1	NA	NA
10797	MTHFD2	1	1	1	NA	NA
10799	RPP40	1	1	1	NA	NA
108	ADCY2	1	1	1	NA	NA
1080	CFTR	NA	NA	NA	NA	NA
10801	SEPT9	NA	NA	1	NA	NA
10802	SEC24A	1	1	1	NA	NA
10803	CCR9	NA	NA	NA	NA	NA
10804	GJB6	NA	NA	1	NA	NA
10809	STARD10	NA	NA	NA	NA	NA
10810	WASF3	NA	1	1	NA	NA
10813	UTP14A	NA	1	1	NA	NA
10814	CPLX2	NA	1	1	NA	NA
10815	CPLX1	NA	1	1	NA	NA
10818	FRS2	1	1	1	NA	NA
10825	NEU3	NA	1	1	NA	NA
10840	ALDH1L1	NA	1	1	NA	NA
10844	TUBGCP2	1	1	1	NA	NA
10845	CLPX	NA	NA	NA	NA	NA
10846	PDE10A	1	1	1	NA	NA
10847	SRCAP	NA	1	1	NA	NA
10848	PPP1R13L	NA	1	1	NA	NA
10855	HPSE	1	1	1	NA	NA
10856	RUVBL2	1	1	1	NA	NA
10857	PGRMC1	1	1	1	NA	NA
10858	CYP46A1	1	1	NA	NA	NA
10863	ADAM28	NA	NA	1	NA	NA
10865	ARID5A	NA	NA	NA	NA	NA
10867	TSPAN9	1	1	1	NA	NA
10868	USP20	1	NA	1	NA	NA
10869	USP19	1	1	1	NA	NA
10873	ME3	1	1	1	NA	NA
10874	NMU	NA	NA	NA	NA	NA
10875	FGL2	1	1	1	NA	NA
10882	C1QL1	1	1	1	NA	NA
10884	MRPS30	1	1	1	NA	NA
10885	WDR3	1	1	1	NA	NA
10890	RAB10	1	1	1	NA	NA
10892	MALT1	NA	NA	1	NA	NA
10897	YIF1A	1	1	1	NA	NA
10898	CPSF4	1	1	1	NA	NA
10899	JTB	NA	NA	NA	NA	NA
109	ADCY3	NA	NA	NA	NA	NA
10900	RUNDC3A	1	1	1	NA	NA
10901	DHRS4	1	1	1	NA	NA
10903	MTMR11	1	1	1	NA	NA
10904	BLCAP	1	1	1	NA	NA
10905	MAN1A2	1	1	1	NA	NA
10907	TXNL4A	1	1	1	NA	NA
10908	PNPLA6	1	1	1	NA	NA
10910	SUGT1	1	1	1	NA	NA
10912	GADD45G	NA	1	1	NA	NA
10915	TCERG1	1	1	1	NA	NA
10919	EHMT2	1	1	1	NA	NA
10920	COPS8	1	1	1	NA	NA
10922	FASTK	1	1	1	NA	NA
10923	SUB1	1	1	1	NA	NA
10924	SMPDL3A	NA	NA	1	NA	NA
10926	DBF4	NA	NA	NA	NA	NA
10927	SPIN1	1	1	1	NA	NA
10928	RALBP1	1	1	1	NA	NA
10930	APOBEC2	1	1	1	NA	NA
10933	MORF4L1	1	1	1	NA	NA
10935	PRDX3	1	1	1	NA	NA
10938	EHD1	1	1	1	NA	NA
10940	POP1	NA	1	1	NA	NA
10944	C11orf58	1	1	1	NA	NA
10946	SF3A3	1	1	1	NA	NA
10947	AP3M2	1	1	1	NA	NA
10948	STARD3	1	1	1	NA	NA
10949	HNRNPA0	1	1	1	NA	NA
10950	BTG3	NA	NA	NA	NA	NA
10951	CBX1	1	1	1	NA	NA
10952	SEC61B	1	1	1	NA	NA
10955	SERINC3	NA	NA	NA	NA	NA
10957	PNRC1	NA	1	1	NA	NA
10959	TMED2	1	1	1	NA	NA
10960	LMAN2	1	1	1	NA	NA
10962	MLLT11	1	1	1	NA	NA
10963	STIP1	1	1	1	NA	NA
10964	IFI44L	NA	1	1	NA	NA
10965	ACOT2	NA	NA	NA	NA	NA
10966	RAB40B	1	1	1	NA	NA
10969	EBNA1BP2	1	1	1	NA	NA
10970	CKAP4	NA	NA	1	NA	NA
10972	TMED10	1	1	1	NA	NA
10975	UQCR11	NA	NA	NA	NA	NA
10978	CLP1	1	1	1	NA	NA
10979	FERMT2	1	1	1	NA	NA
10980	COPS6	1	1	1	NA	NA
10981	RAB32	1	1	1	NA	NA
10982	MAPRE2	1	1	1	NA	NA
10983	CCNI	1	1	1	NA	NA
10985	GCN1	1	1	1	NA	NA
10987	COPS5	1	1	1	NA	NA
10988	METAP2	1	1	1	NA	NA
10989	IMMT	1	1	1	NA	NA
10991	SLC38A3	NA	NA	NA	NA	NA
10992	SF3B2	NA	1	1	NA	NA
10993	SDS	NA	NA	NA	NA	NA
10994	ILVBL	1	1	1	NA	NA
10999	SLC27A4	1	1	1	NA	NA
11001	SLC27A2	1	1	1	NA	NA
11007	CCDC85B	1	1	1	NA	NA
1101	CHAD	NA	NA	NA	NA	NA
11010	GLIPR1	NA	1	1	NA	NA
11011	TLK2	1	1	1	NA	NA
11015	KDELR3	1	1	1	NA	NA
11016	ATF7	1	1	1	NA	NA
11017	SNRNP27	1	1	1	NA	NA
11018	TMED1	1	1	1	NA	NA
11019	LIAS	1	1	1	NA	NA
1102	RCBTB2	1	1	1	NA	NA
11020	IFT27	1	1	1	NA	NA
11021	RAB35	1	1	1	NA	NA
11022	TDRKH	NA	1	1	NA	NA
11023	VAX1	NA	1	1	NA	NA
1103	CHAT	1	1	1	NA	NA
11031	RAB31	1	1	1	NA	NA
11033	ADAP1	NA	1	1	NA	NA
11036	GTF2A1L	NA	NA	NA	NA	NA
11037	STON1	NA	NA	NA	NA	NA
1104	RCC1	1	1	1	NA	NA
11040	PIM2	NA	1	1	NA	NA
11045	UPK1A	NA	NA	NA	NA	NA
11046	SLC35D2	NA	NA	NA	NA	NA
11047	ADRM1	1	1	1	NA	NA
1105	CHD1	NA	NA	1	NA	NA
11051	NUDT21	1	1	1	NA	NA
11052	CPSF6	NA	NA	NA	NA	NA
11054	OGFR	1	1	1	NA	NA
11056	DDX52	NA	NA	NA	NA	NA
11057	ABHD2	1	1	1	NA	NA
11059	WWP1	NA	NA	NA	NA	NA
1106	CHD2	1	1	1	NA	NA
11060	WWP2	1	1	1	NA	NA
11061	CNMD	1	1	1	NA	NA
11062	DUS4L	1	1	1	NA	NA
11065	UBE2C	1	1	1	NA	NA
11066	SNRNP35	1	1	1	NA	NA
11068	CYB561D2	NA	NA	NA	NA	NA
11069	RAPGEF4	NA	1	1	NA	NA
11070	TMEM115	1	1	1	NA	NA
11072	DUSP14	NA	NA	NA	NA	NA
11073	TOPBP1	1	1	1	NA	NA
11075	STMN2	1	1	1	NA	NA
11076	TPPP	NA	NA	NA	NA	NA
11077	HSF2BP	NA	NA	NA	NA	NA
11079	RER1	1	1	1	NA	NA
11080	DNAJB4	1	1	1	NA	NA
11082	ESM1	NA	NA	NA	NA	NA
11091	WDR5	1	1	1	NA	NA
11094	CACFD1	1	1	1	NA	NA
11095	ADAMTS8	NA	NA	NA	NA	NA
11098	PRSS23	1	1	1	NA	NA
11099	PTPN21	1	1	1	NA	NA
11100	HNRNPUL1	1	1	1	NA	NA
11101	ATE1	1	NA	NA	NA	NA
11102	RPP14	1	1	1	NA	NA
11103	KRR1	1	1	1	NA	NA
11104	KATNA1	1	1	1	NA	NA
11105	PRDM7	NA	1	1	NA	NA
11108	PRDM4	NA	1	1	NA	NA
1111	CHEK1	1	1	1	NA	NA
11112	HIBADH	1	1	1	NA	NA
11113	CIT	NA	1	1	NA	NA
11116	FGFR1OP	NA	1	1	NA	NA
1112	FOXN3	1	1	1	NA	NA
11122	PTPRT	NA	1	1	NA	NA
11123	RCAN3	1	1	1	NA	NA
11124	FAF1	1	1	1	NA	NA
11127	KIF3A	1	1	1	NA	NA
11128	POLR3A	NA	NA	NA	NA	NA
11133	KPTN	NA	NA	NA	NA	NA
11136	SLC7A9	NA	NA	NA	NA	NA
11137	PWP1	1	1	1	NA	NA
11138	TBC1D8	NA	NA	NA	NA	NA
11140	CDC37	1	1	1	NA	NA
11141	IL1RAPL1	1	1	1	NA	NA
11142	PKIG	1	1	1	NA	NA
11143	KAT7	NA	1	1	NA	NA
11144	DMC1	NA	1	1	NA	NA
11145	PLA2G16	NA	NA	NA	NA	NA
11146	GLMN	1	1	1	NA	NA
11149	BVES	NA	NA	1	NA	NA
11151	CORO1A	1	1	1	NA	NA
11152	WDR45	1	1	1	NA	NA
11153	FICD	1	1	1	NA	NA
11154	AP4S1	1	1	1	NA	NA
11156	PTP4A3	NA	1	1	NA	NA
11157	LSM6	1	1	1	NA	NA
11160	ERLIN2	1	1	1	NA	NA
11161	C14orf1	NA	NA	NA	NA	NA
11163	NUDT4	1	1	1	NA	NA
11164	NUDT5	1	1	1	NA	NA
11165	NUDT3	NA	NA	NA	NA	NA
11166	SOX21	NA	NA	NA	NA	NA
11167	FSTL1	1	1	1	NA	NA
11169	WDHD1	NA	NA	1	NA	NA
11170	FAM107A	1	1	1	NA	NA
11171	STRAP	1	1	1	NA	NA
11176	BAZ2A	NA	NA	1	NA	NA
11177	BAZ1A	NA	NA	NA	NA	NA
11178	LZTS1	1	1	1	NA	NA
11179	ZNF277	1	1	1	NA	NA
11180	WDR6	NA	1	NA	NA	NA
11182	SLC2A6	NA	1	1	NA	NA
11183	MAP4K5	NA	1	1	NA	NA
11186	RASSF1	NA	1	1	NA	NA
11187	PKP3	NA	1	1	NA	NA
11188	NISCH	NA	1	1	NA	NA
11189	CELF3	1	1	1	NA	NA
1119	CHKA	1	1	1	NA	NA
11193	WBP4	NA	1	1	NA	NA
11194	ABCB8	1	1	1	NA	NA
11196	SEC23IP	1	1	1	NA	NA
11198	SUPT16H	1	1	1	NA	NA
112	ADCY6	1	1	1	NA	NA
11211	FZD10	1	1	1	NA	NA
11212	PLPBP	1	1	1	NA	NA
11214	AKAP13	NA	1	1	NA	NA
11215	AKAP11	NA	1	1	NA	NA
11216	AKAP10	1	1	1	NA	NA
11218	DDX20	NA	1	1	NA	NA
11221	DUSP10	1	1	1	NA	NA
11224	RPL35	1	1	1	NA	NA
11226	GALNT6	1	1	1	NA	NA
11227	GALNT5	1	1	1	NA	NA
11228	RASSF8	1	1	1	NA	NA
11231	SEC63	1	1	1	NA	NA
11232	POLG2	NA	NA	NA	NA	NA
11234	HPS5	1	1	1	NA	NA
11235	PDCD10	1	1	1	NA	NA
11236	RNF139	1	1	1	NA	NA
11237	RNF24	1	1	1	NA	NA
11238	CA5B	1	1	1	NA	NA
112398	EGLN2	NA	NA	NA	NA	NA
112399	EGLN3	1	1	1	NA	NA
1124	CHN2	1	1	1	NA	NA
11240	PADI2	NA	1	1	NA	NA
11243	PMF1	NA	1	1	NA	NA
11244	ZHX1	NA	NA	NA	NA	NA
11245	GPR176	NA	NA	1	NA	NA
11247	NXPH4	NA	1	1	NA	NA
112476	PRRT2	NA	1	1	NA	NA
112479	ERI2	NA	NA	NA	NA	NA
11248	NXPH3	NA	1	1	NA	NA
112483	SAT2	1	NA	1	NA	NA
112487	DTD2	1	1	1	NA	NA
11249	NXPH2	1	1	1	NA	NA
112495	GTF3C6	NA	1	1	NA	NA
11250	GPR45	1	1	1	NA	NA
11253	MAN1B1	1	1	1	NA	NA
11255	HRH3	1	NA	1	NA	NA
112574	SNX18	1	1	1	NA	NA
11259	FILIP1L	1	1	1	NA	NA
11260	XPOT	1	1	1	NA	NA
112609	MRAP2	1	1	1	NA	NA
11261	CHP1	1	1	1	NA	NA
112616	CMTM7	1	1	NA	NA	NA
11264	PXMP4	1	1	1	NA	NA
11267	SNF8	1	1	1	NA	NA
11269	DDX19B	1	1	1	NA	NA
11270	NRM	NA	1	1	NA	NA
112714	TUBA3E	NA	1	1	NA	NA
112724	RDH13	1	1	1	NA	NA
11273	ATXN2L	1	1	1	NA	NA
11274	USP18	NA	NA	1	NA	NA
11275	KLHL2	1	1	1	NA	NA
112752	IFT43	NA	NA	NA	NA	NA
112755	STX1B	1	1	1	NA	NA
11276	SYNRG	NA	NA	NA	NA	NA
112770	GLMP	1	1	1	NA	NA
11278	KLF12	NA	1	1	NA	NA
11279	KLF8	1	1	1	NA	NA
112812	FDX1L	1	1	1	NA	NA
112817	HOGA1	1	NA	1	NA	NA
11282	MGAT4B	NA	NA	1	NA	NA
11284	PNKP	1	1	1	NA	NA
112849	L3HYPDH	NA	NA	NA	NA	NA
11285	B4GALT7	1	1	1	NA	NA
112858	TP53RK	1	1	1	NA	NA
112869	SGF29	1	1	1	NA	NA
112885	PHF21B	NA	1	1	NA	NA
1129	CHRM2	1	NA	1	NA	NA
112936	VPS26B	1	1	1	NA	NA
112939	NACC1	NA	NA	NA	NA	NA
112942	CFAP36	NA	1	1	NA	NA
112950	MED8	1	1	1	NA	NA
112970	KTI12	1	1	1	NA	NA
113	ADCY7	1	1	1	NA	NA
1130	LYST	NA	NA	NA	NA	NA
113000	RPUSD1	1	1	1	NA	NA
113026	PLCD3	NA	NA	NA	NA	NA
11309	SLCO2B1	NA	1	1	NA	NA
1131	CHRM3	1	1	1	NA	NA
11311	VPS45	1	1	1	NA	NA
11313	LYPLA2	1	1	1	NA	NA
11315	PARK7	1	1	1	NA	NA
11316	COPE	1	1	1	NA	NA
113174	SAAL1	1	1	1	NA	NA
113179	ADAT3	1	NA	1	NA	NA
11318	GPR182	1	1	1	NA	NA
113189	CHST14	1	1	1	NA	NA
11319	ECD	NA	1	1	NA	NA
1132	CHRM4	NA	NA	NA	NA	NA
11320	MGAT4A	NA	NA	NA	NA	NA
113201	CASC4	1	1	1	NA	NA
11321	GPN1	1	1	1	NA	NA
113235	SLC46A1	NA	1	1	NA	NA
113246	C12orf57	1	1	1	NA	NA
11325	DDX42	1	1	1	NA	NA
113251	LARP4	1	1	1	NA	NA
113263	GLCCI1	NA	1	1	NA	NA
11328	FKBP9	NA	NA	NA	NA	NA
11329	STK38	1	1	1	NA	NA
1133	CHRM5	1	1	1	NA	NA
11330	CTRC	NA	NA	NA	NA	NA
11331	PHB2	1	1	1	NA	NA
11332	ACOT7	1	1	1	NA	NA
11333	PDAP1	1	1	1	NA	NA
11334	TUSC2	1	1	1	NA	NA
11336	EXOC3	1	1	1	NA	NA
11337	GABARAP	1	1	1	NA	NA
11338	U2AF2	1	1	1	NA	NA
11339	OIP5	NA	1	NA	NA	NA
1134	CHRNA1	NA	1	NA	NA	NA
11340	EXOSC8	1	1	1	NA	NA
113419	TEX261	1	1	1	NA	NA
11342	RNF13	NA	NA	NA	NA	NA
11343	MGLL	1	1	1	NA	NA
11344	TWF2	NA	NA	NA	NA	NA
113444	SMIM12	NA	NA	NA	NA	NA
11345	GABARAPL2	1	1	1	NA	NA
11346	SYNPO	NA	NA	NA	NA	NA
1135	CHRNA2	1	1	1	NA	NA
1136	CHRNA3	NA	NA	1	NA	NA
113612	CYP2U1	NA	NA	NA	NA	NA
113655	MFSD3	1	1	1	NA	NA
113675	SDSL	1	1	1	NA	NA
1137	CHRNA4	1	1	1	NA	NA
113746	ODF3	NA	NA	1	NA	NA
1138	CHRNA5	NA	1	1	NA	NA
113802	HENMT1	NA	NA	1	NA	NA
113828	FAM83F	NA	NA	NA	NA	NA
113829	SLC35A4	1	1	1	NA	NA
113878	DTX2	NA	NA	1	NA	NA
1139	CHRNA7	1	NA	1	NA	NA
114	ADCY8	NA	1	1	NA	NA
1140	CHRNB1	NA	NA	NA	NA	NA
114034	TOE1	1	1	1	NA	NA
114049	BUD23	1	1	1	NA	NA
114088	TRIM9	1	1	1	NA	NA
114112	TXNRD3	1	1	1	NA	NA
114131	UCN3	NA	NA	NA	NA	NA
114134	SLC2A13	1	1	1	NA	NA
1142	CHRNB3	1	1	1	NA	NA
114294	LACTB	NA	NA	1	NA	NA
114299	PALM2	1	1	1	NA	NA
1143	CHRNB4	1	NA	1	NA	NA
114327	EFHC1	NA	NA	NA	NA	NA
114569	MAL2	NA	NA	NA	NA	NA
1147	CHUK	1	1	1	NA	NA
114757	CYGB	1	1	1	NA	NA
114770	PGLYRP2	NA	NA	NA	NA	NA
114781	BTBD9	1	1	1	NA	NA
114784	CSMD2	1	NA	NA	NA	NA
114785	MBD6	1	1	1	NA	NA
114786	XKR4	NA	NA	NA	NA	NA
114787	GPRIN1	NA	1	1	NA	NA
114789	SLC25A25	1	1	1	NA	NA
114790	STK11IP	1	1	1	NA	NA
114791	TUBGCP5	NA	NA	NA	NA	NA
114792	KLHL32	1	1	1	NA	NA
114793	FMNL2	1	1	1	NA	NA
114794	ELFN2	1	NA	NA	NA	NA
114795	TMEM132B	1	1	1	NA	NA
114798	SLITRK1	1	1	1	NA	NA
114800	CCDC85A	1	1	1	NA	NA
114801	TMEM200A	1	1	1	NA	NA
114803	MYSM1	1	1	1	NA	NA
114804	RNF157	1	1	1	NA	NA
114805	GALNT13	NA	NA	NA	NA	NA
114815	SORCS1	1	1	1	NA	NA
114818	KLHL29	1	1	1	NA	NA
114822	RHPN1	NA	NA	NA	NA	NA
114823	LENG8	1	1	1	NA	NA
114825	PWWP2A	NA	1	1	NA	NA
114826	SMYD4	NA	1	1	NA	NA
114879	OSBPL5	1	1	1	NA	NA
114880	OSBPL6	1	1	1	NA	NA
114882	OSBPL8	NA	NA	NA	NA	NA
114883	OSBPL9	1	1	1	NA	NA
114884	OSBPL10	NA	1	1	NA	NA
114885	OSBPL11	1	NA	1	NA	NA
114897	C1QTNF1	NA	NA	NA	NA	NA
114898	C1QTNF2	NA	NA	NA	NA	NA
114900	C1QTNF4	NA	1	NA	NA	NA
114902	C1QTNF5	NA	NA	NA	NA	NA
114904	C1QTNF6	1	1	1	NA	NA
114905	C1QTNF7	NA	NA	NA	NA	NA
114907	FBXO32	NA	1	1	NA	NA
114926	SMIM19	1	1	1	NA	NA
114971	PTPMT1	1	1	1	NA	NA
114987	WDR31	1	NA	1	NA	NA
114990	VASN	NA	NA	1	NA	NA
114991	ZNF618	NA	NA	NA	NA	NA
115	ADCY9	1	1	1	NA	NA
115024	NT5C3B	NA	NA	NA	NA	NA
115098	CCDC124	1	1	1	NA	NA
115106	HAUS1	NA	NA	NA	NA	NA
1152	CKB	1	1	1	NA	NA
115207	KCTD12	1	1	1	NA	NA
115265	DDIT4L	NA	NA	NA	NA	NA
115286	SLC25A26	1	NA	1	NA	NA
115330	GPR146	1	1	1	NA	NA
115353	LRRC42	1	1	1	NA	NA
1154	CISH	NA	NA	NA	NA	NA
115426	UHRF2	NA	NA	NA	NA	NA
115548	FCHO2	NA	NA	1	NA	NA
115557	ARHGEF25	1	1	1	NA	NA
115572	FAM46B	NA	1	1	NA	NA
115704	EVI5L	1	NA	1	NA	NA
115708	TRMT61A	1	1	1	NA	NA
115727	RASGRP4	1	1	1	NA	NA
115749	C12orf56	NA	NA	NA	NA	NA
115752	DIS3L	NA	1	1	NA	NA
115761	ARL11	NA	NA	NA	NA	NA
1158	CKM	NA	NA	NA	NA	NA
115817	DHRS1	1	1	1	NA	NA
115825	WDFY2	1	1	1	NA	NA
115827	RAB3C	1	1	1	NA	NA
115861	NXNL1	NA	NA	NA	NA	NA
1159	CKMT1B	1	1	1	NA	NA
115908	CTHRC1	1	1	1	NA	NA
115939	TSR3	1	1	1	NA	NA
115948	CCDC151	NA	NA	1	NA	NA
115950	ZNF653	NA	1	1	NA	NA
115992	RNF166	NA	NA	NA	NA	NA
116	ADCYAP1	1	1	1	NA	NA
1160	CKMT2	1	1	1	NA	NA
116028	RMI2	NA	NA	NA	NA	NA
116039	OSR2	NA	NA	NA	NA	NA
116064	LRRC58	1	1	1	NA	NA
116068	LYSMD3	1	1	1	NA	NA
1161	ERCC8	1	1	1	NA	NA
116113	FOXP4	1	NA	NA	NA	NA
116135	LRRC3B	1	NA	NA	NA	NA
116138	KLHDC3	1	1	1	NA	NA
116143	WDR92	1	1	1	NA	NA
116150	NUS1	1	1	1	NA	NA
116154	PHACTR3	1	1	1	NA	NA
116159	CYYR1	1	NA	1	NA	NA
116224	FAM122A	NA	NA	NA	NA	NA
116225	ZMYND19	1	1	1	NA	NA
116236	ABHD15	NA	1	1	NA	NA
116238	TLCD1	1	1	1	NA	NA
116254	GINM1	NA	NA	NA	NA	NA
1163	CKS1B	NA	1	1	NA	NA
116328	C8orf34	1	1	1	NA	NA
116362	RBP7	NA	NA	1	NA	NA
116372	LYPD1	NA	NA	NA	NA	NA
116379	IL22RA2	NA	NA	NA	NA	NA
1164	CKS2	1	1	1	NA	NA
116442	RAB39B	1	1	1	NA	NA
116443	GRIN3A	NA	1	NA	NA	NA
116448	OLIG1	1	1	1	NA	NA
116449	CLNK	NA	NA	NA	NA	NA
116461	TSEN15	1	1	1	NA	NA
116541	MRPL54	NA	NA	NA	NA	NA
116729	PPP1R27	NA	1	1	NA	NA
116835	HSPA12B	NA	NA	NA	NA	NA
116966	WDR17	1	NA	1	NA	NA
116983	ACAP3	1	1	1	NA	NA
116985	ARAP1	NA	1	1	NA	NA
116986	AGAP2	1	NA	1	NA	NA
116987	AGAP1	1	1	1	NA	NA
116988	AGAP3	NA	NA	NA	NA	NA
117	ADCYAP1R1	1	1	1	NA	NA
117143	TADA1	1	1	1	NA	NA
117145	THEM4	1	1	1	NA	NA
117154	DACH2	1	1	1	NA	NA
117177	RAB3IP	1	1	1	NA	NA
117178	SSX2IP	1	NA	NA	NA	NA
117246	FTSJ3	1	1	1	NA	NA
117247	SLC16A10	1	1	1	NA	NA
117248	GALNT15	NA	NA	NA	NA	NA
117289	TAGAP	1	1	1	NA	NA
1173	AP2M1	1	1	1	NA	NA
1174	AP1S1	1	1	1	NA	NA
1175	AP2S1	1	1	1	NA	NA
117532	TMC2	1	NA	1	NA	NA
117579	RLN3	1	1	1	NA	NA
117581	TWIST2	NA	NA	NA	NA	NA
117584	RFFL	NA	1	1	NA	NA
1176	AP3S1	NA	NA	NA	NA	NA
118	ADD1	1	1	1	NA	NA
1181	CLCN2	1	1	1	NA	NA
1182	CLCN3	1	1	1	NA	NA
1183	CLCN4	1	1	1	NA	NA
1184	CLCN5	1	1	1	NA	NA
118426	BORCS5	1	1	1	NA	NA
118429	ANTXR2	1	1	1	NA	NA
118460	EXOSC6	1	1	1	NA	NA
118472	ZNF511	NA	1	1	NA	NA
118490	MSS51	NA	NA	NA	NA	NA
1185	CLCN6	NA	NA	NA	NA	NA
1186	CLCN7	1	1	1	NA	NA
118672	PSTK	NA	NA	NA	NA	NA
118738	ZNF488	NA	NA	NA	NA	NA
118788	PIK3AP1	NA	NA	NA	NA	NA
118812	MORN4	1	1	1	NA	NA
118813	ZFYVE27	1	NA	1	NA	NA
118881	COMTD1	1	1	1	NA	NA
118924	FRA10AC1	1	1	1	NA	NA
118932	ANKRD22	NA	NA	NA	NA	NA
[truncated: 10,171 more rows]

## Sheet: S6
Table S6. Meta analysis using Fisher's method of positive selection across eleven phylogenetic rodent branches on which lifespan was reduced considerably.
From Sahm et al, PLoS Genet. 2018 Mar; 14(3): e1007272.
NCBI human gene ID	NCBI human gene symbol	Branch 1	Branch 2	Branch 3	Branch 4	Branch 5	Branch 6	Branch 7	Branch 8	Branch 9	Branch 10	Branch 11	Combined p-value	Combined FDR
3708	ITPR1	NA	NA	0	NA	NA	NA	NA	NA	NA	NA	NA	0	0
4624	MYH6	NA	NA	0	NA	NA	NA	NA	0	NA	1	NA	0	0
143503	OR51E1	NA	NA	0	NA	NA	NA	NA	NA	NA	NA	NA	0	0
3993	LLGL2	NA	0	NA	NA	NA	NA	NA	NA	NA	NA	NA	0	0
287	ANK2	NA	NA	0	NA	NA	NA	NA	NA	NA	NA	NA	0	0
10347	ABCA7	NA	NA	0	NA	NA	NA	NA	NA	NA	NA	NA	0	0
23025	UNC13A	NA	NA	0	NA	NA	NA	NA	NA	NA	NA	NA	0	0
6332	SCN7A	NA	NA	NA	NA	NA	NA	NA	0	NA	NA	NA	0	0
7170	TPM3	NA	NA	NA	NA	NA	NA	NA	5.551e-16	NA	NA	NA	5.551e-16	5.01255e-14
2263	FGFR2	NA	1	NA	NA	NA	NA	NA	5.551e-16	NA	NA	NA	5.551e-16	5.01255e-14
29993	PACSIN1	NA	NA	4.163e-14	NA	NA	NA	NA	NA	NA	NA	NA	4.163e-14	3.41744e-12
5526	PPP2R5B	NA	NA	NA	NA	7.032e-11	NA	NA	NA	NA	NA	NA	7.032e-11	5.29158e-09
492	ATP2B3	NA	NA	2.387e-10	NA	NA	NA	NA	NA	NA	NA	NA	2.387e-10	1.65805e-08
10381	TUBB3	NA	NA	NA	NA	NA	NA	NA	2.575e-10	NA	NA	NA	2.575e-10	1.66087e-08
9513	FXR2	NA	NA	NA	NA	NA	NA	NA	3.461e-10	NA	NA	NA	3.461e-10	2.08352e-08
4854	NOTCH3	NA	NA	NA	NA	NA	NA	1.878e-08	NA	NA	NA	NA	1.878e-08	1.0599e-06
2651	GCNT2	NA	0.004943	3.041e-07	NA	NA	NA	NA	NA	NA	NA	NA	3.2041e-08	1.70194e-06
5604	MAP2K1	NA	NA	NA	NA	NA	NA	NA	3.876e-08	NA	NA	NA	3.876e-08	1.94446e-06
2707	GJB3	NA	NA	NA	NA	NA	NA	NA	6.813e-07	NA	NA	NA	6.813e-07	3.23797e-05
4318	MMP9	NA	NA	NA	NA	NA	NA	NA	8.078e-07	NA	NA	NA	8.078e-07	3.64722e-05
55603	FAM46A	NA	NA	NA	NA	NA	NA	NA	9.95e-07	NA	NA	NA	9.95e-07	4.2785e-05
9708	PCDHGA8	NA	1.348e-06	NA	NA	NA	NA	NA	NA	NA	NA	NA	1.348e-06	5.53293e-05
1613	DAPK3	NA	NA	NA	NA	NA	NA	NA	NA	NA	NA	2.323e-06	2.323e-06	9.1203e-05
54600	UGT1A9	NA	NA	0.0001462	NA	NA	NA	NA	0.001586	NA	NA	NA	3.77422e-06	0.000142005
286128	ZFP41	NA	0.001658	NA	NA	NA	NA	NA	0.01181	0.001658	NA	NA	5.41862e-06	0.000195721
28234	SLCO1B3	NA	NA	NA	NA	NA	NA	NA	6.735e-06	NA	NA	NA	6.735e-06	0.000233912
7755	ZNF205	NA	8.461e-05	NA	NA	NA	NA	NA	0.008708	NA	NA	NA	1.11409e-05	0.000372601
10611	PDLIM5	NA	NA	NA	NA	NA	NA	NA	2.033e-05	NA	NA	NA	2.033e-05	0.000655642
325	APCS	NA	0.0001744	NA	NA	NA	NA	0.008535	NA	NA	NA	NA	2.14609e-05	0.000668247
54627	MAP10	NA	2.427e-05	NA	NA	NA	NA	NA	NA	NA	NA	NA	2.427e-05	0.000730527
2867	FFAR2	NA	NA	NA	NA	NA	NA	NA	NA	NA	NA	2.584e-05	2.584e-05	0.000752694
127534	GJB4	NA	NA	2.621e-06	NA	NA	NA	NA	0.8921	NA	NA	NA	3.26555e-05	0.0009031
2358	FPR2	NA	NA	NA	NA	NA	NA	0.001704	0.001397	NA	NA	NA	3.32035e-05	0.0009031
56155	TEX14	NA	NA	NA	NA	NA	NA	NA	3.40037e-05	NA	NA	NA	3.40037e-05	0.0009031
3852	KRT5	NA	NA	4.631e-05	NA	NA	NA	NA	NA	NA	NA	NA	4.631e-05	0.0011948
51147	ING4	NA	NA	NA	NA	NA	NA	NA	6.33e-05	NA	NA	NA	6.33e-05	0.00158778
23112	TNRC6B	NA	NA	NA	NA	NA	NA	NA	8.00124e-05	NA	NA	NA	8.00124e-05	0.00195274
56105	PCDHGA11	NA	NA	NA	NA	NA	NA	NA	9.067e-05	NA	NA	NA	9.067e-05	0.00215461
85363	TRIM5	NA	NA	NA	NA	NA	NA	NA	9.976e-05	NA	NA	NA	9.976e-05	0.00224063
912	CD1D	NA	NA	1	NA	NA	NA	NA	0.0001011	NA	NA	NA	0.0001011	0.00224063
6376	CX3CL1	NA	NA	0.251	NA	NA	NA	3.182e-05	NA	NA	NA	NA	0.000101734	0.00224063
1674	DES	NA	NA	NA	NA	0.0001075	NA	NA	NA	NA	NA	NA	0.0001075	0.00227405
269	AMHR2	NA	0.0009387	NA	NA	NA	NA	NA	NA	NA	NA	0.009105	0.000108288	0.00227405
1580	CYP4B1	NA	NA	NA	NA	NA	NA	NA	NA	0.003181	0.002764	NA	0.000111149	0.00228108
55601	DDX60	NA	NA	NA	NA	NA	NA	2.751e-05	0.3646	NA	NA	1	0.000125476	0.00251789
390151	OR8H2	NA	0.0001306	NA	NA	NA	NA	NA	NA	NA	NA	NA	0.0001306	0.00256373
334	APLP2	0.000138	NA	NA	NA	NA	NA	NA	NA	NA	NA	NA	0.000138	0.00265136
401565	FAM166A	NA	0.0001596	1	NA	NA	NA	NA	NA	NA	NA	NA	0.0001596	0.00295594
23119	HIC2	NA	NA	0.0001604	NA	NA	NA	1	NA	NA	NA	NA	0.0001604	0.00295594
1292	COL6A2	NA	NA	NA	NA	NA	NA	0.0001714	NA	NA	NA	NA	0.0001714	0.00309548
6522	SLC4A2	NA	NA	NA	NA	NA	NA	NA	NA	NA	NA	0.000183959	0.000183959	0.00320739
348980	HCN1	NA	NA	0.0001847	NA	NA	NA	NA	NA	NA	NA	NA	0.0001847	0.00320739
201799	TMEM154	NA	NA	0.000202346	NA	NA	NA	NA	NA	NA	NA	NA	0.000202346	0.00344751
2244	FGB	NA	0.0002836	NA	NA	NA	NA	NA	NA	NA	NA	NA	0.0002836	0.00474242
3290	HSD11B1	NA	NA	NA	NA	NA	NA	NA	NA	NA	0.0003334	NA	0.0003334	0.00547382
883	CCBL1	NA	NA	NA	0.0003718	NA	NA	NA	NA	NA	NA	NA	0.0003718	0.00599528
51473	DCDC2	NA	NA	NA	NA	NA	NA	0.0004422	NA	NA	NA	NA	0.0004422	0.00693988
5066	PAM	NA	NA	0.1833	NA	NA	NA	NA	NA	NA	NA	0.0002204	0.000449107	0.00693988
9356	SLC22A6	NA	NA	0.4982	8.195e-05	NA	NA	NA	NA	NA	NA	NA	0.000453436	0.00693988
10455	ECI2	NA	NA	NA	NA	NA	NA	NA	NA	NA	NA	0.0005126	0.0005126	0.00760148
6542	SLC7A2	NA	NA	NA	0.0005135	NA	NA	NA	NA	NA	NA	NA	0.0005135	0.00760148
343263	MYBPHL	NA	0.0005514	NA	NA	NA	NA	NA	NA	NA	NA	NA	0.0005514	0.00803087
2053	EPHX2	NA	NA	1	NA	NA	NA	0.0005875	1	NA	NA	NA	0.0005875	0.00834372
9341	VAMP3	NA	NA	NA	NA	NA	NA	NA	NA	NA	NA	0.0005937	0.0005937	0.00834372
57467	HHATL	NA	NA	NA	NA	NA	NA	NA	NA	0.0006006	NA	NA	0.0006006	0.00834372
9227	LRAT	NA	NA	NA	NA	NA	NA	NA	0.0006197	NA	NA	NA	0.0006197	0.00847862
55916	NXT2	NA	0.0006526	NA	NA	NA	NA	NA	NA	NA	NA	NA	0.0006526	0.00879549
51337	THEM6	NA	NA	NA	NA	NA	NA	NA	NA	NA	NA	0.0007052	0.0007052	0.00936464
7295	TXN	NA	NA	NA	0.006976	NA	NA	NA	NA	0.009954	NA	NA	0.000734323	0.00961005
163590	TOR1AIP2	NA	NA	NA	0.0007792	NA	NA	NA	NA	NA	NA	NA	0.0007792	0.0100517
6490	PMEL	NA	NA	NA	NA	NA	NA	NA	NA	NA	NA	0.0008313	0.0008313	0.0105727
7018	TF	NA	NA	NA	NA	NA	0.0008554	NA	NA	NA	NA	NA	0.0008554	0.0107281
4134	MAP4	NA	NA	0.0009237	1	NA	NA	NA	NA	NA	NA	NA	0.0009237	0.011426
58	ACTA1	NA	0.0009581	NA	NA	NA	NA	NA	NA	NA	NA	NA	0.0009581	0.0116241
3579	CXCR2	NA	NA	NA	NA	NA	NA	NA	NA	NA	NA	0.000978	0.000978	0.0116241
7385	UQCRC2	NA	0.000838	0.4282	NA	NA	NA	NA	NA	0.03612	NA	NA	0.000979527	0.0116241
6456	SH3GL2	NA	NA	NA	NA	NA	NA	NA	0.0009912	NA	NA	NA	0.0009912	0.0116241
29097	CNIH4	NA	NA	0.00101919	NA	NA	NA	NA	NA	NA	NA	NA	0.00101919	0.0117991
6565	SLC15A2	0.001136	NA	NA	NA	NA	NA	NA	NA	NA	NA	NA	0.001136	0.0129849
283383	GPR133	NA	NA	NA	NA	NA	NA	NA	0.001184	NA	NA	NA	0.001184	0.0133644
3920	LAMP2	NA	0.0352	NA	NA	1	0.7627	NA	NA	NA	NA	0.0006913	0.00132217	0.01472
4061	LY6E	NA	NA	0.001341	NA	NA	NA	NA	1	NA	NA	NA	0.001341	0.01472
113235	SLC46A1	NA	NA	NA	NA	NA	NA	NA	NA	NA	NA	0.001353	0.001353	0.01472
55783	CMTR2	NA	NA	NA	NA	NA	NA	0.001557	NA	NA	NA	NA	0.001557	0.0167377
344018	FIGLA	NA	NA	NA	NA	0.001641	NA	NA	NA	NA	NA	NA	0.001641	0.0173145
55119	PRPF38B	NA	NA	NA	NA	NA	NA	NA	NA	NA	NA	0.001649	0.001649	0.0173145
6492	SIM1	NA	NA	NA	NA	NA	NA	NA	NA	NA	NA	0.00169	0.00169	0.017541
132	ADK	NA	0.001755	NA	NA	NA	NA	NA	NA	NA	NA	NA	0.001755	0.0180087
256309	CCDC110	NA	0.001797	NA	NA	NA	NA	NA	1	NA	NA	NA	0.001797	0.0182325
7957	EPM2A	NA	0.001919	NA	NA	NA	NA	NA	NA	NA	NA	NA	0.001919	0.019254
7784	ZP3	NA	0.001954	NA	NA	NA	NA	NA	NA	NA	NA	1	0.001954	0.0193897
57707	TLDC1	NA	0.001976	NA	NA	NA	NA	NA	NA	NA	NA	NA	0.001976	0.0193949
23581	CASP14	0.02514	NA	NA	NA	NA	NA	NA	NA	0.008932	NA	NA	0.00211109	0.020498
388646	GBP7	NA	NA	NA	NA	0.01237	0.01865	NA	NA	NA	NA	NA	0.00216268	0.0207755
64766	S100PBP	NA	NA	NA	NA	NA	NA	0.002306	NA	NA	NA	NA	0.002306	0.0219191
55207	ARL8B	NA	NA	NA	NA	NA	NA	0.002537	NA	NA	NA	NA	0.002537	0.0238637
7033	TFF3	NA	NA	NA	NA	NA	NA	0.002722	NA	NA	NA	NA	0.002722	0.0250997
54536	EXOC6	NA	NA	NA	NA	NA	NA	NA	0.002724	NA	NA	NA	0.002724	0.0250997
735	C9	NA	NA	NA	0.005832	NA	NA	NA	NA	NA	0.052	NA	0.00275998	0.0251743
51280	GOLM1	NA	NA	NA	NA	NA	NA	0.002795	NA	NA	NA	NA	0.002795	0.025197
177	AGER	NA	NA	NA	NA	NA	NA	0.01572	0.01975	NA	NA	NA	0.00281827	0.025197
2595	GANC	NA	0.002967	NA	NA	NA	NA	NA	0.2174	NA	NA	0.07304	0.00285471	0.0252426
8226	HDHD1	NA	NA	NA	NA	NA	NA	NA	NA	NA	NA	0.002893	0.002893	0.0252426
80045	GPR157	NA	NA	NA	NA	NA	NA	0.002933	NA	NA	NA	NA	0.002933	0.0252426
121268	RHEBL1	NA	NA	NA	NA	NA	NA	NA	0.002985	NA	NA	NA	0.002985	0.0252426
2864	FFAR1	NA	NA	NA	NA	NA	NA	0.002996	NA	NA	NA	NA	0.002996	0.0252426
168620	BHLHA15	NA	0.003014	NA	NA	NA	NA	NA	NA	NA	NA	NA	0.003014	0.0252426
3075	CFH	NA	NA	NA	NA	NA	NA	0.003024	NA	NA	NA	NA	0.003024	0.0252426
1521	CTSW	NA	NA	NA	NA	NA	NA	0.003047	NA	NA	NA	NA	0.003047	0.0252426
219736	STOX1	0.005689	NA	NA	NA	NA	NA	NA	0.2675	NA	0.03407	NA	0.00308744	0.0253451
220134	SKA1	NA	NA	NA	NA	NA	NA	0.003168	NA	NA	NA	NA	0.003168	0.0257721
54949	SDHAF2	0.01267	0.005222	0.2671	0.5497	NA	NA	NA	NA	NA	NA	NA	0.00325829	0.0262699
255743	NPNT	NA	NA	NA	NA	NA	NA	NA	0.003322	NA	NA	NA	0.003322	0.0264326
606495	CYB5RL	NA	0.003337	NA	NA	NA	NA	NA	NA	NA	NA	NA	0.003337	0.0264326
641700	ECSCR	NA	0.0207616	NA	NA	NA	NA	NA	NA	0.0207598	NA	NA	0.00377105	0.0296109
80723	SLC35G2	NA	0.004115	NA	NA	NA	NA	NA	NA	NA	NA	NA	0.004115	0.0320331
92856	IMP4	NA	0.004174	NA	NA	NA	NA	NA	NA	NA	NA	NA	0.004174	0.0322147
8647	ABCB11	NA	NA	NA	NA	NA	NA	0.004271	NA	NA	NA	NA	0.004271	0.0324184
1528	CYB5A	NA	NA	NA	NA	NA	0.00428	NA	NA	NA	NA	NA	0.00428	0.0324184
285855	RPL7L1	1	NA	NA	NA	NA	NA	NA	NA	0.004334	NA	NA	0.004334	0.0324184
165904	XIRP1	NA	NA	NA	NA	NA	NA	NA	0.004344	NA	NA	NA	0.004344	0.0324184
967	CD63	NA	NA	NA	NA	NA	NA	NA	NA	0.004422	NA	NA	0.004422	0.03273
27351	DESI1	0.004581	NA	NA	NA	NA	NA	NA	NA	NA	NA	NA	0.004581	0.0336312
79989	TTC26	NA	NA	0.0708	NA	NA	NA	NA	0.007841	NA	NA	NA	0.00471665	0.0343479
1757	SARDH	NA	NA	NA	NA	NA	NA	NA	NA	NA	NA	0.00491	0.00491	0.0350758
10579	TACC2	NA	0.004926	1	NA	NA	NA	NA	1	NA	NA	NA	0.004926	0.0350758
55125	CEP192	NA	0.002391	0.2443	NA	NA	NA	NA	NA	NA	NA	NA	0.00493314	0.0350758
1032	CDKN2D	NA	NA	NA	0.005037	NA	NA	NA	NA	NA	NA	NA	0.005037	0.0355345
374907	B3GNT8	0.005157	NA	NA	NA	NA	NA	NA	NA	NA	NA	NA	0.005157	0.035865
3773	KCNJ16	NA	NA	0.005175	NA	NA	NA	NA	NA	NA	NA	NA	0.005175	0.035865
80168	MOGAT2	0.005203	NA	NA	NA	NA	NA	NA	NA	NA	NA	NA	0.005203	0.035865
51095	TRNT1	NA	NA	NA	NA	NA	NA	NA	NA	NA	NA	0.005323	0.005323	0.0362218
1326	MAP3K8	NA	0.005335	NA	NA	NA	NA	NA	NA	NA	NA	NA	0.005335	0.0362218
197	AHSG	NA	NA	NA	NA	NA	0.00541	NA	NA	NA	NA	NA	0.00541	0.0364569
55127	HEATR1	NA	NA	NA	NA	NA	NA	NA	NA	NA	NA	0.005493	0.005493	0.0365616
64963	MRPS11	NA	NA	NA	NA	0.00552438	NA	NA	NA	NA	NA	NA	0.00552438	0.0365616
570	BAAT	0.005547	NA	NA	NA	NA	NA	NA	NA	NA	NA	NA	0.005547	0.0365616
9973	CCS	NA	0.000703	NA	NA	NA	NA	NA	NA	NA	0.9833	NA	0.00572155	0.0374389
10317	B3GALT5	NA	NA	NA	NA	NA	NA	NA	NA	NA	NA	0.005793	0.005793	0.0376337
283459	GATC	NA	NA	NA	NA	NA	NA	0.005958	NA	NA	NA	NA	0.005958	0.0384291
23248	RPRD2	NA	NA	1	NA	NA	NA	NA	NA	NA	0.00605	NA	0.00605	0.0385047
5360	PLTP	0.006055	NA	NA	NA	NA	NA	NA	NA	NA	NA	NA	0.006055	0.0385047
644054	FAM25C	NA	NA	NA	NA	NA	NA	NA	NA	1	NA	0.006125	0.006125	0.0386774
3222	HOXC5	NA	0.0063644	NA	NA	NA	NA	NA	NA	NA	NA	NA	0.0063644	0.0399101
55937	APOM	NA	NA	NA	NA	NA	NA	0.006581	NA	NA	1	NA	0.006581	0.0406047
8500	PPFIA1	NA	0.0560984	NA	NA	NA	NA	NA	0.01453	NA	NA	NA	0.00661232	0.0406047
84987	COX14	NA	NA	NA	NA	NA	NA	NA	NA	NA	NA	0.006658	0.006658	0.0406047
8624	PSMG1	NA	NA	NA	NA	NA	NA	NA	NA	NA	NA	0.00669	0.00669	0.0406047
10005	ACOT8	0.0067	NA	NA	1	NA	NA	NA	NA	NA	NA	NA	0.0067	0.0406047
284340	CXCL17	NA	NA	NA	NA	0.682	0.001243	NA	NA	NA	NA	NA	0.00684365	0.0411988
4704	NDUFA9	NA	NA	0.006903	NA	NA	NA	NA	NA	NA	NA	NA	0.006903	0.0412809
1649	DDIT3	NA	0.007016	NA	NA	NA	NA	NA	NA	NA	NA	NA	0.007016	0.0414149
51522	TMEM14C	NA	0.007033	1	NA	NA	NA	NA	NA	NA	NA	NA	0.007033	0.0414149
55686	MREG	0.007063	NA	NA	NA	NA	NA	NA	NA	NA	NA	NA	0.007063	0.0414149
3479	IGF1	0.007309	NA	NA	NA	NA	NA	NA	NA	NA	NA	NA	0.007309	0.0425808
90139	TSPAN18	NA	NA	NA	NA	NA	NA	0.007362	NA	NA	NA	NA	0.007362	0.0426147
1312	COMT	NA	0.007531	NA	NA	NA	NA	NA	NA	NA	NA	NA	0.007531	0.0430187
714	C1QC	NA	NA	NA	NA	NA	NA	NA	NA	NA	NA	0.007557	0.007557	0.0430187
113130	CDCA5	NA	NA	NA	NA	NA	NA	NA	NA	NA	NA	0.00758038	0.00758038	0.0430187
79719	AAGAB	NA	NA	NA	NA	NA	NA	NA	NA	NA	NA	0.00766626	0.00766626	0.0430187
411	ARSB	NA	NA	NA	NA	NA	NA	NA	NA	NA	NA	0.00767	0.00767	0.0430187
25994	HIGD1A	NA	NA	NA	NA	0.07244	NA	NA	NA	NA	NA	0.0135118	0.00776104	0.0432606
7458	EIF4H	0.007867	NA	NA	NA	NA	NA	NA	NA	NA	NA	NA	0.007867	0.0434425
84656	GLYR1	NA	NA	NA	NA	NA	NA	NA	NA	0.007909	NA	NA	0.007909	0.0434425
10768	AHCYL1	NA	0.007938	NA	NA	NA	NA	NA	NA	NA	NA	NA	0.007938	0.0434425
113675	SDSL	0.008201	NA	NA	NA	NA	NA	NA	NA	NA	NA	NA	0.008201	0.0444579
9901	SRGAP3	NA	NA	NA	NA	NA	NA	NA	0.008222	NA	NA	NA	0.008222	0.0444579
54103	GSAP	NA	NA	NA	0.001904	NA	NA	NA	0.5579	NA	NA	NA	0.00833581	0.0447595
1010	CDH12	NA	NA	NA	NA	NA	NA	NA	NA	NA	NA	0.008444	0.008444	0.0447595
3988	LIPA	NA	NA	NA	NA	NA	NA	NA	NA	NA	NA	0.008455	0.008455	0.0447595
25975	EGFL6	0.1163	0.00931	NA	NA	NA	NA	NA	NA	NA	NA	NA	0.00847606	0.0447595
388324	INCA1	NA	0.008864	NA	NA	NA	NA	NA	NA	NA	NA	NA	0.008864	0.046536
375	ARF1	NA	NA	NA	NA	0.009136	NA	NA	NA	NA	NA	NA	0.009136	0.0475712
63979	FIGNL1	NA	NA	0.03793	NA	NA	NA	0.03123	NA	NA	NA	NA	0.00916654	0.0475712
51268	PIPOX	0.009257	NA	NA	NA	NA	NA	NA	NA	NA	NA	NA	0.009257	0.0476897
127733	UBXN10	NA	NA	1	0.009295	1	NA	NA	NA	NA	NA	NA	0.009295	0.0476897
51263	MRPL30	NA	NA	NA	NA	0.009587	NA	NA	NA	NA	NA	NA	0.009587	0.0489099
56413	LTB4R2	NA	NA	NA	NA	NA	NA	NA	NA	NA	NA	0.009723	0.009723	0.0493251
84266	ALKBH7	NA	NA	0.009933	NA	NA	NA	NA	NA	NA	NA	NA	0.009933	0.0501089
5322	PLA2G5	NA	0.01014	NA	NA	NA	NA	NA	NA	NA	NA	NA	0.01014	0.050869
80775	TMEM177	NA	NA	NA	NA	NA	NA	NA	NA	NA	0.01036	NA	0.01036	0.0516855
25903	OLFML2B	NA	NA	NA	0.0105406	NA	NA	NA	NA	NA	NA	NA	0.0105406	0.0522975
388228	SBK1	NA	0.01077	NA	NA	NA	NA	NA	NA	NA	NA	NA	0.01077	0.0531438
79712	GTDC1	NA	NA	NA	NA	NA	NA	NA	NA	NA	NA	0.01107	0.01107	0.0543272
6648	SOD2	NA	NA	NA	NA	NA	NA	0.01144	NA	NA	NA	NA	0.01144	0.0558396
9701	PPP6R2	NA	0.0117	NA	NA	NA	NA	NA	NA	NA	NA	NA	0.0117	0.0568016
10205	MPZL2	NA	0.01178	NA	NA	NA	NA	NA	NA	NA	NA	NA	0.01178	0.0568842
54539	NDUFB11	NA	NA	NA	NA	0.01193	1	NA	NA	NA	NA	NA	0.01193	0.0573021
440400	RNASEK	NA	0.01236	NA	NA	NA	NA	NA	NA	NA	NA	NA	0.01236	0.0587901
29777	ABT1	NA	NA	NA	NA	NA	NA	NA	NA	NA	0.01237	NA	0.01237	0.0587901
150372	NFAM1	NA	NA	NA	NA	NA	NA	NA	0.01304	NA	NA	NA	0.01304	0.0615169
3960	LGALS4	NA	NA	NA	NA	NA	NA	NA	NA	NA	NA	0.01308	0.01308	0.0615169
1611	DAP	NA	NA	NA	NA	NA	NA	NA	NA	NA	NA	0.01337	0.01337	0.0622791
6009	RHEB	NA	0.01338	NA	NA	NA	NA	NA	NA	NA	NA	NA	0.01338	0.0622791
339829	CCDC39	NA	0.01399	NA	NA	NA	NA	NA	NA	NA	NA	NA	0.01399	0.0646843
5447	POR	NA	NA	NA	NA	NA	NA	0.01404	NA	NA	NA	NA	0.01404	0.0646843
23108	RAP1GAP2	0.01437	NA	NA	NA	NA	NA	NA	NA	NA	NA	NA	0.01437	0.0658287
150160	CCT8L2	NA	NA	0.3502	NA	NA	NA	0.005733	NA	NA	NA	NA	0.014477	0.0658287
[truncated: 10,003 more rows]

## Sheet: S7
Table S7. Genes that were regarded as mitochondrial biogenesis related from five gene ontology terms.
[truncated: 349 more rows]

[truncated: 6 more sheets: S8, S9, S10, S11, S12, S13]
